# Supplementary material for: Repression of oxidative phosphorylation by NR2F2, MTERF3 and GDF15 in human skin under high-glucose stress
Source: Redox Biol. 2025 Mar 27;82:103613. doi: 10.1016/j.redox.2025.103613 (PMC11999475; doi:10.1016/j.redox.2025.103613)
Supplement: Multimedia component 1 [file mmc1.xlsx]

## Sheet: Table S1 (6.5 mM vs 12 mM)
Table S1. Proteomic study of Human Dermal Fibroblasts grown in 6.5mM glucose as compared to 5.5 mM (raw data). Mitochondrial proteins are colored in yellow and key regulators in pink
Proteins	log2fc Glu 6.5mM / Glu 5.55mM	-log10AdjPvalue Glu 6.5mM / Glu 5.55mM
IGKC	-9.96578	15.5669
HLA-C	-9.96578	15.5669
KRT15	-9.96578	15.5669
PPFIBP1	-9.96578	15.5669
POTEI	-9.96578	15.5669
CAMK2D	-9.96578	15.5669
GNAI1	-9.96578	15.5669
ELANE	-9.96578	15.5669
PARVB	-9.96578	15.5669
PPL	-9.96578	15.5669
ITM2B	-9.96578	15.5669
SBSN	-9.96578	15.5669
SPRR1B	-9.96578	15.5669
KRT73	-9.96578	15.5669
C4BPA	-9.96578	15.5669
PKP3	-9.96578	15.5669
CCNDBP1	-9.96578	15.5669
KIRREL1	-9.96578	15.5669
SART1	-9.96578	15.5669
MMGT1	-9.96578	15.5669
PDCD1LG2	-9.96578	15.5669
THBD	-9.96578	15.5669
COX7A2L	-9.96578	15.5669
YIF1B	-9.96578	15.5669
RNF149	-9.96578	15.5669
GDF15	-9.96578	15.5669
SCRN3	-9.96578	15.5669
CLPP	-9.96578	15.5669
FCHSD1	-9.96578	15.5669
SDSL	-9.96578	15.5669
GPKOW	-9.96578	15.5669
MRPS30	-9.96578	15.5669
STAMBPL1	-9.96578	15.5669
SLC35A4	-9.96578	15.5669
GRIPAP1	-9.96578	15.5669
MSMO1	-9.96578	15.5669
APOBEC3B	-9.96578	15.5669
TRMT1	-9.96578	15.5669
KLK6	-9.96578	15.5669
SUPV3L1	-9.96578	15.5669
ZBTB7A	-9.96578	15.5669
WDR6	-9.96578	15.5669
HLA-DRA	-9.96578	15.5669
SMCHD1	-9.96578	15.5669
TBL1XR1	-9.96578	15.5669
NIPSNAP2	-9.96578	15.5669
CSTF1	-9.96578	15.5669
SPC25	-9.96578	15.5669
RTF1	-9.96578	15.5669
PARP12	-9.96578	15.5669
SLC36A1	-9.96578	15.5669
DHX16	-9.96578	15.5669
TTPAL	-9.96578	15.5669
PQBP1	-9.96578	15.5669
FBXL8	-9.96578	15.5669
SLC39A1	-9.96578	15.5669
EPHX2	-9.96578	15.5669
TMEM131	-9.96578	15.5669
THOC2	-9.96578	15.5669
MLST8	-9.96578	15.5669
C8G	-9.96578	15.5669
TARBP1	-9.96578	15.5669
NMD3	-9.96578	15.5669
NOL6	-9.96578	15.5669
VPS41	-9.96578	15.5669
S100A14	-9.96578	15.5669
PPOX	-9.96578	15.5669
SGPL1	-9.96578	15.5669
PFDN6	-9.96578	15.5669
B3GLCT	-9.96578	15.5669
TOX4	-9.96578	15.5669
PPP2R5A	-9.96578	15.5669
ALG9	-9.96578	15.5669
TTC4	-9.96578	15.5669
CHCHD2	-9.96578	15.5669
CCZ1B	-9.96578	15.5669
JPT1	-9.96578	15.5669
SMU1	-9.96578	15.5669
MTMR9	-9.96578	15.5669
RWDD4	-9.96578	15.5669
NUDT12	-9.96578	15.5669
C15orf38-AP3S2	-9.96578	15.5669
VCPIP1	-9.96578	15.5669
RNGTT	-9.96578	15.5669
C11orf16	-9.96578	15.5669
ADAM22	-9.96578	15.5669
TBCK	-9.96578	15.5669
INTS5	-9.96578	15.5669
APOM	-9.96578	15.5669
NAA35	-9.96578	15.5669
COQ9	-9.96578	15.5669
FAT4	-9.96578	15.5669
ENTPD4	-9.96578	15.5669
MLKL	-9.96578	15.5669
FABP6	-9.96578	15.5669
SNX30	-9.96578	15.5669
KIF18B	-9.96578	15.5669
BST1	-9.96578	15.5669
WWP2	-9.96578	15.5669
SPEF2	-9.96578	15.5669
DNAH11	-9.96578	15.5669
CCDC9	-9.96578	15.5669
FBXL13	-9.96578	15.5669
USP51	-9.96578	15.5669
LMBRD1	-3.39593	15.5669
PRPH	-2.63487	15.5669
APOOL	-2.07097	15.5669
INTS12	-2.07097	12.4048
POLR2A	-1.63487	6.90564
LRRC37B	-1.58641	13.6222
CYP1B1	-1.42663	6.04794
FN3KRP	-1.33643	12.997
RPAP1	-1.31833	4.09525
SPCS1	-1.30757	15.5669
CDK13	-1.2969	3.82434
C2CD2	-1.25154	3.64153
NMES1	-1.24127	10.2397
JAGN1	-1.13289	10.7313
CASP6	-1.09542	3.18997
CST3	-1.08314	9.53118
KRT6A	-1.07704	8.12874
ATP5IF1	-1.05289	2.45014
KRT2	-1.04394	15.5669
MT1H	-0.997117	8.19791
SPATA5L1	-0.994241	1.92848
AP3M2	-0.957356	7.92512
TMEM11	-0.926865	8.21347
FLG2	-0.924125	2.22577
IFNGR1	-0.891643	4.17929
RAPGEF5	-0.880976	6.08873
MARK2	-0.873027	4.00196
ZDHHC13	-0.854649	2.85145
OSBPL1A	-0.84944	5.1202
PEX5	-0.844251	1.69327
MAP4	-0.836501	5.82493
KRT10	-0.831358	15.5669
KRT14	-0.831358	10.8505
GRID2IP	-0.818579	1.83555
MPO	-0.808437	4.65055
DOK1	-0.808437	1.71455
NLRP7	-0.798366	3.11811
IQGAP3	-0.793357	3.72594
LAS1L	-0.790859	1.72207
STON2	-0.78339	6.17735
CMPK2	-0.773491	1.62601
FNDC3A	-0.749038	3.50362
KEAP1	-0.741783	6.02667
AQR	-0.736966	3.98366
FYN	-0.734563	4.02686
KRT1	-0.72977	15.5669
POLR3B	-0.720232	1.94692
IRS2	-0.717857	15.5669
NUP214	-0.706041	3.88333
BROX	-0.698998	5.63019
DCBLD2	-0.675765	1.92302
DCAF5	-0.628162	2.82767
SLC7A1	-0.597278	2.82767
FHL1	-0.575615	2.02427
TFCP2	-0.573467	1.3714
MOXD1	-0.56918	1.37872
ANXA11	-0.567041	9.2343
GYG1	-0.564905	4.56536
ZBTB25	-0.552156	2.09134
ANXA4	-0.547932	8.68731
PLAUR	-0.54372	5.03098
KRT9	-0.541618	8.47874
ZEB1	-0.537424	5.94864
CPNE3	-0.529073	5.07322
PPM1A	-0.518701	2.73565
VASN	-0.514573	3.26093
CARMIL1	-0.512514	1.92767
SCRN2	-0.508403	4.39371
RNF126	-0.508403	1.5943
PHLDA2	-0.471929	1.34947
ASMTL	-0.463947	2.23606
WDR82	-0.459973	1.36829
TMEM205	-0.454032	2.20954
BASP1	-0.448115	1.75091
UNC80	-0.446148	3.23877
CHMP2B	-0.432455	2.76178
RBM10	-0.428566	2.59819
TAB2	-0.426625	1.53869
APOD	-0.411195	2.74818
CD68	-0.407364	1.7382
TECR	-0.395929	2.41141
ITPRID2	-0.395929	1.38516
THAP2	-0.388355	2.01901
PRKAG1	-0.378944	1.53949
SIGMAR1	-0.373327	2.52485
CAPN15	-0.369595	1.51222
TMED2	-0.352916	1.63759
TPM2	-0.349235	1.77229
ITGA3	-0.332789	1.36608
COPZ2	-0.332789	1.43185
MYO5C	-0.314733	2.5269
PRPF39	-0.298673	1.87542
TFRC	-0.295128	2.03793
TPM3	-0.289827	1.62773
KRT5	-0.286304	1.92191
FLNA	-0.275786	1.76361
CSPG4	-0.270556	1.76074
SLC25A1	-0.265345	1.61044
	-0.260152	1.3714
PSMB5	-0.258425	1.3971
COX5B	-0.258425	1.51294
DCTN4	-0.242977	1.39747
TPP1	0.228973	1.40393
IGBP1	0.244887	1.30834
H4-16; H4C1; H4C11; H4C12; H4C13; H4C14; H4C15; H4C2; H4C3; H4C4; H4C5; H4C6; H4C8; H4C9	0.249749	1.78377
PBXIP1	0.250962	1.50085
H1-5	0.264236	2.07581
CTSA	0.265437	1.98019
PRPF40A	0.271426	1.35973
VDAC1	0.283329	2.16314
COL6A2	0.286881	2.23472
COL5A1	0.286881	1.98019
CAV1	0.290424	2.57521
HTATIP2	0.292782	1.49694
SULT2B1	0.299831	1.98271
EMC8	0.313826	2.20018
GLIPR2	0.319618	1.6529
LAMTOR1	0.323082	1.96626
NT5E	0.324235	2.96903
LUM	0.327687	1.97373
GYS1	0.328836	1.3714
BAG2	0.340277	3.21606
RPS28	0.344828	3.60097
CAV2	0.349365	2.3598
H3-3A; H3-3B	0.351628	1.63444
MYL9	0.359521	2.38692
DOCK6	0.364012	1.43793
PSD3	0.387363	1.38437
PIK3C3	0.392867	4.96847
NUFIP2	0.393965	1.38657
SERPINF2	0.421156	1.4431
USP29	0.434028	1.85212
HLA-B	0.441483	1.90888
LAMTOR5	0.448901	1.47969
HMGA1	0.465713	1.49376
LAMTOR3	0.470927	2.95243
PSMD4	0.488515	4.78907
PCOLCE	0.488515	1.77459
FHL3	0.518031	1.67409
FXR2	0.522056	1.49123
MYOM1	0.537048	1.3845
FAM98B	0.539035	3.11226
GTF3C3	0.54893	1.43214
BRI3	0.555816	1.91836
SRSF11	0.572405	3.19894
COMMD6	0.58111	2.44938
REPS1	0.587845	1.63759
H3-2	0.593593	1.37872
CCN1	0.619178	1.89312
VIM	0.62854	12.4201
S100A10	0.630405	8.40502
CREG1	0.631337	1.94467
COL1A2	0.649845	13.3224
MPZL1	0.649845	4.99565
LIX1L	0.650765	6.83592
RFLNB	0.657183	1.40006
MTRR	0.662661	2.69803
UXT	0.663572	2.49164
CLEC2B	0.668119	1.31458
CCNK	0.676267	1.95138
HLA-F	0.68437	2.3598
REEP4	0.691534	2.41141
ERCC2	0.709291	1.3714
SYNJ2BP	0.720716	2.72364
BAG5	0.74932	2.93053
SRSF4	0.752749	4.00196
RAB40C	0.757877	4.66013
FLNB	0.77484	4.20761
RFC1	0.798258	3.4338
G6PC3	0.823749	3.31355
COL1A1	0.842375	15.5669
OBSL1	0.844787	1.50164
MLPH	0.867896	3.62611
LTV1	0.870266	1.72795
COL3A1	0.872632	15.5669
SENP6	0.87342	6.66063
LRRN4CL	0.895303	6.61404
NSF	0.906891	13.147
MPDZ	0.908429	1.67858
PAIP2	0.9568	2.07821
CIT	0.961253	6.66414
IGLV1-47	0.969381	7.87326
MTERF3	1.01364	8.50305
PIGN	1.05311	6.5367
CHKB	1.15575	15.5669
NFATC4	1.24306	3.9845
CALCOCO1	1.30626	9.86461
NME7	1.31325	6.12745
DAP	1.49262	6.17125
PNKP	1.51854	15.5669
IRS1	2.08542	11.394
IGHG1	9.96578	15.5669
HPX	9.96578	15.5669
DHRSX	9.96578	15.5669
SERPING1	9.96578	15.5669
PPT1	9.96578	15.5669
NUDT2	9.96578	15.5669
PPM1B	9.96578	15.5669
INTS3	9.96578	15.5669
NIPA1	9.96578	15.5669
EXOG	9.96578	15.5669
DHFR	9.96578	15.5669
OXR1	9.96578	15.5669
RFC3	9.96578	15.5669
RRP1B	9.96578	15.5669
KRTAP11-1	9.96578	15.5669
PREX1	9.96578	15.5669
CCDC80	9.96578	15.5669
CD99L2	9.96578	15.5669
OTUD6B	9.96578	15.5669
PPAT	9.96578	15.5669
CERS3	9.96578	15.5669
SUPT16H	9.96578	15.5669
CMAS	9.96578	15.5669
CETN2	9.96578	15.5669
CES2	9.96578	15.5669
TFIP11	9.96578	15.5669
AVL9	9.96578	15.5669
GAMT	9.96578	15.5669
C2CD2L	9.96578	15.5669
SERINC3	9.96578	15.5669
PHKA1	9.96578	15.5669
MRPL58	9.96578	15.5669
RRS1	9.96578	15.5669
BAG1	9.96578	15.5669
SPON2	9.96578	15.5669
VWA8	9.96578	15.5669
UBR7	9.96578	15.5669
IGKV3D-11	9.96578	15.5669
OTUD4	9.96578	15.5669
MROH2A	9.96578	15.5669
MICA	9.96578	15.5669
NAA30	9.96578	15.5669
C4orf51	9.96578	15.5669
AMBP	9.96578	15.5669
IGLV2-11	9.96578	15.5669
CHST9	9.96578	15.5669

## Sheet: Table S2 (12mM vs 5mM)
Table S2. Proteomic study of Human Dermal Fibroblasts grown in 12mM glucose as compared to 5.5 mM (raw data). Mitochondrial proteins are colored in yellow and key regulators in pink
Proteins	log2fc Glu 12mM / Glu 5.55mM	-log10AdjPvalue Glu 12mM / Glu 5.55mM
PPFIBP1	-9.96578	15.6285
POTEI	-9.96578	15.6285
CAMK2D	-9.96578	15.6285
GNAI1	-9.96578	15.6285
S100A7	-9.96578	15.6285
SBSN	-9.96578	15.6285
KRT73	-9.96578	15.6285
C4BPA	-9.96578	15.6285
IFNGR1	-9.96578	15.6285
RETREG3	-9.96578	15.6285
CCNDBP1	-9.96578	15.6285
RETREG2	-9.96578	15.6285
KIRREL1	-9.96578	15.6285
DEFA1; DEFA1B	-9.96578	15.6285
MARK2	-9.96578	15.6285
GCC2	-9.96578	15.6285
THBD	-9.96578	15.6285
RNF149	-9.96578	15.6285
GDF15	-9.96578	15.6285
CDS2	-9.96578	15.6285
SCRN3	-9.96578	15.6285
S100A2	-9.96578	15.6285
CLPP	-9.96578	15.6285
FCHSD1	-9.96578	15.6285
MRPS30	-9.96578	15.6285
	-9.96578	15.6285
FBXW8	-9.96578	15.6285
RAPH1	-9.96578	15.6285
GRIPAP1	-9.96578	15.6285
HYI	-9.96578	15.6285
TRMT1	-9.96578	15.6285
KLK6	-9.96578	15.6285
TGFBR2	-9.96578	15.6285
CCNK	-9.96578	15.6285
TBL1XR1	-9.96578	15.6285
NIPSNAP2	-9.96578	15.6285
UBXN2A	-9.96578	15.6285
MT-ND4	-9.96578	15.6285
SPC25	-9.96578	15.6285
RBM26	-9.96578	15.6285
RAPGEF2	-9.96578	15.6285
PDZD11	-9.96578	15.6285
CCBE1	-9.96578	15.6285
SLC52A2	-9.96578	15.6285
ZNFX1	-9.96578	15.6285
GID8	-9.96578	15.6285
TRMT61A	-9.96578	15.6285
TARS2	-9.96578	15.6285
SLC36A1	-9.96578	15.6285
DHX16	-9.96578	15.6285
CHMP1A	-9.96578	15.6285
PQBP1	-9.96578	15.6285
FBXL8	-9.96578	15.6285
TMEM131	-9.96578	15.6285
DPH2	-9.96578	15.6285
THOC2	-9.96578	15.6285
TARBP1	-9.96578	15.6285
NMD3	-9.96578	15.6285
MNAT1	-9.96578	15.6285
PFDN6	-9.96578	15.6285
ELP4	-9.96578	15.6285
OBSL1	-9.96578	15.6285
ZC3H7A	-9.96578	15.6285
TOX4	-9.96578	15.6285
PGPEP1	-9.96578	15.6285
MPDZ	-9.96578	15.6285
SLC6A6	-9.96578	15.6285
CHCHD2	-9.96578	15.6285
CCZ1B	-9.96578	15.6285
XYLB	-9.96578	15.6285
OR5AC2	-9.96578	15.6285
JPT1	-9.96578	15.6285
NARS1	-9.96578	15.6285
RFLNB	-9.96578	15.6285
C16orf96	-9.96578	15.6285
CMC1	-9.96578	15.6285
C2CD2	-9.96578	15.6285
SMURF1	-9.96578	15.6285
AKR1B10	-9.96578	15.6285
SEPHS2	-9.96578	15.6285
C15orf38-AP3S2	-9.96578	15.6285
RNGTT	-9.96578	15.6285
DAP	-9.96578	15.6285
TBCK	-9.96578	15.6285
APOM	-9.96578	15.6285
CDON	-9.96578	15.6285
COQ9	-9.96578	15.6285
ENTPD4	-9.96578	15.6285
ZBTB10	-9.96578	15.6285
UBAC2	-9.96578	15.6285
RAPGEF5	-9.96578	15.6285
CCDC9	-9.96578	15.6285
PRPH	-3.05889	15.6285
KIF18B	-2.24469	14.2832
TPM1	-2.152	15.6285
KRT6A	-2.1078	15.6285
PPP2R5C	-1.88364	10.0593
INTS12	-1.76121	6.89477
STON2	-1.73216	15.6285
TMEM132C	-1.49411	8.52403
SYNRG	-1.33643	4.55938
PPP4R4	-1.28279	15.6285
AQR	-1.27928	8.02655
CARMIL1	-1.26188	11.4871
CYP1B1	-1.25154	3.90225
ASCL4	-1.24811	3.8712
PLAUR	-1.24469	15.6285
COL10A1	-1.21424	15.6285
GYG1	-1.20423	15.6285
UGCG	-1.20423	2.59747
KEAP1	-1.17137	11.5534
FHIP2B	-1.16812	2.16779
MRPS18B	-1.152	6.20344
AKAP8	-1.12658	2.08969
SPATA5L1	-1.12343	1.66249
LRRC37B	-1.12029	4.19532
TMEM11	-1.1016	9.38595
OTULIN	-1.07704	2.08774
KRT15	-1.074	5.44058
KIAA2013	-1.04097	4.42193
EXT2	-1.04097	4.20315
METTL1	-1.01159	2.11144
PIH1D1	-0.974262	4.1853
KRT10	-0.943416	15.6285
FYN	-0.907793	3.77995
RNPEPL1	-0.899695	5.73966
MT1H	-0.880976	5.52299
PNO1	-0.870387	1.36252
PVR	-0.85726	1.50191
EIF1AD	-0.84944	11.5946
MRPL23	-0.841663	6.16807
SNF8	-0.831358	2.42474
TUBB4A	-0.813499	4.77326
CNNM3	-0.813499	1.39947
ANXA4	-0.790859	15.6285
ANXA11	-0.756331	15.6285
ADAM22	-0.746616	2.09201
KRT2	-0.736966	15.6285
MPO	-0.710756	1.93808
KRT1	-0.708396	13.9844
SFN	-0.701342	2.11826
DPH5	-0.698998	1.57384
VASN	-0.68966	5.20724
UNC80	-0.68966	6.91083
TBC1D4	-0.680382	1.39947
SECTM1	-0.678072	1.71873
ARL5A	-0.668868	2.15293
PAM	-0.662004	4.82656
STAT5A	-0.662004	3.44847
TAB2	-0.659723	2.93392
SYN1	-0.650635	9.43018
ACSF2	-0.646112	1.52328
NDUFS4	-0.641604	1.43887
HSP90AB4P	-0.630394	5.55285
SCAMP4	-0.630394	1.50714
DHPS	-0.614845	1.3125
CPNE3	-0.603841	5.04971
ASMTL	-0.586406	2.68708
CBL	-0.573467	1.88019
STEAP1	-0.564905	2.58957
SUMO2	-0.545824	2.40604
ANXA6	-0.529073	6.72457
ZBTB25	-0.522841	1.49606
TIMM50	-0.498179	1.65607
APOD	-0.496142	3.29987
TUBAL3	-0.490051	1.69971
ABHD10	-0.490051	1.50919
RBM10	-0.488026	2.86979
KRT14	-0.479955	2.71827
PARP10	-0.479955	2.49292
SCRN2	-0.465938	2.4336
MYO5C	-0.452057	4.49706
SQSTM1	-0.450084	4.18684
PRPF39	-0.444184	3.48444
SUMF1	-0.440263	2.02031
KRT9	-0.413115	3.91078
KDELR1	-0.413115	1.83765
NUP43	-0.411195	1.76695
PNPT1	-0.409278	2.36892
OGT	-0.382702	1.34346
COX6B1	-0.373327	1.32537
HBA1; HBA2	-0.37146	2.27952
FLNA	-0.365871	2.57124
ITGA3	-0.364013	1.33334
KRT16	-0.349235	1.65822
MMP14	-0.321928	1.99164
OAT	-0.320126	1.96912
TMEM165	-0.318326	1.50713
ACTB	-0.314733	1.88016
ANXA7	-0.314733	1.92673
HSD17B10	-0.312939	1.63803
FLNB	-0.311148	1.30758
ANXA2	-0.309359	1.79936
UFM1	-0.307573	1.36036
MT-CO2	-0.302226	1.62067
OXCT1	-0.295128	1.38929
S100A11	-0.293359	1.37508
IRS2	-0.293359	1.36945
RPL8	0.190299	1.36408
RRBP1	0.195348	1.43236
IMMT	0.206643	1.33848
NDRG1	0.209141	1.44677
RPL26	0.210389	1.40775
PRG2	0.210389	1.35325
RPL35	0.22404	1.64032
PDAP1	0.233888	1.37829
PBXIP1	0.238787	1.79809
PLIN2	0.24123	1.82487
MESD	0.254594	1.8773
RPL29	0.255803	2.26733
HNRNPR	0.258217	1.40331
H1-2	0.258217	1.47024
IKBKG	0.265437	1.44986
COL6A1	0.276199	2.89097
ZNF207	0.279768	1.67271
RAE1	0.282143	2.50046
H4-16; H4C1; H4C11; H4C12; H4C13; H4C14; H4C15; H4C2; H4C3; H4C4; H4C5; H4C6; H4C8; H4C9	0.289244	2.63865
TSPO	0.291604	2.03065
AK4	0.293959	1.90508
NDUFB10	0.293959	1.72764
CLDN11	0.309176	3.14098
CAV2	0.309176	2.15021
KIF13B	0.321928	1.94249
THBS1	0.327687	4.09151
CNOT3	0.327687	1.89065
HSPA2	0.329985	3.20934
HK2	0.331132	3.45161
FN1	0.339137	4.37115
CTSA	0.342555	3.87175
LIX1L	0.343692	1.84144
TPP1	0.344828	3.87301
CTSZ	0.359521	4.27496
ARHGAP12	0.370722	5.38212
MAN1B1	0.386259	5.17078
H1-5	0.391768	5.17999
TNC	0.392867	3.57925
TFAM	0.395063	1.67085
USP29	0.395063	1.62172
CDC42BPB	0.396159	1.38986
KAT2B	0.397255	1.79228
FLOT1	0.400538	1.37932
GLIPR2	0.402722	3.26162
TLK2	0.403813	5.5192
SEC14L2	0.410341	1.7526
ZBTB40	0.41684	1.50714
CGNL1	0.422233	6.13215
ACTBL2	0.435095	3.56442
COL6A3	0.442545	7.32719
C3orf62	0.449957	4.5002
BASP1	0.459432	3.31748
AURKC	0.462576	1.38533
APLF	0.462576	2.01157
C1orf198	0.464668	2.77293
LIMS1	0.469886	1.87288
COL6A2	0.482332	8.68
TIMM9	0.483364	6.85792
CAV1	0.485427	8.07198
THAP2	0.488515	5.08809
MAPK1IP1L	0.492622	1.35091
ZC2HC1A	0.495695	3.72543
CDKN1A	0.505891	3.23548
PTPN14	0.508936	1.31582
MCMBP	0.519039	2.32954
VDAC1	0.528071	9.23766
COL12A1	0.546956	11.0616
SRSF4	0.556797	1.48403
EXOSC6	0.560715	4.08363
MSMO1	0.563646	1.67771
EMC8	0.565597	9.00102
VDAC2	0.567545	11.1339
SYNE1	0.574344	3.38928
YIPF6	0.583038	1.43548
FAM98B	0.584	4.00144
POTEJ	0.584963	1.35873
KLHL9	0.599318	1.81104
COL5A1	0.621056	11.1961
DOCK6	0.625738	6.02833
JAK1	0.653519	2.15786
ADD3	0.655352	2.14154
DCD	0.662661	1.68226
PTX3	0.667211	2.47267
GOSR1	0.672652	4.10726
H3-2	0.680774	1.44441
GPR180	0.688852	2.27749
VIM	0.697774	15.6285
NCAPH	0.698663	1.31587
RFC1	0.75873	2.3436
TSPAN4	0.77484	3.38245
PIGN	0.799916	2.63622
IGHM	0.820485	1.85732
CLEC1B	0.853597	1.75254
MAPKAP1	0.863146	1.94207
VDAC3	0.876566	4.109
C8G	0.909965	2.45544
H2BC21	0.91533	4.62918
NSF	0.92524	15.6285
MTERF3	1.01364	7.21146
CALCOCO1	1.01436	3.64289
DES	1.01935	4.67893
GNB4	1.06557	6.10561
PCOLCE	1.09896	11.4763
GPN1	1.12102	5.46867
TSPYL5	1.12499	6.01508
PAIP2	1.14012	3.31097
LTV1	1.146	3.64622
NAA35	1.21288	4.81459
COL1A2	1.23266	15.6285
CHKB	1.34596	15.6285
GOLGA1	1.35163	5.01315
REEP4	1.41954	9.58106
COL3A1	1.45101	15.6285
COL1A1	1.61353	15.6285
C11orf16	6.01505	15.6285
	7.68579	15.6285
KRT85	9.96578	15.6285
IGHG1	9.96578	15.6285
KRT86	9.96578	15.6285
KRT35	9.96578	15.6285
KRT87P	9.96578	15.6285
KRT75	9.96578	15.6285
KRT32	9.96578	15.6285
DSC3	9.96578	15.6285
HPX	9.96578	15.6285
RAB4A	9.96578	15.6285
CA2	9.96578	15.6285
KRTAP6-1	9.96578	15.6285
DHRSX	9.96578	15.6285
SERPING1	9.96578	15.6285
AP1S1	9.96578	15.6285
PPT1	9.96578	15.6285
NUDT2	9.96578	15.6285
PPM1B	9.96578	15.6285
SHMT1	9.96578	15.6285
TCEAL3	9.96578	15.6285
METTL26	9.96578	15.6285
NIPA1	9.96578	15.6285
EXOG	9.96578	15.6285
DUSP14	9.96578	15.6285
DHFR	9.96578	15.6285
OXR1	9.96578	15.6285
TIMM13	9.96578	15.6285
CNOT2	9.96578	15.6285
RRP1B	9.96578	15.6285
KRTAP13-1	9.96578	15.6285
CLDND1	9.96578	15.6285
PMM1	9.96578	15.6285
KRTAP11-1	9.96578	15.6285
TXNIP	9.96578	15.6285
TGFBRAP1	9.96578	15.6285
BET1	9.96578	15.6285
CCDC80	9.96578	15.6285
NANP	9.96578	15.6285
CD99L2	9.96578	15.6285
OTUD6B	9.96578	15.6285
PPAT	9.96578	15.6285
CORO1A	9.96578	15.6285
RPP38	9.96578	15.6285
GFM2	9.96578	15.6285
CES2	9.96578	15.6285
TFIP11	9.96578	15.6285
AVL9	9.96578	15.6285
SIK3	9.96578	15.6285
GAMT	9.96578	15.6285
BNIP3L	9.96578	15.6285
ABCB6	9.96578	15.6285
GTF2E1	9.96578	15.6285
RRS1	9.96578	15.6285
BAG1	9.96578	15.6285
CANT1	9.96578	15.6285
ZC3H11A	9.96578	15.6285
SLC35A2	9.96578	15.6285
VWA8	9.96578	15.6285
UBR7	9.96578	15.6285
IGKV3D-11	9.96578	15.6285
ADI1	9.96578	15.6285
OTUD4	9.96578	15.6285
TTL	9.96578	15.6285
GMDS	9.96578	15.6285
KMT5C	9.96578	15.6285
TLE7	9.96578	15.6285
MICA	9.96578	15.6285
TRIM46	9.96578	15.6285
NAA30	9.96578	15.6285
C4orf51	9.96578	15.6285
AMBP	9.96578	15.6285
IGLV2-11	9.96578	15.6285
ATXN7L3B	9.96578	15.6285
TTLL8	9.96578	15.6285

## Sheet: Table S3 (GDF15 rescue on 12 mM
Table S3. Proteomic study of Human Dermal Fibroblasts grown in 12mM glucose supplemented with 100 nM GDF15 for 48H as compared to control
Accession	Description	Gene Symbol	Fold change activation by GDF15 in 12 mM glucose medium	Pvalue
Q5T0R9	Cyclase associated actin cytoskeleton regulatory protein 1 (Fragment) OS=Homo sapiens OX=9606 GN=CAP1 PE=1 SV=8	CAP1	2.552	0.0288771343740812
P15291	Beta-1,4-galactosyltransferase 1 OS=Homo sapiens OX=9606 GN=B4GALT1 PE=1 SV=5	B4GALT1	2.39	0.0129022793985632
A0A8Q3WKR3	Serine/threonine-protein phosphatase 2A 56 kDa regulatory subunit OS=Homo sapiens OX=9606 GN=PPP2R5C PE=1 SV=1	PPP2R5C	2.307	0.00446670811038876
P09234	U1 small nuclear ribonucleoprotein C OS=Homo sapiens OX=9606 GN=SNRPC PE=1 SV=1	SNRPC	2.25	0.0162385054640442
H3BNV7	Cytosolic iron-sulfur assembly component 2B (Fragment) OS=Homo sapiens OX=9606 GN=CIAO2B PE=1 SV=1	CIAO2B	2.023	0.00787485198397726
P42166	Lamina-associated polypeptide 2, isoform alpha OS=Homo sapiens OX=9606 GN=TMPO PE=1 SV=2	TMPO	2.015	0.00892049196673281
Q8N556	Actin filament-associated protein 1 OS=Homo sapiens OX=9606 GN=AFAP1 PE=1 SV=2	AFAP1	2.006	0.000345255660416417
P60510	Serine/threonine-protein phosphatase 4 catalytic subunit OS=Homo sapiens OX=9606 GN=PPP4C PE=1 SV=1	PPP4C	2	0.0118330979765599
F5GWH5	Transmembrane protein 258 OS=Homo sapiens OX=9606 GN=TMEM258 PE=1 SV=1	TMEM258	1.936	0.00103002545969189
A0A7I2YQN2	Synaptotagmin binding cytoplasmic RNA interacting protein OS=Homo sapiens OX=9606 GN=SYNCRIP PE=1 SV=1	SYNCRIP	1.914	0.00198039014577552
Q6ICB0	Desumoylating isopeptidase 1 OS=Homo sapiens OX=9606 GN=DESI1 PE=1 SV=1	DESI1	1.912	0.0253551227593396
Q9UNH6	Sorting nexin-7 OS=Homo sapiens OX=9606 GN=SNX7 PE=1 SV=1	SNX7	1.896	0.013056933247175
Q9BQS8	FYVE and coiled-coil domain-containing protein 1 OS=Homo sapiens OX=9606 GN=FYCO1 PE=1 SV=3	FYCO1	1.89	0.0285521676911671
Q96NE9	FERM domain-containing protein 6 OS=Homo sapiens OX=9606 GN=FRMD6 PE=1 SV=1	FRMD6	1.884	0.0275018029266733
P83436	Conserved oligomeric Golgi complex subunit 7 OS=Homo sapiens OX=9606 GN=COG7 PE=1 SV=1	COG7	1.863	0.0259867605654236
Q8WWM9	Cytoglobin OS=Homo sapiens OX=9606 GN=CYGB PE=1 SV=1	CYGB	1.862	0.0178136727551542
Q16181	Septin-7 OS=Homo sapiens OX=9606 GN=SEPTIN7 PE=1 SV=2	SEPTIN7	1.854	0.0439245059434723
Q8IYB5	Stromal membrane-associated protein 1 OS=Homo sapiens OX=9606 GN=SMAP1 PE=1 SV=2	SMAP1	1.84	0.000706916539280819
E9PE17	Mitochondrial ribosomal protein S17 (Fragment) OS=Homo sapiens OX=9606 GN=MRPS17 PE=1 SV=1	MRPS17	1.837	0.0182379465196014
Q9H910	Jupiter microtubule associated homolog 2 OS=Homo sapiens OX=9606 GN=JPT2 PE=1 SV=1	JPT2	1.821	0.00378938507095509
P13726	Tissue factor OS=Homo sapiens OX=9606 GN=F3 PE=1 SV=1	F3	1.805	0.0486941621302533
A0A994J3S8	Glutaminase (Fragment) OS=Homo sapiens OX=9606 GN=GLS PE=1 SV=1	GLS	1.771	0.03661759650154
A0A3B3IU50	Vacuolar protein sorting 13 homolog C (Fragment) OS=Homo sapiens OX=9606 GN=VPS13C PE=1 SV=1	VPS13C	1.765	0.00312522083358069
P34810	Macrosialin OS=Homo sapiens OX=9606 GN=CD68 PE=1 SV=2	CD68	1.757	0.00549476448496418
Q96D15	Reticulocalbin-3 OS=Homo sapiens OX=9606 GN=RCN3 PE=1 SV=1	RCN3	1.751	0.0374343120749555
Q13325	Interferon-induced protein with tetratricopeptide repeats 5 OS=Homo sapiens OX=9606 GN=IFIT5 PE=1 SV=1	IFIT5	1.741	0.0519602944270801
O95810	Caveolae-associated protein 2 OS=Homo sapiens OX=9606 GN=CAVIN2 PE=1 SV=3	CAVIN2	1.741	0.050332179044145
Q99470	Stromal cell-derived factor 2 OS=Homo sapiens OX=9606 GN=SDF2 PE=1 SV=2	SDF2	1.736	0.0502778538401455
Q13509	Tubulin beta-3 chain OS=Homo sapiens OX=9606 GN=TUBB3 PE=1 SV=2	TUBB3	1.732	0.0179686214547224
P80303	Nucleobindin-2 OS=Homo sapiens OX=9606 GN=NUCB2 PE=1 SV=3	NUCB2	1.725	0.0127865827473889
Q96BM9	ADP-ribosylation factor-like protein 8A OS=Homo sapiens OX=9606 GN=ARL8A PE=1 SV=1	ARL8A	1.709	0.00365600319347385
Q14966	Zinc finger protein 638 OS=Homo sapiens OX=9606 GN=ZNF638 PE=1 SV=2	ZNF638	1.703	0.0550595209676398
H0Y8U5	C-terminal binding protein 1 OS=Homo sapiens OX=9606 GN=CTBP1 PE=1 SV=2	CTBP1	1.695	0.0143604378470896
Q9H4L5	Oxysterol-binding protein-related protein 3 OS=Homo sapiens OX=9606 GN=OSBPL3 PE=1 SV=1	OSBPL3	1.683	0.00945556425572918
Q06481	Amyloid beta precursor like protein 2 OS=Homo sapiens OX=9606 GN=APLP2 PE=1 SV=2	APLP2	1.676	0.0122682280661741
O94817	Ubiquitin-like protein ATG12 OS=Homo sapiens OX=9606 GN=ATG12 PE=1 SV=1	ATG12	1.676	0.0187867385318564
P61225	Ras-related protein Rap-2b OS=Homo sapiens OX=9606 GN=RAP2B PE=1 SV=1	RAP2B	1.674	0.0058774090803319
O94829	Importin-13 OS=Homo sapiens OX=9606 GN=IPO13 PE=1 SV=3	IPO13	1.673	0.0300082216224059
Q8IZ07	Ankyrin repeat domain-containing protein 13A OS=Homo sapiens OX=9606 GN=ANKRD13A PE=1 SV=3	ANKRD13A	1.649	0.0383689110755973
A0A0J9YXE4	Armadillo repeat-containing protein 10 (Fragment) OS=Homo sapiens OX=9606 GN=ARMC10 PE=1 SV=1	ARMC10	1.642	0.0576786177347638
O95825	Quinone oxidoreductase-like protein 1 OS=Homo sapiens OX=9606 GN=CRYZL1 PE=1 SV=2	CRYZL1	1.637	0.0575864205910001
P52756	RNA-binding protein 5 OS=Homo sapiens OX=9606 GN=RBM5 PE=1 SV=2	RBM5	1.636	0.0129612809596001
Q8TDD2	Transcription factor Sp7 OS=Homo sapiens OX=9606 GN=SP7 PE=1 SV=1	SP7	1.636	0.00963884881785773
Q9BW83	Intraflagellar transport protein 27 homolog OS=Homo sapiens OX=9606 GN=IFT27 PE=1 SV=1	IFT27	1.624	0.00652777247513994
Q9Y5U2	U5 small nuclear ribonucleoprotein TSSC4 OS=Homo sapiens OX=9606 GN=TSSC4 PE=1 SV=3	TSSC4	1.619	0.0294730045490969
O43310	CBP80/20-dependent translation initiation factor OS=Homo sapiens OX=9606 GN=CTIF PE=1 SV=1	CTIF	1.618	0.00389915332981527
Q13885	Tubulin beta-2A chain OS=Homo sapiens OX=9606 GN=TUBB2A PE=1 SV=1	TUBB2A	1.604	0.0266385324882654
Q9Y3E7	Charged multivesicular body protein 3 OS=Homo sapiens OX=9606 GN=CHMP3 PE=1 SV=3	CHMP3	1.604	0.0329401964595002
F5GZS6	Solute carrier family 3 member 2 OS=Homo sapiens OX=9606 GN=SLC3A2 PE=1 SV=1	SLC3A2	1.6	0.0175968681878351
Q9BY32	Inosine triphosphate pyrophosphatase OS=Homo sapiens OX=9606 GN=ITPA PE=1 SV=2	ITPA	1.596	0.0197404370120031
M0QZN1	Homer scaffold protein 3 (Fragment) OS=Homo sapiens OX=9606 GN=HOMER3 PE=1 SV=1	HOMER3	1.596	0.0318569343739866
Q53FT3	Protein Hikeshi OS=Homo sapiens OX=9606 GN=HIKESHI PE=1 SV=2	HIKESHI	1.592	0.0249408794184226
P04350	Tubulin beta-4A chain OS=Homo sapiens OX=9606 GN=TUBB4A PE=1 SV=2	TUBB4A	1.586	0.0572329575638624
X6R4W8	Zinc finger protein 207 OS=Homo sapiens OX=9606 GN=ZNF207 PE=1 SV=1	ZNF207	1.582	0.0259259227070122
H0Y8H4	NEDD4 E3 ubiquitin protein ligase (Fragment) OS=Homo sapiens OX=9606 GN=NEDD4 PE=1 SV=1	NEDD4	1.573	0.0498247744374248
O95639	Cleavage and polyadenylation specificity factor subunit 4 OS=Homo sapiens OX=9606 GN=CPSF4 PE=1 SV=1	CPSF4	1.569	0.0426312817518645
O14745	Na(+)/H(+) exchange regulatory cofactor NHE-RF1 OS=Homo sapiens OX=9606 GN=NHERF1 PE=1 SV=4	NHERF1	1.568	0.0108796424462356
X6R390	AP complex subunit sigma OS=Homo sapiens OX=9606 GN=AP2S1 PE=1 SV=1	AP2S1	1.567	0.0273541213734742
P35475	Alpha-L-iduronidase OS=Homo sapiens OX=9606 GN=IDUA PE=1 SV=2	IDUA	1.565	0.0572121556861546
Q92692	Nectin-2 OS=Homo sapiens OX=9606 GN=NECTIN2 PE=1 SV=1	NECTIN2	1.565	0.0523314896634825
Q92597	Protein NDRG1 OS=Homo sapiens OX=9606 GN=NDRG1 PE=1 SV=1	NDRG1	1.564	0.0303181863173611
O14773	Tripeptidyl-peptidase 1 OS=Homo sapiens OX=9606 GN=TPP1 PE=1 SV=2	TPP1	1.562	0.0429289846079323
O15127	Secretory carrier-associated membrane protein 2 OS=Homo sapiens OX=9606 GN=SCAMP2 PE=1 SV=2	SCAMP2	1.559	0.0193874205516318
O95159	Zinc finger protein-like 1 OS=Homo sapiens OX=9606 GN=ZFPL1 PE=1 SV=2	ZFPL1	1.555	0.0050890916342222
A6ND22	Small ribosomal subunit protein bS16m OS=Homo sapiens OX=9606 GN=MRPS16 PE=1 SV=1	MRPS16	1.555	0.0147340236304626
A0A994J6S5	Procollagen-lysine,2-oxoglutarate 5-dioxygenase 2 OS=Homo sapiens OX=9606 GN=PLOD2 PE=1 SV=1	PLOD2	1.554	0.0400578710457792
Q5THK1	Protein PRR14L OS=Homo sapiens OX=9606 GN=PRR14L PE=1 SV=1	PRR14L	1.549	0.0388848170856775
Q13618	Cullin-3 OS=Homo sapiens OX=9606 GN=CUL3 PE=1 SV=2	CUL3	1.546	0.0237801314615278
P30711	Glutathione S-transferase theta-1 OS=Homo sapiens OX=9606 GN=GSTT1 PE=1 SV=4	GSTT1	1.544	0.0552760206498488
P61224	Ras-related protein Rap-1b OS=Homo sapiens OX=9606 GN=RAP1B PE=1 SV=1	RAP1B	1.542	0.0242550478993305
Q9Y5G0	Protocadherin gamma-B5 OS=Homo sapiens OX=9606 GN=PCDHGB5 PE=2 SV=1	PCDHGB5	1.542	0.0032992977872335
H7C096	BCL2 interacting protein 2 OS=Homo sapiens OX=9606 GN=BNIP2 PE=1 SV=2	BNIP2	1.542	0.0569904618488793
E5RJ29	Pleckstrin and Sec7 domain containing 3 OS=Homo sapiens OX=9606 GN=PSD3 PE=1 SV=1	PSD3	1.536	0.0389537994084449
C9J6A7	Ribulose-5-phosphate-3-epimerase (Fragment) OS=Homo sapiens OX=9606 GN=RPE PE=1 SV=1	RPE	1.533	0.0209922556799197
O95671	Probable bifunctional dTTP/UTP pyrophosphatase/methyltransferase protein OS=Homo sapiens OX=9606 GN=ASMTL PE=1 SV=3	ASMTL	1.532	0.0508524267019866
Q96A65	Exocyst complex component 4 OS=Homo sapiens OX=9606 GN=EXOC4 PE=1 SV=1	EXOC4	1.523	0.0135330485121671
Q96D71	RalBP1-associated Eps domain-containing protein 1 OS=Homo sapiens OX=9606 GN=REPS1 PE=1 SV=3	REPS1	1.522	0.0104513477862076
A0A8V8TM21	Solute carrier family 39 member 7 OS=Homo sapiens OX=9606 GN=SLC39A7 PE=1 SV=1	SLC39A7	1.512	0.00566736939870627
P63151	Serine/threonine-protein phosphatase 2A 55 kDa regulatory subunit B alpha isoform OS=Homo sapiens OX=9606 GN=PPP2R2A PE=1 SV=1	PPP2R2A	1.51	0.0073899740041414
P09601	Heme oxygenase 1 OS=Homo sapiens OX=9606 GN=HMOX1 PE=1 SV=1	HMOX1	1.509	0.0377847672917874
P14174	Macrophage migration inhibitory factor OS=Homo sapiens OX=9606 GN=MIF PE=1 SV=4	MIF	1.508	0.016084061276475
A0A7P0Z4A8	Anthrax toxin receptor OS=Homo sapiens OX=9606 GN=ANTXR2 PE=1 SV=1	ANTXR2	1.508	0.0144946201547646
O43852	Calumenin OS=Homo sapiens OX=9606 GN=CALU PE=1 SV=2	CALU	1.507	0.0393566278817622
E7EVJ4	Double-stranded RNA-binding protein Staufen homolog 2 OS=Homo sapiens OX=9606 GN=STAU2 PE=1 SV=1	STAU2	1.506	0.0509800261956689
Q9Y646	Carboxypeptidase Q OS=Homo sapiens OX=9606 GN=CPQ PE=1 SV=1	CPQ	1.497	0.039202396537137
P62253	Ubiquitin-conjugating enzyme E2 G1 OS=Homo sapiens OX=9606 GN=UBE2G1 PE=1 SV=3	UBE2G1	1.496	0.0271157801536496
Q16518	Retinoid isomerohydrolase OS=Homo sapiens OX=9606 GN=RPE65 PE=1 SV=3	RPE65	1.496	0.0390018440465766
E9PHR9	Phospholipid scramblase OS=Homo sapiens OX=9606 GN=PLSCR4 PE=1 SV=1	PLSCR4	1.494	0.0198853699177508
Q9NZN4	EH domain-containing protein 2 OS=Homo sapiens OX=9606 GN=EHD2 PE=1 SV=2	EHD2	1.492	0.0371492984091168
P00492	Hypoxanthine-guanine phosphoribosyltransferase OS=Homo sapiens OX=9606 GN=HPRT1 PE=1 SV=2	HPRT1	1.489	0.0442917489137999
Q9GZQ8	Microtubule-associated proteins 1A/1B light chain 3B OS=Homo sapiens OX=9606 GN=MAP1LC3B PE=1 SV=3	MAP1LC3B	1.489	0.0563677492579044
Q99836	Myeloid differentiation primary response protein MyD88 OS=Homo sapiens OX=9606 GN=MYD88 PE=1 SV=1	MYD88	1.485	0.00371287448856731
O75175	CCR4-NOT transcription complex subunit 3 OS=Homo sapiens OX=9606 GN=CNOT3 PE=1 SV=1	CNOT3	1.482	0.0349765554193607
Q9UBY9	Heat shock protein beta-7 OS=Homo sapiens OX=9606 GN=HSPB7 PE=1 SV=1	HSPB7	1.479	0.017588739109651
I3L443	Mitochondrial rRNA methyltransferase 3 (Fragment) OS=Homo sapiens OX=9606 GN=MRM3 PE=1 SV=1	MRM3	1.479	0.036421726625246
Q9Y4G6	Talin-2 OS=Homo sapiens OX=9606 GN=TLN2 PE=1 SV=4	TLN2	1.478	0.0123790564877611
A0A1W2PNW1	Signal transducer and activator of transcription (Fragment) OS=Homo sapiens OX=9606 GN=STAT6 PE=1 SV=2	STAT6	1.476	0.0346583052034949
Q9Y2V2	Calcium-regulated heat-stable protein 1 OS=Homo sapiens OX=9606 GN=CARHSP1 PE=1 SV=2	CARHSP1	1.476	0.0266233610000036
Q9H694	Protein bicaudal C homolog 1 OS=Homo sapiens OX=9606 GN=BICC1 PE=1 SV=2	BICC1	1.471	0.0391713335274926
P59998	Actin-related protein 2/3 complex subunit 4 OS=Homo sapiens OX=9606 GN=ARPC4 PE=1 SV=3	ARPC4	1.47	0.0352651337402648
G3V1J0	WD repeat domain 55 OS=Homo sapiens OX=9606 GN=WDR55 PE=1 SV=1	WDR55	1.467	0.0058134141315609
P04406	Glyceraldehyde-3-phosphate dehydrogenase OS=Homo sapiens OX=9606 GN=GAPDH PE=1 SV=3	GAPDH	1.466	0.0217772506391775
Q10567	AP-1 complex subunit beta-1 OS=Homo sapiens OX=9606 GN=AP1B1 PE=1 SV=3	AP1B1	1.464	0.0182281761697083
P83876	Thioredoxin-like protein 4A OS=Homo sapiens OX=9606 GN=TXNL4A PE=1 SV=1	TXNL4A	1.462	0.0425827470696721
Q04828	Aldo-keto reductase family 1 member C1 OS=Homo sapiens OX=9606 GN=AKR1C1 PE=1 SV=1	AKR1C1	1.46	0.0164010344114064
Q9NRN7	L-aminoadipate-semialdehyde dehydrogenase-phosphopantetheinyl transferase OS=Homo sapiens OX=9606 GN=AASDHPPT PE=1 SV=2	AASDHPPT	1.458	0.0259330912634389
Q5VTU8	ATP synthase subunit epsilon-like protein, mitochondrial OS=Homo sapiens OX=9606 GN=ATP5F1EP2 PE=1 SV=1	ATP5F1EP2	1.458	0.0528620215942582
P48059	LIM and senescent cell antigen-like-containing domain protein 1 OS=Homo sapiens OX=9606 GN=LIMS1 PE=1 SV=4	LIMS1	1.457	0.0170608669481846
Q8ND24	RING finger protein 214 OS=Homo sapiens OX=9606 GN=RNF214 PE=1 SV=2	RNF214	1.456	0.0572483337627841
P51151	Ras-related protein Rab-9A OS=Homo sapiens OX=9606 GN=RAB9A PE=1 SV=1	RAB9A	1.454	0.0115738033625907
O15144	Actin-related protein 2/3 complex subunit 2 OS=Homo sapiens OX=9606 GN=ARPC2 PE=1 SV=1	ARPC2	1.452	0.0337634293989829
J3KR97	Tubulin-specific chaperone D OS=Homo sapiens OX=9606 GN=TBCD PE=1 SV=1	TBCD	1.452	0.0163139328974055
Q9UBV8	Peflin OS=Homo sapiens OX=9606 GN=PEF1 PE=1 SV=1	PEF1	1.448	0.0354483847758055
Q15365	Poly(rC)-binding protein 1 OS=Homo sapiens OX=9606 GN=PCBP1 PE=1 SV=2	PCBP1	1.447	0.0580772425212585
G3V5M2	Purine nucleoside phosphorylase OS=Homo sapiens OX=9606 GN=PNP PE=1 SV=2	PNP	1.444	0.0307041510921751
Q9Y478	5'-AMP-activated protein kinase subunit beta-1 OS=Homo sapiens OX=9606 GN=PRKAB1 PE=1 SV=4	PRKAB1	1.443	0.054834128599064
M0R1T5	Charged multivesicular body protein 2A OS=Homo sapiens OX=9606 GN=CHMP2A PE=1 SV=2	CHMP2A	1.437	0.0484941104177946
Q15843	NEDD8 OS=Homo sapiens OX=9606 GN=NEDD8 PE=1 SV=1	NEDD8	1.436	0.0231173060498839
Q92820	Gamma-glutamyl hydrolase OS=Homo sapiens OX=9606 GN=GGH PE=1 SV=2	GGH	1.434	0.0255318711864526
Q9H1B7	Probable E3 ubiquitin-protein ligase IRF2BPL OS=Homo sapiens OX=9606 GN=IRF2BPL PE=1 SV=1	IRF2BPL	1.433	0.0340051820289542
Q92769	Histone deacetylase 2 OS=Homo sapiens OX=9606 GN=HDAC2 PE=1 SV=2	HDAC2	1.432	0.0453469605572403
A0A2R8YGH5	AP complex subunit sigma OS=Homo sapiens OX=9606 GN=AP1S1 PE=1 SV=1	AP1S1	1.432	0.0499341769397276
P62891	Large ribosomal subunit protein eL39 OS=Homo sapiens OX=9606 GN=RPL39 PE=1 SV=2	RPL39	1.427	0.0203510663032113
O14579	Coatomer subunit epsilon OS=Homo sapiens OX=9606 GN=COPE PE=1 SV=3	COPE	1.425	0.0219198380244609
O00764	Pyridoxal kinase OS=Homo sapiens OX=9606 GN=PDXK PE=1 SV=1	PDXK	1.425	0.0113914753354981
P52789	Hexokinase-2 OS=Homo sapiens OX=9606 GN=HK2 PE=1 SV=2	HK2	1.424	0.0154777351772774
P61160	Actin-related protein 2 OS=Homo sapiens OX=9606 GN=ACTR2 PE=1 SV=1	ACTR2	1.421	0.0483393714870149
O95219	Sorting nexin-4 OS=Homo sapiens OX=9606 GN=SNX4 PE=1 SV=1	SNX4	1.42	0.0120756450876636
A0A7I2V5Z4	Sec1 family domain containing 1 OS=Homo sapiens OX=9606 GN=SCFD1 PE=1 SV=1	SCFD1	1.419	0.0592691910355197
A0A0A0MT32	Lipase A, lysosomal acid type OS=Homo sapiens OX=9606 GN=LIPA PE=1 SV=1	LIPA	1.419	0.0449103148424712
Q9Y5V3	Melanoma-associated antigen D1 OS=Homo sapiens OX=9606 GN=MAGED1 PE=1 SV=3	MAGED1	1.416	0.0491691858191829
Q5JR04	RNA helicase OS=Homo sapiens OX=9606 GN=MOV10 PE=1 SV=1	MOV10	1.416	0.0192149409541293
P10253	Lysosomal alpha-glucosidase OS=Homo sapiens OX=9606 GN=GAA PE=1 SV=4	GAA	1.414	0.0161981684287926
Q96IZ0	PRKC apoptosis WT1 regulator protein OS=Homo sapiens OX=9606 GN=PAWR PE=1 SV=1	PAWR	1.414	0.0460486280364277
Q9NQ29	Putative RNA-binding protein Luc7-like 1 OS=Homo sapiens OX=9606 GN=LUC7L PE=1 SV=1	LUC7L	1.414	0.00759917287254213
G3V105	IkappaB kinase OS=Homo sapiens OX=9606 GN=IKBKB PE=1 SV=1	IKBKB	1.414	0.0528507851233557
Q6NUM9	All-trans-retinol 13,14-reductase OS=Homo sapiens OX=9606 GN=RETSAT PE=1 SV=2	RETSAT	1.411	0.0430287501241424
M0QYI1	Polynucleotide kinase 3'-phosphatase (Fragment) OS=Homo sapiens OX=9606 GN=PNKP PE=1 SV=2	PNKP	1.411	0.0368457423298019
O43809	Cleavage and polyadenylation specificity factor subunit 5 OS=Homo sapiens OX=9606 GN=NUDT21 PE=1 SV=1	NUDT21	1.41	0.0409727089613407
O75695	Protein XRP2 OS=Homo sapiens OX=9606 GN=RP2 PE=1 SV=4	RP2	1.408	0.0288010718410626
Q13283	Ras GTPase-activating protein-binding protein 1 OS=Homo sapiens OX=9606 GN=G3BP1 PE=1 SV=1	G3BP1	1.403	0.00591044269123476
Q8NBF2	NHL repeat-containing protein 2 OS=Homo sapiens OX=9606 GN=NHLRC2 PE=1 SV=1	NHLRC2	1.402	0.000387105636812551
Q5VW32	BRO1 domain-containing protein BROX OS=Homo sapiens OX=9606 GN=BROX PE=1 SV=1	BROX	1.401	0.043897882106248
Q9H5N1	Rab GTPase-binding effector protein 2 OS=Homo sapiens OX=9606 GN=RABEP2 PE=1 SV=2	RABEP2	1.397	0.0155239910821505
Q9UPN6	SR-related and CTD-associated factor 8 OS=Homo sapiens OX=9606 GN=SCAF8 PE=1 SV=1	SCAF8	1.397	0.0109042230785063
Q16850	Lanosterol 14-alpha demethylase OS=Homo sapiens OX=9606 GN=CYP51A1 PE=1 SV=4	CYP51A1	1.395	0.0560325211645063
P36021	Monocarboxylate transporter 8 OS=Homo sapiens OX=9606 GN=SLC16A2 PE=1 SV=2	SLC16A2	1.395	0.00903678364093679
P07711	Procathepsin L OS=Homo sapiens OX=9606 GN=CTSL PE=1 SV=2	CTSL	1.392	0.0485645551974674
P23258	Tubulin gamma-1 chain OS=Homo sapiens OX=9606 GN=TUBG1 PE=1 SV=2	TUBG1	1.389	0.0364713556687832
E7ENQ1	Mitogen-activated protein kinase kinase kinase kinase 4 OS=Homo sapiens OX=9606 GN=MAP4K4 PE=1 SV=1	MAP4K4	1.387	0.0578103399443099
P21266	Glutathione S-transferase Mu 3 OS=Homo sapiens OX=9606 GN=GSTM3 PE=1 SV=3	GSTM3	1.381	0.0501954343006702
P46734	Dual specificity mitogen-activated protein kinase kinase 3 OS=Homo sapiens OX=9606 GN=MAP2K3 PE=1 SV=2	MAP2K3	1.376	0.027567493524768
P00558	Phosphoglycerate kinase 1 OS=Homo sapiens OX=9606 GN=PGK1 PE=1 SV=3	PGK1	1.371	0.0479782982635299
Q9H0U4	Ras-related protein Rab-1B OS=Homo sapiens OX=9606 GN=RAB1B PE=1 SV=1	RAB1B	1.371	0.00772339014025921
A0A2R8YEK8	Ceramide transfer protein OS=Homo sapiens OX=9606 GN=CERT1 PE=1 SV=1	CERT1	1.364	0.00269318164155467
O60493	Sorting nexin-3 OS=Homo sapiens OX=9606 GN=SNX3 PE=1 SV=3	SNX3	1.363	0.0504372319510395
P41252	Isoleucine--tRNA ligase, cytoplasmic OS=Homo sapiens OX=9606 GN=IARS1 PE=1 SV=2	IARS1	1.361	0.0183238652920607
Q8NFQ8	Torsin-1A-interacting protein 2 OS=Homo sapiens OX=9606 GN=TOR1AIP2 PE=1 SV=1	TOR1AIP2	1.361	0.028533876758365
Q8IUX7	Adipocyte enhancer-binding protein 1 OS=Homo sapiens OX=9606 GN=AEBP1 PE=1 SV=1	AEBP1	1.36	0.0255990346732337
A0A087WY55	Chromosome 6 open reading frame 55, isoform CRA_b OS=Homo sapiens OX=9606 GN=VTA1 PE=1 SV=1	VTA1	1.359	0.0450516591204484
Q9Y5X3	Sorting nexin-5 OS=Homo sapiens OX=9606 GN=SNX5 PE=1 SV=1	SNX5	1.355	0.0349740702098147
A0A0A0MRA8	Erythrocyte membrane protein band 4.1 like 3 OS=Homo sapiens OX=9606 GN=EPB41L3 PE=1 SV=1	EPB41L3	1.354	0.0384255480142289
Q52LJ0	Protein FAM98B OS=Homo sapiens OX=9606 GN=FAM98B PE=1 SV=2	FAM98B	1.354	0.0291321282346747
D6RH30	Nuclear factor NF-kappa-B p105 subunit OS=Homo sapiens OX=9606 GN=NFKB1 PE=1 SV=2	NFKB1	1.354	0.0296969960656623
Q14195	Dihydropyrimidinase-related protein 3 OS=Homo sapiens OX=9606 GN=DPYSL3 PE=1 SV=1	DPYSL3	1.353	0.0550805992938555
P38606	V-type proton ATPase catalytic subunit A OS=Homo sapiens OX=9606 GN=ATP6V1A PE=1 SV=2	ATP6V1A	1.349	0.00890721554783882
A0A096LNZ9	ISG15 ubiquitin like modifier (Fragment) OS=Homo sapiens OX=9606 GN=ISG15 PE=1 SV=6	ISG15	1.348	0.0346467503353012
P62330	ADP-ribosylation factor 6 OS=Homo sapiens OX=9606 GN=ARF6 PE=1 SV=2	ARF6	1.348	0.027465041309376
P63010	AP-2 complex subunit beta OS=Homo sapiens OX=9606 GN=AP2B1 PE=1 SV=1	AP2B1	1.347	0.0410120848975733
P41221	Protein Wnt-5a OS=Homo sapiens OX=9606 GN=WNT5A PE=1 SV=2	WNT5A	1.347	0.0546505222521636
Q6STE5	SWI/SNF-related matrix-associated actin-dependent regulator of chromatin subfamily D member 3 OS=Homo sapiens OX=9606 GN=SMARCD3 PE=1 SV=1	SMARCD3	1.347	0.00424557024836462
Q9Y570	Protein phosphatase methylesterase 1 OS=Homo sapiens OX=9606 GN=PPME1 PE=1 SV=3	PPME1	1.345	0.0420353041557348
Q6P9B6	MTOR-associated protein MEAK7 OS=Homo sapiens OX=9606 GN=MEAK7 PE=1 SV=2	MEAK7	1.345	0.0474193092672333
Q9H0B6	Kinesin light chain 2 OS=Homo sapiens OX=9606 GN=KLC2 PE=1 SV=1	KLC2	1.345	0.000903565216498978
Q9H0C8	Integrin-linked kinase-associated serine/threonine phosphatase 2C OS=Homo sapiens OX=9606 GN=ILKAP PE=1 SV=1	ILKAP	1.345	0.0357563969757796
Q9P2D7	Dynein axonemal heavy chain 1 OS=Homo sapiens OX=9606 GN=DNAH1 PE=1 SV=6	DNAH1	1.345	0.0369359772294009
Q9BZV1	UBX domain-containing protein 6 OS=Homo sapiens OX=9606 GN=UBXN6 PE=1 SV=1	UBXN6	1.344	0.0393778114045623
P15529	Membrane cofactor protein OS=Homo sapiens OX=9606 GN=CD46 PE=1 SV=3	CD46	1.342	0.00505264745880266
A0A8V8TKT5	non-specific serine/threonine protein kinase OS=Homo sapiens OX=9606 GN=STK39 PE=1 SV=1	STK39	1.337	0.00888501477181263
P35269	General transcription factor IIF subunit 1 OS=Homo sapiens OX=9606 GN=GTF2F1 PE=1 SV=2	GTF2F1	1.335	0.0099691676710951
Q15836	Vesicle-associated membrane protein 3 OS=Homo sapiens OX=9606 GN=VAMP3 PE=1 SV=3	VAMP3	1.334	0.03280219575498
Q9HB40	Retinoid-inducible serine carboxypeptidase OS=Homo sapiens OX=9606 GN=SCPEP1 PE=1 SV=1	SCPEP1	1.334	0.015035647651349
Q9BUJ2	Heterogeneous nuclear ribonucleoprotein U-like protein 1 OS=Homo sapiens OX=9606 GN=HNRNPUL1 PE=1 SV=2	HNRNPUL1	1.333	0.0271684622057214
A0A8I5KTZ9	Fragile X messenger ribonucleoprotein 1 OS=Homo sapiens OX=9606 GN=FMR1 PE=1 SV=1	FMR1	1.333	0.0458917529129761
O43598	2'-deoxynucleoside 5'-phosphate N-hydrolase 1 OS=Homo sapiens OX=9606 GN=DNPH1 PE=1 SV=1	DNPH1	1.333	0.0268045339003845
Q9NUP1	Biogenesis of lysosome-related organelles complex 1 subunit 4 OS=Homo sapiens OX=9606 GN=BLOC1S4 PE=1 SV=1	BLOC1S4	1.333	0.00655679426111106
Q86WV6	Stimulator of interferon genes protein OS=Homo sapiens OX=9606 GN=STING1 PE=1 SV=1	STING1	1.332	0.038545270500228
P02511	Alpha-crystallin B chain OS=Homo sapiens OX=9606 GN=CRYAB PE=1 SV=2	CRYAB	1.331	0.0491472464530638
A0A2U3TZV8	Phosphoinositide phospholipase C OS=Homo sapiens OX=9606 GN=PLCH1 PE=1 SV=1	PLCH1	1.331	0.0503156477894513
P29466	Caspase-1 OS=Homo sapiens OX=9606 GN=CASP1 PE=1 SV=1	CASP1	1.327	0.0460320120317674
K7EMQ3	Dynamin 2 (Fragment) OS=Homo sapiens OX=9606 GN=DNM2 PE=1 SV=2	DNM2	1.327	0.0346561445227306
P68371	Tubulin beta-4B chain OS=Homo sapiens OX=9606 GN=TUBB4B PE=1 SV=1	TUBB4B	1.325	0.0477189686841493
E7ETU9	procollagen-lysine 5-dioxygenase OS=Homo sapiens OX=9606 GN=PLOD2 PE=1 SV=1	PLOD2	1.325	0.0341056568891452
P16989	Y-box-binding protein 3 OS=Homo sapiens OX=9606 GN=YBX3 PE=1 SV=4	YBX3	1.324	0.0271842196759326
H0Y944	Calpastatin (Fragment) OS=Homo sapiens OX=9606 GN=CAST PE=1 SV=1	CAST	1.324	0.0537813389079906
P21964	Catechol O-methyltransferase OS=Homo sapiens OX=9606 GN=COMT PE=1 SV=2	COMT	1.32	0.039699118700509
Q5GLZ8	Probable E3 ubiquitin-protein ligase HERC4 OS=Homo sapiens OX=9606 GN=HERC4 PE=1 SV=1	HERC4	1.319	0.0216840081410504
Q9HB07	MYG1 exonuclease OS=Homo sapiens OX=9606 GN=MYG1 PE=1 SV=3	MYG1	1.319	0.0450351317540294
P51884	Lumican OS=Homo sapiens OX=9606 GN=LUM PE=1 SV=2	LUM	1.319	0.00750615361434337
C9JTA8	Chromosome 2 open reading frame 76 (Fragment) OS=Homo sapiens OX=9606 GN=C2orf76 PE=1 SV=1	C2orf76	1.317	0.0456417548732516
Q8NF37	Lysophosphatidylcholine acyltransferase 1 OS=Homo sapiens OX=9606 GN=LPCAT1 PE=1 SV=2	LPCAT1	1.315	0.0202409877513384
O14562	Ubiquitin domain-containing protein UBFD1 OS=Homo sapiens OX=9606 GN=UBFD1 PE=1 SV=2	UBFD1	1.314	0.0540535316000706
Q9UQE7	Structural maintenance of chromosomes protein 3 OS=Homo sapiens OX=9606 GN=SMC3 PE=1 SV=2	SMC3	1.313	0.00298862922256796
Q9BRX2	Protein pelota homolog OS=Homo sapiens OX=9606 GN=PELO PE=1 SV=2	PELO	1.311	0.0259117776529608
Q9Y6W5	Actin-binding protein WASF2 OS=Homo sapiens OX=9606 GN=WASF2 PE=1 SV=3	WASF2	1.31	0.0373393887144277
Q9UBQ5	Eukaryotic translation initiation factor 3 subunit K OS=Homo sapiens OX=9606 GN=EIF3K PE=1 SV=1	EIF3K	1.306	0.0547355842776163
H7C433	Mitochondrial fission factor OS=Homo sapiens OX=9606 GN=MFF PE=1 SV=2	MFF	1.306	0.0470805007576576
Q00587	Cdc42 effector protein 1 OS=Homo sapiens OX=9606 GN=CDC42EP1 PE=1 SV=1	CDC42EP1	1.305	0.0255638741785888
Q8TAQ2	SWI/SNF complex subunit SMARCC2 OS=Homo sapiens OX=9606 GN=SMARCC2 PE=1 SV=1	SMARCC2	1.304	0.0139208903691584
Q12996	Cleavage stimulation factor subunit 3 OS=Homo sapiens OX=9606 GN=CSTF3 PE=1 SV=1	CSTF3	1.302	0.018134045431631
Q99497	Parkinson disease protein 7 OS=Homo sapiens OX=9606 GN=PARK7 PE=1 SV=2	PARK7	1.301	0.0237825566909497
Q01459	Di-N-acetylchitobiase OS=Homo sapiens OX=9606 GN=CTBS PE=1 SV=1	CTBS	1.297	0.00237037336053683
P17858	ATP-dependent 6-phosphofructokinase, liver type OS=Homo sapiens OX=9606 GN=PFKL PE=1 SV=6	PFKL	1.296	0.056632753683311
P26022	Pentraxin-related protein PTX3 OS=Homo sapiens OX=9606 GN=PTX3 PE=1 SV=3	PTX3	1.295	0.0137669332492108
Q9UHY1	Nuclear receptor-binding protein OS=Homo sapiens OX=9606 GN=NRBP1 PE=1 SV=1	NRBP1	1.294	0.00932757038315157
H7BXH2	Protein phosphatase 6 regulatory subunit 3 OS=Homo sapiens OX=9606 GN=PPP6R3 PE=1 SV=1	PPP6R3	1.292	0.0522486758125768
Q15796	Mothers against decapentaplegic homolog 2 OS=Homo sapiens OX=9606 GN=SMAD2 PE=1 SV=1	SMAD2	1.29	0.0587318095647526
P50135	Histamine N-methyltransferase OS=Homo sapiens OX=9606 GN=HNMT PE=1 SV=1	HNMT	1.289	0.0532934932403284
P49585	Choline-phosphate cytidylyltransferase A OS=Homo sapiens OX=9606 GN=PCYT1A PE=1 SV=2	PCYT1A	1.285	0.0436864856291462
Q9Y6I3	Epsin-1 OS=Homo sapiens OX=9606 GN=EPN1 PE=1 SV=2	EPN1	1.282	0.0198354955386381
E5RI56	S-phase kinase-associated protein 1 OS=Homo sapiens OX=9606 PE=3 SV=2		1.282	0.0500521391861492
P60059	Protein transport protein Sec61 subunit gamma OS=Homo sapiens OX=9606 GN=SEC61G PE=1 SV=1	SEC61G	1.282	0.0560942382475826
O60925	Prefoldin subunit 1 OS=Homo sapiens OX=9606 GN=PFDN1 PE=1 SV=2	PFDN1	1.281	0.047221002220564
Q9Y6Y8	SEC23-interacting protein OS=Homo sapiens OX=9606 GN=SEC23IP PE=1 SV=1	SEC23IP	1.277	0.0365517648662446
H0Y5K5	Endoplasmic reticulum-Golgi intermediate compartment protein (Fragment) OS=Homo sapiens OX=9606 GN=ERGIC3 PE=1 SV=1	ERGIC3	1.277	0.0583597908874129
P33240	Cleavage stimulation factor subunit 2 OS=Homo sapiens OX=9606 GN=CSTF2 PE=1 SV=1	CSTF2	1.277	0.024357880088973
Q06830	Peroxiredoxin-1 OS=Homo sapiens OX=9606 GN=PRDX1 PE=1 SV=1	PRDX1	1.276	0.0521081083654118
P67870	Casein kinase II subunit beta OS=Homo sapiens OX=9606 GN=CSNK2B PE=1 SV=1	CSNK2B	1.274	0.054869355097904
Q96KP4	Cytosolic non-specific dipeptidase OS=Homo sapiens OX=9606 GN=CNDP2 PE=1 SV=2	CNDP2	1.271	0.0318800917633514
P19022	Cadherin-2 OS=Homo sapiens OX=9606 GN=CDH2 PE=1 SV=4	CDH2	1.27	0.0249088403393776
Q9HCU0	Endosialin OS=Homo sapiens OX=9606 GN=CD248 PE=1 SV=1	CD248	1.269	0.00789762119260738
Q5SW79	Centrosomal protein of 170 kDa OS=Homo sapiens OX=9606 GN=CEP170 PE=1 SV=1	CEP170	1.268	0.0176505423182476
P62140	Serine/threonine-protein phosphatase PP1-beta catalytic subunit OS=Homo sapiens OX=9606 GN=PPP1CB PE=1 SV=3	PPP1CB	1.266	0.0140385079124528
P84095	Rho-related GTP-binding protein RhoG OS=Homo sapiens OX=9606 GN=RHOG PE=1 SV=1	RHOG	1.265	0.000774354885787364
Q7Z3F1	Lysosomal cholesterol signaling protein OS=Homo sapiens OX=9606 GN=GPR155 PE=1 SV=2	GPR155	1.264	0.0326611869532117
Q15113	Procollagen C-endopeptidase enhancer 1 OS=Homo sapiens OX=9606 GN=PCOLCE PE=1 SV=2	PCOLCE	1.262	0.0342394622565957
Q9Y617	Phosphoserine aminotransferase OS=Homo sapiens OX=9606 GN=PSAT1 PE=1 SV=2	PSAT1	1.256	0.0339802580318846
Q92484	Acid sphingomyelinase-like phosphodiesterase 3a OS=Homo sapiens OX=9606 GN=SMPDL3A PE=1 SV=2	SMPDL3A	1.254	0.00335667086428883
O43681	ATPase GET3 OS=Homo sapiens OX=9606 GN=GET3 PE=1 SV=2	GET3	1.253	0.0407703557069232
Q9H000	E3 ubiquitin-protein ligase makorin-2 OS=Homo sapiens OX=9606 GN=MKRN2 PE=1 SV=2	MKRN2	1.253	0.0385166808129647
E9PLK3	Aminopeptidase OS=Homo sapiens OX=9606 GN=NPEPPS PE=1 SV=1	NPEPPS	1.252	0.0575685995456601
E7EM64	COP9 signalosome complex subunit 6 OS=Homo sapiens OX=9606 GN=COPS6 PE=1 SV=1	COPS6	1.252	0.0369624080312191
Q5W0V3	FHF complex subunit HOOK interacting protein 2A OS=Homo sapiens OX=9606 GN=FHIP2A PE=1 SV=1	FHIP2A	1.252	0.00340816683412108
P43155	Carnitine O-acetyltransferase OS=Homo sapiens OX=9606 GN=CRAT PE=1 SV=5	CRAT	1.252	0.0544762833003684
Q8N8S7	Protein enabled homolog OS=Homo sapiens OX=9606 GN=ENAH PE=1 SV=2	ENAH	1.247	0.0261468553312255
P07602	Prosaposin OS=Homo sapiens OX=9606 GN=PSAP PE=1 SV=2	PSAP	1.243	0.00546843365106764
Q8WVY7	Ubiquitin-like domain-containing CTD phosphatase 1 OS=Homo sapiens OX=9606 GN=UBLCP1 PE=1 SV=2	UBLCP1	1.242	0.029133020448466
Q00577	Transcriptional activator protein Pur-alpha OS=Homo sapiens OX=9606 GN=PURA PE=1 SV=2	PURA	1.242	0.0208925561640769
Q8NBJ4	Golgi membrane protein 1 OS=Homo sapiens OX=9606 GN=GOLM1 PE=1 SV=1	GOLM1	1.239	0.0598527134559528
M0R0I9	Protein kinase C gamma (Fragment) OS=Homo sapiens OX=9606 GN=PRKCG PE=1 SV=8	PRKCG	1.239	0.0282773491611613
B4DKV7	EPS8 like 1 OS=Homo sapiens OX=9606 GN=EPS8L1 PE=1 SV=1	EPS8L1	1.239	0.0282773491611613
P50402	Emerin OS=Homo sapiens OX=9606 GN=EMD PE=1 SV=1	EMD	1.238	0.0592105853777734
O75935	Dynactin subunit 3 OS=Homo sapiens OX=9606 GN=DCTN3 PE=1 SV=1	DCTN3	1.234	0.04586123059038
A0A7P0TAU8	2'-5' oligoadenylate synthase OS=Homo sapiens OX=9606 GN=OAS3 PE=1 SV=1	OAS3	1.231	0.0448964676806053
P07686	Beta-hexosaminidase subunit beta OS=Homo sapiens OX=9606 GN=HEXB PE=1 SV=4	HEXB	1.23	0.0421641732659198
F6SYF8	Dickkopf WNT signaling pathway inhibitor 3 OS=Homo sapiens OX=9606 GN=DKK3 PE=1 SV=1	DKK3	1.226	0.0489508485704177
Q9NXF1	Testis-expressed protein 10 OS=Homo sapiens OX=9606 GN=TEX10 PE=1 SV=2	TEX10	1.225	0.0595364828651438
P41214	Eukaryotic translation initiation factor 2D OS=Homo sapiens OX=9606 GN=EIF2D PE=1 SV=3	EIF2D	1.225	0.0452101546452941
Q01970	1-phosphatidylinositol 4,5-bisphosphate phosphodiesterase beta-3 OS=Homo sapiens OX=9606 GN=PLCB3 PE=1 SV=2	PLCB3	1.224	0.0241124481582905
Q99733	Nucleosome assembly protein 1-like 4 OS=Homo sapiens OX=9606 GN=NAP1L4 PE=1 SV=1	NAP1L4	1.217	0.0209907576440737
Q9P0I2	ER membrane protein complex subunit 3 OS=Homo sapiens OX=9606 GN=EMC3 PE=1 SV=3	EMC3	1.217	0.0535125093673634
Q14974	Importin subunit beta-1 OS=Homo sapiens OX=9606 GN=KPNB1 PE=1 SV=2	KPNB1	1.216	0.0405324345294984
P09619	Platelet-derived growth factor receptor beta OS=Homo sapiens OX=9606 GN=PDGFRB PE=1 SV=1	PDGFRB	1.213	0.0540928505566621
Q86TB9	Protein PAT1 homolog 1 OS=Homo sapiens OX=9606 GN=PATL1 PE=1 SV=2	PATL1	1.213	0.03913856471178
O75886	Signal transducing adapter molecule 2 OS=Homo sapiens OX=9606 GN=STAM2 PE=1 SV=1	STAM2	1.212	0.0514933812221675
P23246	Splicing factor, proline- and glutamine-rich OS=Homo sapiens OX=9606 GN=SFPQ PE=1 SV=2	SFPQ	1.211	0.0372506653139469
P63244	Small ribosomal subunit protein RACK1 OS=Homo sapiens OX=9606 GN=RACK1 PE=1 SV=3	RACK1	1.209	0.0172821759276526
O14548	Cytochrome c oxidase subunit 7A-related protein, mitochondrial OS=Homo sapiens OX=9606 GN=COX7A2L PE=1 SV=2	COX7A2L	1.209	0.0313631016314188
Q8NGA1	Olfactory receptor 1M1 OS=Homo sapiens OX=9606 GN=OR1M1 PE=2 SV=1	OR1M1	1.208	0.0115400725233808
C9JLU1	RNA polymerase II, I and III subunit H (Fragment) OS=Homo sapiens OX=9606 GN=POLR2H PE=1 SV=8	POLR2H	1.205	0.0342092702336092
Q16186	Proteasomal ubiquitin receptor ADRM1 OS=Homo sapiens OX=9606 GN=ADRM1 PE=1 SV=2	ADRM1	1.204	0.0523758143393485
Q8NFV4	Protein ABHD11 OS=Homo sapiens OX=9606 GN=ABHD11 PE=1 SV=1	ABHD11	1.203	0.00770254924675027
O60841	Eukaryotic translation initiation factor 5B OS=Homo sapiens OX=9606 GN=EIF5B PE=1 SV=4	EIF5B	1.202	0.0538438770772236
O14657	Torsin-1B OS=Homo sapiens OX=9606 GN=TOR1B PE=1 SV=2	TOR1B	1.195	0.00238968512931781
Q9Y230	RuvB-like 2 OS=Homo sapiens OX=9606 GN=RUVBL2 PE=1 SV=3	RUVBL2	1.194	0.0378207669910638
F8WJN3	Cleavage and polyadenylation specificity factor subunit 6 OS=Homo sapiens OX=9606 GN=CPSF6 PE=1 SV=1	CPSF6	1.194	0.0279094260119171
Q93034	Cullin-5 OS=Homo sapiens OX=9606 GN=CUL5 PE=1 SV=4	CUL5	1.193	0.0329597301696453
P10412	Histone H1.4 OS=Homo sapiens OX=9606 GN=H1-4 PE=1 SV=2	H1-4	1.191	0.0511953933702996
P32321	Deoxycytidylate deaminase OS=Homo sapiens OX=9606 GN=DCTD PE=1 SV=2	DCTD	1.191	0.0598865548670114
Q9BZF1	Oxysterol-binding protein-related protein 8 OS=Homo sapiens OX=9606 GN=OSBPL8 PE=1 SV=3	OSBPL8	1.189	0.0219873699652418
Q9Y6G9	Cytoplasmic dynein 1 light intermediate chain 1 OS=Homo sapiens OX=9606 GN=DYNC1LI1 PE=1 SV=3	DYNC1LI1	1.187	0.0488457840584208
Q6PGP7	Superkiller complex protein 3 OS=Homo sapiens OX=9606 GN=SKIC3 PE=1 SV=1	SKIC3	1.183	0.0492043806312819
O96005	Putative lipid scramblase CLPTM1 OS=Homo sapiens OX=9606 GN=CLPTM1 PE=1 SV=1	CLPTM1	1.183	0.0309838679583934
Q8WWY3	U4/U6 small nuclear ribonucleoprotein Prp31 OS=Homo sapiens OX=9606 GN=PRPF31 PE=1 SV=2	PRPF31	1.177	0.0452577634022932
Q8N1G4	Leucine-rich repeat-containing protein 47 OS=Homo sapiens OX=9606 GN=LRRC47 PE=1 SV=1	LRRC47	1.176	0.00266820129786429
H3BPC4	Ubiquitin conjugating enzyme E2 I OS=Homo sapiens OX=9606 GN=UBE2I PE=1 SV=3	UBE2I	1.173	0.0330014064721
Q13144	Translation initiation factor eIF-2B subunit epsilon OS=Homo sapiens OX=9606 GN=EIF2B5 PE=1 SV=3	EIF2B5	1.173	0.0229979963390887
Q96I24	Far upstream element-binding protein 3 OS=Homo sapiens OX=9606 GN=FUBP3 PE=1 SV=2	FUBP3	1.172	0.0510451842991792
A0A024RCR6	Large proline-rich protein BAG6 OS=Homo sapiens OX=9606 GN=BAG6 PE=1 SV=1	BAG6	1.172	0.0089567276993354
P09871	Complement C1s subcomponent OS=Homo sapiens OX=9606 GN=C1S PE=1 SV=1	C1S	1.172	0.00734440661791909
Q96GQ7	Probable ATP-dependent RNA helicase DDX27 OS=Homo sapiens OX=9606 GN=DDX27 PE=1 SV=2	DDX27	1.171	0.0515710909977048
A0A8I5KV92	Eukaryotic translation initiation factor 4 gamma 3 OS=Homo sapiens OX=9606 GN=EIF4G3 PE=1 SV=1	EIF4G3	1.17	0.0188048796927288
A0A804HL61	alpha-1,2-Mannosidase OS=Homo sapiens OX=9606 GN=MAN1B1 PE=1 SV=1	MAN1B1	1.17	0.0152499736453454
P53634	Dipeptidyl peptidase 1 OS=Homo sapiens OX=9606 GN=CTSC PE=1 SV=2	CTSC	1.163	0.0217512970329849
C9J1V9	EEF1E1-BLOC1S5 readthrough (NMD candidate) OS=Homo sapiens OX=9606 GN=EEF1E1-BLOC1S5 PE=4 SV=2	EEF1E1-BLOC1S5	1.161	0.0253049820860871
Q92945	Far upstream element-binding protein 2 OS=Homo sapiens OX=9606 GN=KHSRP PE=1 SV=4	KHSRP	1.158	0.0499978687760404
Q8TER5	Rho guanine nucleotide exchange factor 40 OS=Homo sapiens OX=9606 GN=ARHGEF40 PE=1 SV=3	ARHGEF40	1.156	0.0144633436875724
P28062	Proteasome subunit beta type-8 OS=Homo sapiens OX=9606 GN=PSMB8 PE=1 SV=3	PSMB8	1.151	0.0587201186287578
B3KPU0	PDZ and LIM domain 2 OS=Homo sapiens OX=9606 GN=PDLIM2 PE=1 SV=1	PDLIM2	1.15	0.0543212986416183
P51580	Thiopurine S-methyltransferase OS=Homo sapiens OX=9606 GN=TPMT PE=1 SV=1	TPMT	1.149	0.0442880428207851
P09211	Glutathione S-transferase P OS=Homo sapiens OX=9606 GN=GSTP1 PE=1 SV=2	GSTP1	1.14	0.0309868026356758
E5RIA4	Aspartyl aminopeptidase OS=Homo sapiens OX=9606 GN=DNPEP PE=1 SV=1	DNPEP	1.136	0.0148337181315886
Q8NDI1	EH domain-binding protein 1 OS=Homo sapiens OX=9606 GN=EHBP1 PE=1 SV=3	EHBP1	1.134	0.00941221047092831
O00161	Synaptosomal-associated protein 23 OS=Homo sapiens OX=9606 GN=SNAP23 PE=1 SV=1	SNAP23	1.134	0.0527439663045739
O75962	Triple functional domain protein OS=Homo sapiens OX=9606 GN=TRIO PE=1 SV=2	TRIO	1.127	0.0534496004259843
Q5JVZ5	Engulfment and cell motility 2 OS=Homo sapiens OX=9606 GN=ELMO2 PE=1 SV=1	ELMO2	1.123	0.0545384957522305
Q9NZZ3	Charged multivesicular body protein 5 OS=Homo sapiens OX=9606 GN=CHMP5 PE=1 SV=1	CHMP5	1.12	0.0349136939264831
Q00535	Cyclin-dependent kinase 5 OS=Homo sapiens OX=9606 GN=CDK5 PE=1 SV=3	CDK5	1.119	0.0270238587749735
Q92878	DNA repair protein RAD50 OS=Homo sapiens OX=9606 GN=RAD50 PE=1 SV=1	RAD50	1.117	0.0044587599927633
O75663	TIP41-like protein OS=Homo sapiens OX=9606 GN=TIPRL PE=1 SV=2	TIPRL	1.113	0.0180869986915632
Q07666	KH domain-containing, RNA-binding, signal transduction-associated protein 1 OS=Homo sapiens OX=9606 GN=KHDRBS1 PE=1 SV=1	KHDRBS1	1.106	0.00406195482569262
P62913	Large ribosomal subunit protein uL5 OS=Homo sapiens OX=9606 GN=RPL11 PE=1 SV=2	RPL11	1.099	0.054741545253222
Q03154	Aminoacylase-1 OS=Homo sapiens OX=9606 GN=ACY1 PE=1 SV=1	ACY1	1.095	0.0173458574794185
Q9Y296	Trafficking protein particle complex subunit 4 OS=Homo sapiens OX=9606 GN=TRAPPC4 PE=1 SV=1	TRAPPC4	1.095	0.0540977944191734
A0A087WXB0	Secretory carrier-associated membrane protein OS=Homo sapiens OX=9606 GN=SCAMP1 PE=1 SV=1	SCAMP1	1.092	0.0341651875216038
P52597	Heterogeneous nuclear ribonucleoprotein F OS=Homo sapiens OX=9606 GN=HNRNPF PE=1 SV=3	HNRNPF	1.085	0.0335671265162283
Q96C36	Pyrroline-5-carboxylate reductase 2 OS=Homo sapiens OX=9606 GN=PYCR2 PE=1 SV=1	PYCR2	1.073	0.0189957294511791
Q9Y3P9	Rab GTPase-activating protein 1 OS=Homo sapiens OX=9606 GN=RABGAP1 PE=1 SV=3	RABGAP1	1.072	0.0161031267937302
Q9UP95	Solute carrier family 12 member 4 OS=Homo sapiens OX=9606 GN=SLC12A4 PE=1 SV=2	SLC12A4	1.071	0.0230059051899098
O75477	Erlin-1 OS=Homo sapiens OX=9606 GN=ERLIN1 PE=1 SV=2	ERLIN1	1.06	0.018533877934618
Q96DE0	U8 snoRNA-decapping enzyme OS=Homo sapiens OX=9606 GN=NUDT16 PE=1 SV=2	NUDT16	1.052	0.0117724953942703
Q9NVT9	Armadillo repeat-containing protein 1 OS=Homo sapiens OX=9606 GN=ARMC1 PE=1 SV=1	ARMC1	1.049	0.0431291714831105
Q6NZI2	Caveolae-associated protein 1 OS=Homo sapiens OX=9606 GN=CAVIN1 PE=1 SV=1	CAVIN1	1.043	0.0212601516035468
P20042	Eukaryotic translation initiation factor 2 subunit 2 OS=Homo sapiens OX=9606 GN=EIF2S2 PE=1 SV=2	EIF2S2	1.042	0.0515501896653794
P49458	Signal recognition particle 9 kDa protein OS=Homo sapiens OX=9606 GN=SRP9 PE=1 SV=2	SRP9	1.042	0.00288992638768317
Q5EBL4	RILP-like protein 1 OS=Homo sapiens OX=9606 GN=RILPL1 PE=1 SV=1	RILPL1	1.038	0.0304839509761721
A0A2R8Y600	COMM domain-containing protein OS=Homo sapiens OX=9606 PE=4 SV=1		1.036	0.0486744935586549
Q96KP1	Exocyst complex component 2 OS=Homo sapiens OX=9606 GN=EXOC2 PE=1 SV=1	EXOC2	1.035	0.0597061145481967
O43615	Mitochondrial import inner membrane translocase subunit TIM44 OS=Homo sapiens OX=9606 GN=TIMM44 PE=1 SV=2	TIMM44	1.032	0.0574703725276196
O95168	NADH dehydrogenase [ubiquinone] 1 beta subcomplex subunit 4 OS=Homo sapiens OX=9606 GN=NDUFB4 PE=1 SV=3	NDUFB4	1.024	0.0554734035683839
Q96FZ7	Charged multivesicular body protein 6 OS=Homo sapiens OX=9606 GN=CHMP6 PE=1 SV=3	CHMP6	1.023	0.0545797821386899
A0A1B0GW37	Nuclear factor 1 OS=Homo sapiens OX=9606 GN=NFIB PE=1 SV=1	NFIB	1.013	0.0309213273894341
Q9H307	Pinin OS=Homo sapiens OX=9606 GN=PNN PE=1 SV=5	PNN	1.01	0.051989513762176
Q9Y3B4	Splicing factor 3B subunit 6 OS=Homo sapiens OX=9606 GN=SF3B6 PE=1 SV=1	SF3B6	1.01	0.0536498359028377
P17252	Protein kinase C alpha type OS=Homo sapiens OX=9606 GN=PRKCA PE=1 SV=4	PRKCA	1.006	0.0501126102897621

## Sheet: TABLE S4 GDF15 rescue pathways
Table S4. Ingenuity Pathway analysis of the proteomic changes induded by GDF15 supplementation
Ingenuity Canonical Pathways	-log(p-value)	z-score	Molecules
Neutrophil degranulation	1.09E01	5.292	ACTR2,ARL8A,B4GALT1,CAP1,CD68,CSNK2B,CTSC,DYNC1LI1,GAA,GGH,GSTP1,HEXB,KPNB1,LPCAT1,MIF,NFKB1,PDXK,PFKL,PNP,PSAP,PTX3,RAP1B,RAP2B,RHOG,SCAMP1,SNAP23,STING1,TUBB4B
Phagosome Formation	2.14E00	4.123	ACTR2,AP1B1,AP1S1,ARF6,ARPC2,ARPC4,ELMO2,GPR155,HMOX1,MAP2K3,MYD88,PRKCA,PRKCG,RAP1B,RAP2B,TLN2,WASF2
Mitotic Metaphase and Anaphase	7.33E00	4	CHMP2A,CHMP3,CHMP6,DYNC1LI1,EMD,KPNB1,PPP2R2A,PPP2R5C,PSMB8,SMC3,TMPO,TUBB2A,TUBB3,TUBB4A,TUBB4B,UBE2I
Processing of Capped Intron-Containing Pre-mRNA	5.46E00	3.873	CPSF4,CPSF6,CSTF2,CSTF3,GTF2F1,HNRNPF,NUDT21,PCBP1,PNN,POLR2H,PRPF31,RBM5,SF3B6,SNRPC,TXNL4A
RHO GTPase cycle	3.27E00	3.873	ARHGEF40,CAVIN1,CDC42EP1,CUL3,ELMO2,EMC3,EMD,RHOG,SCFD1,SNAP23,STAM2,TMPO,TRIO,VAMP3,WASF2
MHC class II antigen presentation	9.14E00	3.742	AP1B1,AP1S1,AP2B1,AP2S1,CTSC,CTSL,DCTN3,DNM2,DYNC1LI1,KLC2,TUBB2A,TUBB3,TUBB4A,TUBB4B
Cleavage and Polyadenylation of Pre-mRNA	6,48E00	NaN	CPSF4,CPSF6,CSTF2,CSTF3,NUDT21
Class I MHC mediated antigen processing and presentation	3E00	3.606	CTSL,CUL3,CUL5,HERC4,IKBKB,MYD88,NEDD4,NPEPPS,PSMB8,SEC61G,SNAP23,UBE2G1,VAMP3
Clathrin-mediated endocytosis	7.12E00	3.464	ACTR2,AP2B1,AP2S1,ARF6,ARPC2,ARPC4,DNM2,EPN1,REPS1,STAM2,VAMP3,WNT5A
Intra-Golgi and retrograde Golgi-to-ER traffic	5.01E00	3.464	COG7,COPE,DCTN3,DYNC1LI1,KLC2,RAB1B,RAB9A,TUBB2A,TUBB3,TUBB4A,TUBB4B,VAMP3
Germ Cell-Sertoli Cell Junction Signaling	5,8E00	NaN	CDH2,EPN1,MAP2K3,NECTIN2,RAP1B,RAP2B,RHOG,TUBB2A,TUBB3,TUBB4A,TUBB4B,TUBG1
Hepatic Fibrosis Signaling Pathway	2.22E00	3.464	IKBKB,MAP2K3,MYD88,NFKB1,PDGFRB,PRKCA,PRKCG,RAP1B,RAP2B,RHOG,SMAD2,WNT5A
Sertoli Cell-Sertoli Cell Junction Signaling	4.86E00	3.317	CDH2,EPN1,MAP2K3,NECTIN2,NFKB1,RAP1B,RAP2B,TUBB2A,TUBB3,TUBB4A,TUBB4B,TUBG1,YBX3
Insulin Secretion Signaling Pathway	3.69E00	3.317	EIF2B5,EIF2S2,EIF4G3,PLCB3,PLCH1,PRKCA,PRKCG,RAP1B,SEC61G,SRP9,STAT6,VAMP3
Estrogen Receptor Signaling	2.26E00	3.317	CTBP1,EIF2B5,NDUFB4,NFKB1,PLCB3,PLCH1,PPP1CB,PRKAB1,PRKCA,PRKCG,RAP1B,RAP2B
Serotonin Receptor Signaling	2.63E00	3.207	CDK5,HMOX1,MAP1LC3B,MAP2K3,NFKB1,PLCB3,PLCH1,PPP1CB,PRKCA,PRKCG,RAP1B,RAP2B,RHOG,SP7
Cardiac Hypertrophy Signaling (Enhanced)	2.13E00	3.207	EIF2B5,HDAC2,HSPB7,IKBKB,MAP2K3,NFKB1,PLCB3,PLCH1,PRKCA,PRKCG,RAP1B,RAP2B,SMPDL3A,WNT5A
Cargo recognition for clathrin-mediated endocytosis	6.13E00	3.162	AP2B1,AP2S1,COPS6,EPN1,NEDD8,REPS1,STAM2,TOR1B,VAMP3,WNT5A
Microautophagy Signaling Pathway	5.3E00	3.162	CERT1,CHMP2A,CHMP3,CHMP5,CHMP6,MAP1LC3B,MFF,PRKAB1,PSMB8,STAM2,VTA1
Protein Sorting Signaling Pathway	4.04E00	3.162	AP1B1,AP1S1,COPE,CTBP1,DNM2,HMOX1,SNX3,SNX4,SNX5,SNX7
Synaptogenesis Signaling Pathway	2.69E00	3.162	ACTR2,AP2B1,AP2S1,ARPC2,ARPC4,CDH2,CDK5,NAP1L4,RAP1B,RAP2B,VAMP3
Eicosanoid Signaling	2.55E00	3.162	AP1B1,AP1S1,HSPB7,NFKB1,PLCB3,PLCH1,PRKCA,PRKCG,RAP1B,RAP2B
Phagosome Maturation	5E00	NaN	ATP6V1A,CTSC,CTSL,DYNC1LI1,PRDX1,TUBB2A,TUBB3,TUBB4A,TUBB4B,TUBG1,VAMP3
Mechanisms of Viral Exit from Host Cells	4,97E00	NaN	CHMP2A,CHMP3,CHMP6,NEDD4,PRKCA,PRKCG
Senescence Pathway	2.35E00	3.162	IKBKB,MAP2K3,NFKB1,PPP2R2A,PPP2R5C,RAD50,RAP1B,RAP2B,SMAD2,STING1
Pulmonary Fibrosis Idiopathic Signaling Pathway	2.11E00	3.162	CDH2,CERT1,MAP2K3,NFKB1,PDGFRB,RAP1B,RAP2B,SMAD2,STAT6,WNT5A
Glutaminergic Receptor Signaling Pathway (Enhanced)	2.11E00	3.162	FMR1,GLS,HMOX1,IKBKB,NFKB1,PLCB3,PLCH1,PRKCA,PRKCG,VAMP3
Tight Junction Signaling	4,77E00	NaN	CPSF4,CPSF6,CSTF2,CSTF3,NECTIN2,NFKB1,NUDT21,PPP2R2A,PPP2R5C,VAMP3,YBX3
FcŒ≥ Receptor-mediated Phagocytosis in Macrophages and Monocytes	5.63E00	3	ACTR2,ARF6,ARPC2,ARPC4,HMOX1,PRKCA,PRKCG,TLN2,VAMP3
COPI-mediated anterograde transport	5.3E00	3	COG7,COPE,DCTN3,DYNC1LI1,RAB1B,TUBB2A,TUBB3,TUBB4A,TUBB4B
Virus Entry via Endocytic Pathways	4.72E00	3	AP1B1,AP1S1,AP2B1,AP2S1,DNM2,PRKCA,PRKCG,RAP1B,RAP2B
fMLP Signaling in Neutrophils	4.37E00	3	ACTR2,ARPC2,ARPC4,NFKB1,PLCB3,PRKCA,PRKCG,RAP1B,RAP2B
Nuclear Cytoskeleton Signaling Pathway	3.98E00	3	CDH2,CSNK2B,DCTN3,DYNC1LI1,EMD,KLC2,NFKB1,TUBB2A,TUBB3,TUBB4A,TUBB4B
Thrombin Signaling	3.95E00	3	ARHGEF40,IKBKB,NFKB1,PLCB3,PLCH1,PPP1CB,PRKCA,PRKCG,RAP1B,RAP2B,RHOG
Mitotic G2-G2/M phases	3.68E00	3	DCTN3,PPME1,PPP1CB,PPP2R2A,PSMB8,TUBB2A,TUBB3,TUBB4A,TUBB4B,TUBG1
Cilium Assembly	3.61E00	3	DCTN3,EXOC2,EXOC4,IFT27,RP2,TUBB2A,TUBB3,TUBB4A,TUBB4B,TUBG1
Mitotic Prometaphase	3.6E00	3	CSNK2B,DCTN3,DYNC1LI1,PPP2R5C,SMC3,TUBB2A,TUBB3,TUBB4A,TUBB4B,TUBG1
Clathrin-mediated Endocytosis Signaling	4,2E00	NaN	ACTR2,AP1B1,AP1S1,AP2B1,AP2S1,ARF6,ARPC2,ARPC4,CSNK2B,DNM2,EPN1
Glycation Signaling Pathway	2.69E00	3	HK2,IKBKB,MYD88,NFKB1,PFKL,PRKCA,PRKCG,RAP1B,RAP2B
Signaling by Rho Family GTPases	2.2E00	3	ACTR2,ARPC2,ARPC4,CDC42EP1,CDH2,NEDD4,NFKB1,RHOG,SEPTIN7
Role of Macrophages, Fibroblasts and Endothelial Cells in Rheumatoid Arthritis	3.49E00	2.887	DKK3,IKBKB,MAP2K3,MIF,MYD88,NFKB1,PLCB3,PLCH1,PRKCA,PRKCG,RAP1B,RAP2B,WNT5A
Translocation of SLC2A4 (GLUT4) to the plasma membrane	5.52E00	2.828	EXOC2,EXOC4,PRKAB1,SNAP23,TUBB2A,TUBB3,TUBB4A,TUBB4B
PKR-mediated signaling	5.26E00	2.828	EIF2S2,IKBKB,ISG15,TUBB2A,TUBB3,TUBB4A,TUBB4B,UBE2I
L1CAM interactions	3.8E00	2.828	AP2B1,AP2S1,CSNK2B,DNM2,TUBB2A,TUBB3,TUBB4A,TUBB4B
p75 NTR receptor-mediated signalling	3.09E00	2.828	ARHGEF40,HDAC2,IKBKB,MAGED1,MYD88,NFKB1,STK39,TRIO
IL-8 Signaling	2.92E00	2.828	HMOX1,IKBKB,MAP4K4,NFKB1,PRKCA,PRKCG,RAP1B,RAP2B,RHOG
Regulation of the Epithelial Mesenchymal Transition by Growth Factors Pathway	2.53E00	2.828	CDH2,IKBKB,MAP2K3,NFKB1,PDGFRB,RAP1B,RAP2B,SMAD2
Human Embryonic Stem Cell Pluripotency	2.45E00	2.828	MAP2K3,PDGFRB,PRKCA,PRKCG,RAP1B,RAP2B,SMAD2,WNT5A
Opioid Signaling Pathway	1.61E00	2.828	AP2B1,AP2S1,MAP2K3,NFKB1,PRKCA,PRKCG,RAP1B,RAP2B
Netrin Signaling	4.91E00	2.714	ACTR2,ARPC2,ARPC4,DPYSL3,ENAH,NFKB1,PGK1,PRKCA,PRKCG,TRIO,VAMP3
Oxytocin Signaling Pathway	3.04E00	2.714	HSPB7,NFKB1,PLCB3,PPP1CB,PRKAB1,PRKCA,PRKCG,RAP1B,RAP2B,SLC39A7,SMARCC2
trans-Golgi Network Vesicle Budding	4.4E00	2.646	AP1B1,AP1S1,BLOC1S4,CHMP2A,DNM2,SNAP23,SNX5
Protein folding	3.63E00	2.646	CSNK2B,PFDN1,TBCD,TUBB2A,TUBB3,TUBB4A,TUBB4B
Cholecystokinin/Gastrin-mediated Signaling	3.19E00	2.646	MAP2K3,PLCB3,PRKCA,PRKCG,RAP1B,RAP2B,RHOG
EIF2 Signaling	3.09E00	2.646	EIF2B5,EIF2S2,EIF3K,EIF4G3,EIF5B,PPP1CB,RAP1B,RAP2B,RPL11,RPL39
Response to elevated platelet cytosolic Ca2+	2.88E00	2.646	APLP2,CALU,CAP1,NHLRC2,PRKCA,PRKCG,PSAP
Xenobiotic Metabolism Signaling	3,57E00	NaN	CUL3,GSTM3,GSTP1,GSTT1,HMOX1,MAP2K3,NFKB1,PPP2R2A,PPP2R5C,PRKCA,PRKCG,RAP1B,RAP2B
P2Y Purinergic Receptor Signaling Pathway	2.85E00	2.646	NFKB1,PLCB3,PLCH1,PRKCA,PRKCG,RAP1B,RAP2B
Apelin Endothelial Signaling Pathway	2.65E00	2.646	NFKB1,PLCB3,PRKAB1,PRKCA,PRKCG,RAP1B,RAP2B
RNA Polymerase II Transcription	2.57E00	2.646	CPSF4,CPSF6,CSTF2,CSTF3,GTF2F1,NUDT21,POLR2H
Endothelin-1 Signaling	2.53E00	2.646	CASP1,HMOX1,PLCB3,PLCH1,PRKCA,PRKCG,RAP1B,RAP2B
GŒ±q Signaling	2.28E00	2.646	HMOX1,IKBKB,NFKB1,PLCB3,PRKCA,PRKCG,RHOG
Glioblastoma Multiforme Signaling	2.26E00	2.646	PDGFRB,PLCB3,PLCH1,RAP1B,RAP2B,RHOG,WNT5A
Role of NFAT in Cardiac Hypertrophy	2.1E00	2.646	HDAC2,MAP2K3,PLCB3,PLCH1,PRKCA,PRKCG,RAP1B,RAP2B
Wound Healing Signaling Pathway	1.44E00	2.646	CERT1,IKBKB,MAP2K3,NFKB1,PRKCA,RAP1B,RAP2B
mRNA 3 Prime End Processing Signaling Pathway	6.24E00	2.53	CNOT3,CPSF4,CPSF6,CSTF2,CSTF3,EIF4G3,HNRNPF,NUDT21,PCBP1,PPP1CB
14-3-3-mediated Signaling	6.1E00	2.449	PLCB3,PLCH1,PRKCA,PRKCG,RAP1B,RAP2B,TUBB2A,TUBB3,TUBB4A,TUBB4B,TUBG1
Circadian Rhythm Signaling	3,23E00	NaN	MAP2K3,PLCB3,PLCH1,PRKAB1,PRKCA,PRKCG,RACK1,RAP1B,RAP2B,SLC39A7,SMARCC2
Endosomal Sorting Complex Required For Transport (ESCRT)	5.71E00	2.449	CHMP2A,CHMP3,CHMP5,CHMP6,STAM2,VTA1
Aggrephagy	4.79E00	2.449	DYNC1LI1,PARK7,TUBB2A,TUBB3,TUBB4A,TUBB4B
HSP90 chaperone cycle for steroid hormone receptors in the presence of ligand	4.14E00	2.449	DCTN3,DYNC1LI1,TUBB2A,TUBB3,TUBB4A,TUBB4B
Cytosolic sensors of pathogen-associated DNA	3.85E00	2.449	IKBKB,MYD88,NFKB1,POLR2H,STAT6,STING1
Axonal Guidance Signaling	3,11E00	NaN	ACTR2,ARPC2,ARPC4,CDK5,PLCB3,PLCH1,PRKCA,PRKCG,RAP1B,RAP2B,TUBB2A,TUBB3,TUBB4A,TUBB4B,TUBG1,WNT5A
NRF2-mediated Oxidative Stress Response	3.82E00	2.449	CUL3,CYGB,GSTM3,GSTP1,GSTT1,HMOX1,MAP2K3,PRDX1,PRKCA,PRKCG,RAP1B,RAP2B
Macroautophagy	3.74E00	2.449	ATG12,CHMP2A,CHMP3,CHMP6,MAP1LC3B,PRKAB1
COPII-mediated vesicle transport	3.54E00	2.449	CTSC,PPP6R3,RAB1B,SCFD1,SEC23IP,TRAPPC4
NF-Œ∫B Activation by Viruses	3.38E00	2.449	IKBKB,NFKB1,PRKCA,PRKCG,RAP1B,RAP2B
Actin Nucleation by ARP-WASP Complex	3.03E00	2.449	ACTR2,ARPC2,ARPC4,RAP1B,RAP2B,RHOG
D-myo-inositol-5-phosphate Metabolism	2.98E00	2.449	ILKAP,PAWR,PLCB3,PLCH1,PPP1CB,PPP2R2A,PPP2R5C,PPP4C,UBLCP1
Guanine and Guanosine Salvage I	3,05E00	NaN	HPRT1,PNP
Beta-catenin independent WNT signaling	2.97E00	2.449	AP2B1,AP2S1,MOV10,PLCB3,PRKCA,PRKCG,PSMB8,STK39,WNT5A
CGAS-STING Signaling Pathway	2.77E00	2.449	ATP6V1A,CASP1,IKBKB,MAP1LC3B,NFKB1,STAT6,STING1
Phase II - Conjugation of compounds	2.62E00	2.449	CNDP2,COMT,GSTM3,GSTP1,GSTT1,TPMT
Acute Phase Response Signaling	2.57E00	2.449	C1S,HMOX1,IKBKB,MAP2K3,MYD88,NFKB1,RAP1B,RAP2B
Role of MAPK Signaling in Promoting the Pathogenesis of Influenza	2.53E00	2.449	ATP6V1A,MAP2K3,NFKB1,PRKCA,RAP1B,RAP2B
Superpathway of Inositol Phosphate Compounds	2.49E00	2.449	ILKAP,PAWR,PLCB3,PLCH1,PPP1CB,PPP2R2A,PPP2R5C,PPP4C,UBLCP1
Adrenomedullin signaling pathway	2.42E00	2.449	MAP2K3,NFKB1,PLCB3,PLCH1,RAP1B,RAP2B,SLC39A7,SMARCC2
NGF Signaling	2.4E00	2.449	IKBKB,NFKB1,RAP1B,RAP2B,RHOG,TRIO
CXCR4 Signaling	2.3E00	2.449	ELMO2,PLCB3,PRKCA,PRKCG,RAP1B,RAP2B,RHOG
RAC Signaling	2.14E00	2.449	ACTR2,ARPC2,ARPC4,NFKB1,RAP1B,RAP2B
RHO GTPases Activate Formins	2.09E00	2.449	DYNC1LI1,PPP2R5C,TUBB2A,TUBB3,TUBB4A,TUBB4B
Eukaryotic Translation Initiation	1.96E00	2.449	EIF2B5,EIF2S2,EIF3K,EIF5B,RPL11,RPL39
Factors Promoting Cardiogenesis in Vertebrates	1.94E00	2.449	PLCB3,PLCH1,PRKCA,PRKCG,SMAD2,WNT5A
Adrenergic Receptor Signaling Pathway (Enhanced)	1.43E00	2.449	ATP6V1A,COMT,PLCB3,PLCH1,PRKCA,PRKCG
TCF dependent signaling in response to WNT	1.43E00	2.449	CSNK2B,CTBP1,CUL3,PPP2R5C,PSMB8,WNT5A
Natural Killer Cell Signaling	1.39E00	2.449	MAP2K3,MYD88,NECTIN2,NFKB1,RAP1B,RAP2B
Pancreatic Secretion Signaling Pathway	3.02E00	2.333	ABHD11,LIPA,PLCB3,PLCH1,PPP1CB,PRKCA,PRKCG,RAP1B,STK39,VAMP3
Actin Cytoskeleton Signaling	2.48E00	2.333	ACTR2,ARPC2,ARPC4,PPP1CB,RAP1B,RAP2B,TLN2,TRIO,WASF2
Myelination Signaling Pathway	1.67E00	2.333	ARF6,HDAC2,NDRG1,NFKB1,PDGFRB,RAP1B,RAP2B,SMAD2,WNT5A
Cachexia Signaling Pathway	3.14E00	2.309	CASP1,EIF2B5,EIF2S2,IKBKB,MAP1LC3B,MYD88,NFKB1,PRKAB1,PRKCA,PRKCG,PSMB8,SMAD2,STAT6
Processing of Capped Intronless Pre-mRNA	4.58E00	2.236	CPSF4,CPSF6,CSTF2,CSTF3,NUDT21
Gap junction trafficking and regulation	3.38E00	2.236	DNM2,TUBB2A,TUBB3,TUBB4A,TUBB4B
NAP1L1 Transcription Regulation Signaling Pathway	3.08E00	2.236	NFKB1,TUBB2A,TUBB3,TUBB4A,TUBB4B,TUBG1
Kinesins	2.99E00	2.236	KLC2,TUBB2A,TUBB3,TUBB4A,TUBB4B
Coronavirus Replication Pathway	2.95E00	2.236	COPE,CTSL,RPL11,RPL39,TUBB2A,TUBB3,TUBB4A,TUBB4B
WNT/Ca+ pathway	2.87E00	2.236	NFKB1,PLCB3,PLCH1,PRKCA,WNT5A
Melatonin Signaling	2.65E00	2.236	MAP2K3,PLCB3,PLCH1,PRKCA,PRKCG
Interferon alpha/beta signaling	2.6E00	2.236	IFIT5,ISG15,KPNB1,OAS3,PSMB8
Macropinocytosis Signaling	2.6E00	2.236	ARF6,PRKCA,PRKCG,RAP1B,RAP2B
IL-3 Signaling	2.48E00	2.236	PRKCA,PRKCG,RAP1B,RAP2B,STAT6
PEDF Signaling	2.41E00	2.236	IKBKB,NFKB1,RAP1B,RAP2B,WASF2
Activation of NMDA receptors and postsynaptic events	2.39E00	2.236	PRKAB1,TUBB2A,TUBB3,TUBB4A,TUBB4B
TP53 Regulates Metabolic Genes	2.39E00	2.236	COX7A2L,GLS,MOV10,PRDX1,PRKAB1
PDGF Signaling	2.34E00	2.236	CSNK2B,PDGFRB,PRKCA,RAP1B,RAP2B
Glioma Signaling	2.28E00	2.236	HDAC2,PDGFRB,PRKCA,PRKCG,RAP1B,RAP2B
Ceramide Signaling	2.26E00	2.236	NFKB1,PPP2R2A,PPP2R5C,RAP1B,RAP2B
EPH-Ephrin signaling	2.22E00	2.236	ACTR2,AP2B1,AP2S1,ARPC2,ARPC4
ERBB Signaling	2.22E00	2.236	MAP2K3,PRKCA,PRKCG,RAP1B,RAP2B
CCR3 Signaling in Eosinophils	2.15E00	2.236	PLCB3,PPP1CB,PRKCA,PRKCG,RAP1B,RAP2B
UVA-Induced MAPK Signaling	2.13E00	2.236	PLCB3,PLCH1,PRKCA,RAP1B,RAP2B
Role of PKR in Interferon Induction and Antiviral Response	2.12E00	2.236	CASP1,IKBKB,MAP2K3,MYD88,NFKB1,PDGFRB
HIPPO signaling	2,57E00	NaN	FRMD6,PPP1CB,PPP2R2A,PPP2R5C,SMAD2
Neuregulin Signaling	1.8E00	2.236	CDK5,PRKCA,PRKCG,RAP1B,RAP2B
Fc Epsilon RI Signaling	1.77E00	2.236	MAP2K3,PRKCA,PRKCG,RAP1B,RAP2B
Renin-Angiotensin Signaling	1.74E00	2.236	NFKB1,PRKCA,PRKCG,RAP1B,RAP2B
GP6 Signaling Pathway	1.66E00	2.236	CERT1,PRKCA,PRKCG,RAP1B,RHOG
G Beta Gamma Signaling	1.64E00	2.236	DNM2,PRKCA,PRKCG,RAP1B,RAP2B
Ephrin Receptor Signaling	1.4E00	2.236	ACTR2,ARPC2,ARPC4,MAP4K4,RAP1B,RAP2B
Regulation of the Epithelial-Mesenchymal Transition Pathway	2,53E00	NaN	CDH2,MAP2K3,NFKB1,PDGFRB,RAP1B,RAP2B,SMAD2,WNT5A
Transcriptional regulation by RUNX1	1.39E00	2.236	CSNK2B,CTSL,PSMB8,SMARCC2,SMARCD3
KEAP1-NFE2L2 pathway	1.39E00	2.236	CSNK2B,CUL3,MAP1LC3B,PSMB8,STK39
Inflammasome pathway	2,5E00	NaN	CASP1,MYD88,NFKB1
HMGB1 Signaling	1.31E00	2.236	MAP2K3,NFKB1,RAP1B,RAP2B,RHOG
Breast Cancer Regulation by Stathmin1	2.41E00	2.138	GPR155,NFKB1,PLCB3,PPP1CB,PPP2R2A,PPP2R5C,PPP4C,PRKCA,PRKCG,RAP1B,RAP2B,TUBB2A,TUBB3,TUBB4A,TUBB4B,TUBG1
Xenobiotic Metabolism General Signaling Pathway	4.42E00	2.121	CUL3,GSTM3,GSTP1,GSTT1,HMOX1,MAP2K3,PRKCA,PRKCG,RAP1B,RAP2B
IL-6 Signaling	3.68E00	2.121	CSNK2B,HSPB7,IKBKB,MAP2K3,MAP4K4,NFKB1,RAP1B,RAP2B
Dopamine-DARPP32 Feedback in cAMP Signaling	3.41E00	2.121	CDK5,PAWR,PLCB3,PLCH1,PPP1CB,PPP2R2A,PPP2R5C,PRKCA,PRKCG
Pulmonary Healing Signaling Pathway	2.43E00	2.121	MYD88,NFKB1,PRKAB1,PRKCA,PRKCG,RAP1B,RAP2B,WNT5A
Glutathione-mediated Detoxification	2,44E00	NaN	GGH,GSTM3,GSTP1,GSTT1
HIF1Œ± Signaling	2.32E00	2.121	HK2,HMOX1,MAP2K3,PRKCA,PRKCG,RACK1,RAP1B,RAP2B
Autophagy	2.21E00	2.121	ATG12,MAP1LC3B,MYD88,NFKB1,PPP2R2A,PPP2R5C,PRKAB1,SLC3A2
Neutrophil Extracellular Trap Signaling Pathway	1.5E00	2.121	CASP1,CERT1,MAP2K3,NDUFB4,NFKB1,PLCB3,PLCH1,PRKCA,PRKCG,TIMM44
Hepatitis B Chronic Liver Pathogenesis Signaling Pathway	4.62E00	2.111	AP1B1,AP1S1,CASP1,IKBKB,MYD88,NFKB1,PRKCA,PRKCG,RAP1B,RAP2B,SMAD2
Remodeling of Epithelial Adherens Junctions	8.94E00	2	ACTR2,ARF6,ARPC2,ARPC4,DNM2,EXOC2,TUBB2A,TUBB3,TUBB4A,TUBB4B,TUBG1
Insertion of tail-anchored proteins into the endoplasmic reticulum membrane	3.85E00	2	EMD,GET3,HMOX1,SEC61G
Adenine and Adenosine Salvage III	2,39E00	NaN	HPRT1,PNP
Pyroptosis	3.49E00	2	CASP1,CHMP2A,CHMP3,CHMP6
Paracetamol ADME	3.37E00	2	ACY1,CNDP2,GSTP1,GSTT1
Glutamate binding, activation of AMPA receptors and synaptic plasticity	3.26E00	2	AP2B1,AP2S1,PRKCA,PRKCG
RHO GTPases activate IQGAPs	3.2E00	2	TUBB2A,TUBB3,TUBB4A,TUBB4B
Late endosomal microautophagy	3.1E00	2	CHMP2A,CHMP3,CHMP6,PARK7
Nucleotide catabolism	3.05E00	2	DNPH1,ITPA,NUDT16,PNP
Huntington's Disease Signaling	3.02E00	2	CASP1,CDK5,DNM2,GLS,HDAC2,PLCB3,POLR2H,PRKCA,PRKCG,PSMB8,VAMP3
Interleukin-1 processing	2,29E00	NaN	CASP1,NFKB1
RHO GTPases Activate WASPs and WAVEs	2.71E00	2	ACTR2,ARPC2,ARPC4,WASF2
Assembly and cell surface presentation of NMDA receptors	2.68E00	2	TUBB2A,TUBB3,TUBB4A,TUBB4B
Glycolysis I	2,27E00	NaN	GAPDH,PFKL,PGK1
Carboxyterminal post-translational modifications of tubulin	2.64E00	2	TUBB2A,TUBB3,TUBB4A,TUBB4B
Toll-like Receptor Signaling	2.57E00	2	IKBKB,MAP2K3,MAP4K4,MYD88,NFKB1
Role of Pattern Recognition Receptors in Recognition of Bacteria and Viruses	2.5E00	2	CASP1,MYD88,NFKB1,OAS3,PRKCA,PRKCG,PTX3
UVC-Induced MAPK Signaling	2.44E00	2	PRKCA,PRKCG,RAP1B,RAP2B
NLR signaling pathways	2.29E00	2	CASP1,HMOX1,IKBKB,NFKB1
Role of Hypercytokinemia/hyperchemokinemia in the Pathogenesis of Influenza	2.24E00	2	CASP1,ISG15,MYD88,NFKB1,OAS3
Thrombopoietin Signaling	2.09E00	2	PRKCA,PRKCG,RAP1B,RAP2B
D-myo-inositol (1,4,5,6)-Tetrakisphosphate Biosynthesis	2.03E00	2	ILKAP,PAWR,PPP1CB,PPP2R2A,PPP2R5C,PPP4C,UBLCP1
D-myo-inositol (3,4,5,6)-tetrakisphosphate Biosynthesis	2.03E00	2	ILKAP,PAWR,PPP1CB,PPP2R2A,PPP2R5C,PPP4C,UBLCP1
ERBB4 Signaling	2.02E00	2	PRKCA,PRKCG,RAP1B,RAP2B
TP53 Regulates Transcription of DNA Repair Genes	1.95E00	2	AP1B1,AP1S1,GTF2F1,POLR2H
3-phosphoinositide Degradation	1.9E00	2	ILKAP,PAWR,PPP1CB,PPP2R2A,PPP2R5C,PPP4C,UBLCP1
RHOBTB3 ATPase cycle	2,19E00	NaN	CUL3,RAB9A
ISG15 antiviral mechanism	1.87E00	2	EIF4G3,ISG15,KPNB1,NEDD4
VEGF Signaling	2,14E00	NaN	EIF2B5,EIF2S2,PRKCA,RAP1B,RAP2B
Prostate Cancer Signaling	1.83E00	2	GSTP1,HDAC2,NFKB1,RAP1B,RAP2B
Sphingosine-1-phosphate Signaling	1.79E00	2	CASP1,PDGFRB,PLCB3,PLCH1,RHOG
3-phosphoinositide Biosynthesis	1.75E00	2	ILKAP,PAWR,PPP1CB,PPP2R2A,PPP2R5C,PPP4C,UBLCP1
DDX58/IFIH1-mediated induction of interferon-alpha/beta	1.74E00	2	ATG12,IKBKB,ISG15,NFKB1
JAK/STAT Signaling	1.71E00	2	NFKB1,RAP1B,RAP2B,STAT6
Glucose metabolism	1.66E00	2	GAPDH,HK2,PFKL,PGK1
VEGF Family Ligand-Receptor Interactions	1.66E00	2	PRKCA,PRKCG,RAP1B,RAP2B
Interleukin-1 family signaling	1.65E00	2	CASP1,IKBKB,MYD88,NFKB1,PSMB8
RHO GTPases activate KTN1	2,11E00	NaN	KLC2,RHOG
Acute Myeloid Leukemia Signaling	1.56E00	2	MAP2K3,NFKB1,RAP1B,RAP2B
Aryl Hydrocarbon Receptor Signaling	2,1E00	NaN	GSTM3,GSTP1,GSTT1,HSPB7,NEDD8,NFIB,NFKB1
Regulation of TP53 Activity through Phosphorylation	1.55E00	2	CDK5,CSNK2B,PRKAB1,RAD50
Prolactin Signaling	1.5E00	2	PRKCA,PRKCG,RAP1B,RAP2B
TGF-Œ≤ Signaling	1.49E00	2	MAP2K3,RAP1B,RAP2B,SMAD2
Oxytocin in Spinal Neurons Signaling Pathway	2,04E00	NaN	PLCB3,SLC39A7,SMARCC2
Transcriptional Regulation by NPAS4	2,04E00	NaN	CDK5,MAGED1,MOV10
IL-1 Signaling	1.47E00	2	IKBKB,MAP2K3,MYD88,NFKB1
Apelin Cardiomyocyte Signaling Pathway	1.45E00	2	PLCB3,PLCH1,PRKCA,PRKCG
Iron homeostasis signaling pathway	2,02E00	NaN	ATP6V1A,CIAO2B,HMOX1,PCBP1,PDGFRB,SMAD2
Neuropathic Pain Signaling in Dorsal Horn Neurons	1.43E00	2	PLCB3,PLCH1,PRKCA,PRKCG
Mitotic Prophase	1.39E00	2	EMD,PRKCA,RAB1B,TMPO
Gene and protein expression by JAK-STAT signaling after IL-12 stimulation	1,97E00	NaN	HNRNPF,MIF,RAP1B
Regulation of endogenous retroelements	1.39E00	2	HDAC2,SMARCC2,SMARCD3,UBE2I
Paxillin Signaling	1.37E00	2	ARF6,RAP1B,RAP2B,TLN2
Post-translational protein phosphorylation	1.36E00	2	APLP2,CALU,CDH2,GOLM1
Œ±-Adrenergic Signaling	1.31E00	2	PRKCA,PRKCG,RAP1B,RAP2B
Integrin Signaling	4.18E00	1.897	ACTR2,ARF6,ARPC2,ARPC4,ILKAP,LIMS1,PPP1CB,RAP1B,RAP2B,RHOG,TLN2
HER-2 Signaling in Breast Cancer	3.25E00	1.897	ARF6,COPS6,COX7A2L,IKBKB,KPNB1,NFKB1,PRKCA,PRKCG,RAP1B,RAP2B
Chronic Myeloid Leukemia Signaling	2.56E00	1.897	CTBP1,HDAC2,IKBKB,NFKB1,PLCB3,PLCH1,PRKAB1,RAP1B,RAP2B,WNT5A
Reelin Signaling in Neurons	4.24E00	1.89	ACTR2,ARHGEF40,ARPC2,ARPC4,CDH2,CDK5,DNAH1,MAP2K3,RAP1B
Dopamine Receptor Signaling	1,91E00	NaN	COMT,PPP1CB,PPP2R2A,PPP2R5C
MAP kinase activation	1,91E00	NaN	IKBKB,MAP2K3,NFKB1
NGF-stimulated transcription	1,91E00	NaN	CDK5,DNM2,F3
Acyl Carrier Protein Metabolism	1,91E00	NaN	AASDHPPT
Glutamate Removal from Folates	1,91E00	NaN	GGH
LPS-stimulated MAPK Signaling	4.05E00	1.89	IKBKB,MAP2K3,NFKB1,PRKCA,PRKCG,RAP1B,RAP2B
RHOA Signaling	3.06E00	1.89	ACTR2,ARPC2,ARPC4,CDC42EP1,NEDD4,PPP1CB,SEPTIN7
Synaptic Long Term Potentiation	3.04E00	1.89	PLCB3,PLCH1,PPP1CB,PRKCA,PRKCG,RAP1B,RAP2B
Metabolism of nitric oxide: NOS3 activation and regulation	1,9E00	NaN	CYGB,DNM2
Glutamate and glutamine metabolism	1,9E00	NaN	GLS,PYCR2
Choline Biosynthesis III	1,9E00	NaN	HMOX1,PCYT1A
DHCR24 Signaling Pathway	2.68E00	1.89	CYP51A1,HMOX1,NFKB1,PRKCA,PRKCG,RAP1B,RAP2B
GNRH Signaling	1.98E00	1.89	MAP2K3,NFKB1,PLCB3,PRKCA,PRKCG,RAP1B,RAP2B
Mitophagy	1,88E00	NaN	ATG12,CSNK2B,MAP1LC3B
Orexin Signaling Pathway	1.5E00	1.89	ATP6V1A,NFKB1,PLCB3,PLCH1,PRKAB1,PRKCA,PRKCG
Hedgehog 'off' state	1,86E00	NaN	PSMB8,TUBB2A,TUBB3,TUBB4A,TUBB4B
Cardiac Hypertrophy Signaling	1.35E00	1.89	EIF2B5,MAP2K3,PLCB3,PLCH1,RAP1B,RAP2B,RHOG
Role of Tissue Factor in Cancer	2.92E00	1.667	F3,IKBKB,MAP2K3,NFKB1,PPP2R2A,PPP2R5C,PRKCA,RAP1B,RAP2B
CDK5 Signaling	2.68E00	1.633	CDK5,PPP1CB,PPP2R2A,PPP2R5C,RAP1B,RAP2B
Antiproliferative Role of Somatostatin Receptor 2	1,81E00	NaN	RAP1B,RAP2B,SLC39A7,SMARCC2
Acetylcholine Receptor Signaling Pathway	1.92E00	1.633	CASP1,HMOX1,NFKB1,PLCB3,PLCH1,PRKCA,PRKCG
Oxytocin in Brain Signaling Pathway	1.89E00	1.633	CASP1,NFKB1,PLCB3,PRKCA,PRKCG,RAP1B,RAP2B
Caveolar-mediated Endocytosis Signaling	1,78E00	NaN	CAVIN1,COPE,DNM2,PRKCA
MicroRNA Biogenesis Signaling Pathway	1.53E00	1.633	HMOX1,KHSRP,POLR2H,RAP1B,RAP2B,SMAD2
SUMOylation of transcription cofactors	1,77E00	NaN	CTBP1,PARK7,UBE2I
TBC/RABGAPs	1,77E00	NaN	ARF6,MAP1LC3B,RABGAP1
ID1 Signaling Pathway	1.4E00	1.633	CUL3,NFKB1,PARK7,RAP1B,RAP2B,SMAD2
Epithelial Adherens Junction Signaling	5.33E00	1.508	ACTR2,ARPC2,ARPC4,CDH2,FRMD6,NECTIN2,PPP2R2A,PPP2R5C,PRKAB1,RAP1B,RAP2B
Synaptic Long Term Depression	3.72E00	1.414	PLCB3,PLCH1,PPP2R2A,PPP2R5C,PRKCA,PRKCG,RAP1B,RAP2B,SLC39A7,SMARCC2
NAFLD Signaling Pathway	2.7E00	1.414	CASP1,IKBKB,LPCAT1,MFF,MYD88,NFKB1,PPP2R2A,PPP2R5C,PRKAB1
IL-12 Signaling and Production in Macrophages	1.96E00	1.414	IKBKB,MAP2K3,MYD88,NFKB1,PRKAB1,PRKCA,PRKCG,STAT6
Chemokine Signaling	2.48E00	1.342	PLCB3,PPP1CB,PRKCA,RAP1B,RAP2B
Role of MAPK Signaling in the Pathogenesis of Influenza	1,69E00	NaN	MAP2K3,PRKCA,RAP1B,RAP2B
Dermatan Sulfate Degradation (Metazoa)	1,69E00	NaN	HEXB,IDUA
Aldosterone Signaling in Epithelial Cells	2.26E00	1.342	CRYAB,HSPB7,NEDD4,PLCB3,PLCH1,PRKCA,PRKCG
Regulation of Actin-based Motility by Rho	1.91E00	1.342	ACTR2,ARPC2,ARPC4,PPP1CB,RHOG
GŒ±12/13 Signaling	1.59E00	1.342	CDH2,IKBKB,NFKB1,RAP1B,RAP2B
NOD1/2 Signaling Pathway	1.48E00	1.342	CASP1,IKBKB,MAP2K3,MAP4K4,MYD88,NFKB1
Type II Diabetes Mellitus Signaling	1.39E00	1.342	IKBKB,NFKB1,PRKAB1,PRKCA,PRKCG
CLEAR Signaling Pathway	5.51E00	1.291	ATP6V1A,GAA,HEXB,IKBKB,PDGFRB,PPP2R2A,PPP2R5C,PRKAB1,PRKCA,PRKCG,PSAP,RAP1B,RAP2B,SCPEP1,TPP1
iNOS Signaling	1,64E00	NaN	IKBKB,MYD88,NFKB1
Ferroptosis Signaling Pathway	2.79E00	1.134	ARF6,G3BP1,HMOX1,PRKAB1,RAP1B,RAP2B,SLC3A2
mTOR Signaling	4.1E00	1	EIF3K,EIF4G3,HMOX1,PPP2R2A,PPP2R5C,PRKAB1,PRKCA,PRKCG,RAP1B,RAP2B,RHOG
L-DOPA Degradation	1,61E00	NaN	COMT
Glutamine Degradation I	1,61E00	NaN	GLS
Regulation of Cellular Mechanics by Calpain Protease	1,61E00	NaN	CAST,RAP1B,RAP2B,TLN2
FAT10 Cancer Signaling Pathway	1,6E00	NaN	IKBKB,NFKB1,SMAD2
Opioid Signalling	1,59E00	NaN	CDK5,PLCB3,PRKCA,PRKCG
BMP signaling pathway	1,59E00	NaN	MAGED1,NFKB1,RAP1B,RAP2B
ERK/MAPK Signaling	2.75E00	1	HSPB7,PPP1CB,PPP2R2A,PPP2R5C,PRKCA,PRKCG,RAP1B,RAP2B,TLN2
NER (Nucleotide Excision Repair, Enhanced Pathway)	1,58E00	NaN	COPS6,NEDD8,POLR2H,UBE2I
Angiopoietin Signaling	1.81E00	1	IKBKB,NFKB1,RAP1B,RAP2B
MITF-M-dependent gene expression	1.52E00	1	ATP6V1A,MOV10,SMARCC2,SMARCD3
Signaling by TGF-beta Receptor Complex	1,53E00	NaN	NEDD8,PPP1CB,SMAD2
Death Receptor Signaling	1.49E00	1	HSPB7,IKBKB,MAP4K4,NFKB1
Immunogenic Cell Death Signaling Pathway	1,52E00	NaN	ATG12,CASP1,NFKB1,STING1
Sertoli Cell-Germ Cell Junction Signaling Pathway (Enhanced)	5.07E00	0.832	ACTR2,ARPC2,ARPC4,CDH2,MAP2K3,NECTIN2,NFKB1,PPP2R2A,PPP2R5C,PRKAB1,RAP1B,RAP2B,SMAD2
Signaling by PTK6	1,51E00	NaN	ELMO2,KHDRBS1,SFPQ
PI3K/AKT Signaling	1.9E00	0.816	IKBKB,LIMS1,NFKB1,PPP2R2A,PPP2R5C,RAP1B,RAP2B
Non-Small Cell Lung Cancer Signaling	1,5E00	NaN	HDAC2,PRKCA,RAP1B,RAP2B
Gap Junction Signaling	7.34E00	0.728	CDH2,NFKB1,PDGFRB,PLCB3,PLCH1,PRKCA,PRKCG,RAP1B,RAP2B,SLC39A7,SMAD2,SMARCC2,SP7,TUBB2A,TUBB3,TUBB4A,TUBB4B,TUBG1,YBX3
Production of Nitric Oxide and Reactive Oxygen Species in Macrophages	3.17E00	0.707	IKBKB,NFKB1,PPP1CB,PPP2R2A,PPP2R5C,PRKCA,PRKCG,RAP1B,RHOG
Deadenylation-dependent mRNA decay	1,49E00	NaN	CNOT3,PATL1,SKIC3
CD27 Signaling in Lymphocytes	1,49E00	NaN	IKBKB,MAP2K3,NFKB1
Hereditary Breast Cancer Signaling	2.12E00	0.447	HDAC2,POLR2H,RAD50,RAP1B,RAP2B,TUBG1
ISGylation Signaling Pathway	1.94E00	0.447	CHMP5,ISG15,NEDD4,NFKB1,STING1
Nucleotide salvage	1,49E00	NaN	HPRT1,PNP
Azathioprine ADME	1,49E00	NaN	HPRT1,TPMT
NFE2L2 regulating anti-oxidant/detoxification enzymes	1,49E00	NaN	HMOX1,PRDX1
Bone Mineralization Signaling Pathway	1.47E00	0.447	NHERF1,PLCB3,PLCH1,SP7,WNT5A
PTEN Regulation	1.41E00	0.447	CSNK2B,HDAC2,MOV10,NEDD4,PSMB8
Hematoma Resolution Signaling Pathway	1.37E00	0.447	CYGB,HMOX1,MYD88,NDUFB4,NFKB1,PRKAB1,STAT6
Preeclampsia Signaling Pathway	1.3E00	0.447	COMT,HMOX1,MYD88,NFKB1,PRKAB1
Cytoprotection by HMOX1	1,45E00	NaN	COX7A2L,HMOX1,SMARCD3
Role of CHK Proteins in Cell Cycle Checkpoint Control	1,45E00	NaN	PPP2R2A,PPP2R5C,RAD50
Cancer Drug Resistance by Drug Efflux	1,45E00	NaN	NFKB1,RAP1B,RAP2B
ATM Signaling	1,45E00	NaN	PPP2R2A,PPP2R5C,RAD50,SMC3
Sirtuin Signaling Pathway	2.9E00	0.378	ATG12,CYGB,GLS,H1-4,MAP1LC3B,NDRG1,NDUFB4,NEDD4,NFKB1,PGK1,TIMM44
Xenobiotic Metabolism CAR Signaling Pathway	2.59E00	0.378	GSTM3,GSTP1,GSTT1,MAP2K3,PPP2R2A,PPP2R5C,PRKCA,PRKCG,RACK1
Lactose synthesis	1,44E00	NaN	B4GALT1
Intracellular oxygen transport	1,44E00	NaN	CYGB
SUMOylation of nuclear envelope proteins	1,44E00	NaN	UBE2I
NADH Repair	1,44E00	NaN	GAPDH
Serine Biosynthesis	1,44E00	NaN	PSAT1
Xanthine and Xanthosine Salvage	1,44E00	NaN	PNP
Semaphorin Signaling in Neurons	1,44E00	NaN	CDK5,DPYSL3,RHOG
Polyamine Regulation in Colon Cancer	1,44E00	NaN	CSNK2B,MAP2K3,SLC3A2
Glucocorticoid Receptor Signaling	1,43E00	NaN	DNAH1,GTF2F1,IKBKB,NDUFB4,NFKB1,POLR2H,PRKAB1,RAP1B,RAP2B,SMAD2,SMARCC2,SMARCD3,UBE2I
Insulin processing	1,42E00	NaN	EXOC2,EXOC4
MyD88 cascade initiated on plasma membrane	1,42E00	NaN	IKBKB,MYD88
Iron uptake and transport	1,42E00	NaN	ATP6V1A,HMOX1,NEDD8
GADD45 Signaling	1,42E00	NaN	MAP2K3,NFKB1,SMAD2
Xenobiotic Metabolism PXR Signaling Pathway	1.69E00	-0.447	CDK5,GSTM3,GSTP1,GSTT1,PPP1CB,PRKCA,PRKCG
Kinetochore Metaphase Signaling Pathway	1,41E00	NaN	DNAH1,PPP1CB,PPP2R5C,SMC3
Semaphorin Neuronal Repulsive Signaling Pathway	1.44E00	-0.447	CDK5,DPYSL3,MAP2K3,PPP1CB,SMC3
ILK Signaling	1.44E00	-0.447	ILKAP,LIMS1,NFKB1,PPP2R2A,PPP2R5C,RHOG
WNT/Œ≤-catenin Signaling	2.23E00	-0.816	CDH2,CSNK2B,DKK3,PPP2R2A,PPP2R5C,RUVBL2,WNT5A
IL-10 Signaling	1.89E00	-0.816	HMOX1,IKBKB,MAP2K3,MAP4K4,NFKB1,PRKAB1
WNT ligand biogenesis and trafficking	1,39E00	NaN	SNX3,WNT5A
D-myo-inositol (1,4,5)-Trisphosphate Biosynthesis	1,39E00	NaN	PLCB3,PLCH1
PPARŒ±/RXRŒ± Activation	4.41E00	-1	IKBKB,MAP2K3,MAP4K4,NFKB1,PLCB3,PLCH1,PRKAB1,PRKCA,RAP1B,RAP2B,SMAD2
Sumoylation Pathway	2.07E00	-1	CTBP1,HDAC2,NFKB1,RHOG,UBE2I
BEX2 Signaling Pathway	1.72E00	-1	CDH2,NFKB1,PPP2R2A,PPP2R5C
Coronavirus Pathogenesis Pathway	2.88E00	-1.134	ATP6V1A,CASP1,CTSL,HDAC2,IKBKB,KPNB1,NFKB1,OAS3,STING1
IGF-1 Signaling	1,38E00	NaN	CSNK2B,NEDD4,RAP1B,RAP2B
Parkinson's Signaling Pathway	2.2E00	-1.633	ATP6V1A,CASP1,NDUFB4,NFKB1,PARK7,TUBB2A,TUBB3,TUBB4A,TUBB4B,TUBG1
Apoptosis Signaling	2.68E00	-2.236	IKBKB,MAP4K4,NFKB1,PRKCA,RAP1B,RAP2B
IL-2 Signaling	1,36E00	NaN	CSNK2B,RAP1B,RAP2B
Syndecan interactions	1,36E00	NaN	PRKCA,TRAPPC4
Corticotropin Releasing Hormone Signaling	1,36E00	NaN	PRKCA,PRKCG,RAP1B,SLC39A7,SMARCC2
Antioxidant Action of Vitamin C	1.82E00	-2.236	HMOX1,IKBKB,NFKB1,PLCB3,PLCH1
ROBO SLIT Signaling Pathway	4.5E00	-2.333	ACTR2,ARF6,ARPC2,ARPC4,CAP1,CDH2,CDK5,ENAH,NEDD4
Relaxin Signaling	1,35E00	NaN	NFKB1,RAP1B,SLC39A7,SMARCC2,SMPDL3A
UFMylation Signaling Pathway	1,35E00	NaN	EIF4G3,NFKB1,RAD50
Xenobiotic Metabolism AHR Signaling Pathway	1,33E00	NaN	GSTM3,GSTP1,GSTT1,NFKB1
Activation of IRF by Cytosolic Pattern Recognition Receptors	1,31E00	NaN	IKBKB,ISG15,NFKB1
Pyridoxal 5'-phosphate Salvage Pathway	1,31E00	NaN	CDK5,MAP2K3,PDXK
Heme Degradation	1,31E00	NaN	HMOX1
Eumelanin Biosynthesis	1,31E00	NaN	MIF
Proline Biosynthesis I	1,31E00	NaN	PYCR2
Adenine and Adenosine Salvage I	1,31E00	NaN	PNP
Oxidized GTP and dGTP Detoxification	1,31E00	NaN	RUVBL2
PPAR Signaling	2.64E00	-2.449	IKBKB,MAP4K4,NFKB1,PDGFRB,RAP1B,RAP2B
PTEN Signaling	1.94E00	-2.449	CSNK2B,IKBKB,NFKB1,PDGFRB,RAP1B,RAP2B
Myogenesis	1,3E00	NaN	BNIP2,CDH2
EGR2 and SOX10-mediated initiation of Schwann cell myelination	1,3E00	NaN	CYP51A1,HDAC2
RHOGDI Signaling	1.7E00	-2.646	ACTR2,ARPC2,ARPC4,CDH2,PRKCA,RHOG,WASF2
Ribavirin ADME	1,3E00	NaN	ITPA,PNP,STK39
CD40 Signaling	1,3E00	NaN	IKBKB,MAP2K3,NFKB1
Mitotic Roles of Polo-Like Kinase	1,3E00	NaN	PPP2R2A,PPP2R5C,SMC3
Phospholipases	1,28E00	NaN	HMOX1,PLCB3,PLCH1
mRNA Capping	1,28E00	NaN	GTF2F1,POLR2H
FOXO-mediated transcription of oxidative stress, metabolic and neuronal genes	1,28E00	NaN	HDAC2,SMAD2
Glutathione Redox Reactions I	1,28E00	NaN	GSTP1,GSTT1
Gluconeogenesis I	1,28E00	NaN	GAPDH,PGK1
Role of JAK1 and JAK3 in Œ≥c Cytokine Signaling	1,27E00	NaN	RAP1B,RAP2B,STAT6
GM-CSF Signaling	1,25E00	NaN	RACK1,RAP1B,RAP2B
MyD88 dependent cascade initiated on endosome	1,25E00	NaN	IKBKB,MYD88
Glioma Invasiveness Signaling	1,24E00	NaN	RAP1B,RAP2B,RHOG
ESR-mediated signaling	1,23E00	NaN	GTF2F1,MOV10,POLR2H,SMC3
Proline Biosynthesis II (from Arginine)	1,22E00	NaN	PYCR2
Superpathway of Serine and Glycine Biosynthesis I	1,22E00	NaN	PSAT1
Lysine Degradation II	1,22E00	NaN	AASDHPPT
Lysine Degradation V	1,22E00	NaN	AASDHPPT
Signaling by FGFR2	1,21E00	NaN	GTF2F1,HNRNPF,POLR2H
TNFR2 Signaling	1,2E00	NaN	IKBKB,NFKB1
RNA Polymerase I Transcription	1,19E00	NaN	CAVIN1,HDAC2,POLR2H
Role of Osteoblasts, Osteoclasts and Chondrocytes in Rheumatoid Arthritis	1,18E00	NaN	DKK3,IKBKB,MAP2K3,NFKB1,SP7,WNT5A
4-1BB Signaling in T Lymphocytes	1,18E00	NaN	IKBKB,NFKB1
Granzyme A Signaling	1,18E00	NaN	CASP1,H1-4,NDUFB4
Androgen Signaling	1,17E00	NaN	GTF2F1,NFKB1,POLR2H,PRKCA,PRKCG
Plasma lipoprotein assembly, remodeling, and clearance	1,17E00	NaN	AP2B1,AP2S1,LIPA
Pancreatic Adenocarcinoma Signaling	1,16E00	NaN	HDAC2,HMOX1,NFKB1,SMAD2
SLC15A4:TASL-dependent IRF5 activation	1,14E00	NaN	IKBKB
Trehalose Degradation II (Trehalase)	1,14E00	NaN	HK2
Creatine-phosphate Biosynthesis	1,14E00	NaN	MAP4K4
Pentose Phosphate Pathway (Non-oxidative Branch)	1,14E00	NaN	RPE
Zymosterol Biosynthesis	1,14E00	NaN	CYP51A1
Neurotrophin/TRK Signaling	1,14E00	NaN	MAP2K3,RAP1B,RAP2B
Signaling by MET	1,13E00	NaN	ARF6,RAP1B,STAM2
TREM1 Signaling	1,13E00	NaN	CASP1,MYD88,NFKB1
Role of MAPK Signaling in Inhibiting the Pathogenesis of Influenza	1,13E00	NaN	MAP2K3,MYD88,NFKB1
Detoxification of Reactive Oxygen Species	1,12E00	NaN	GSTP1,PRDX1
Interferon Signaling	1,12E00	NaN	ISG15,PSMB8
Role of BRCA1 in DNA Damage Response	1,11E00	NaN	RAD50,SMARCC2,SMARCD3
IL-17A Signaling in Fibroblasts	1,11E00	NaN	IKBKB,NFKB1,PRKCA
Signaling by NTRK1 (TRKA)	1,1E00	NaN	AP2B1,AP2S1,DNM2
Cell Cycle Regulation by BTG Family Proteins	1,1E00	NaN	PPP2R2A,PPP2R5C
TWEAK Signaling	1,1E00	NaN	IKBKB,NFKB1
MIF-mediated Glucocorticoid Regulation	1,1E00	NaN	MIF,NFKB1
FLT3 Signaling in Hematopoietic Progenitor Cells	1,09E00	NaN	RAP1B,RAP2B,STAT6
Arsenate Detoxification I (Glutaredoxin)	1,08E00	NaN	PNP
Arginine Degradation VI (Arginase 2 Pathway)	1,08E00	NaN	PYCR2
Phosphatidylcholine Biosynthesis I	1,08E00	NaN	PCYT1A
Estrogen-Dependent Breast Cancer Signaling	1,08E00	NaN	NFKB1,RAP1B,RAP2B
Complement System	1,08E00	NaN	C1S,CD46
Transcriptional regulation of white adipocyte differentiation	1,06E00	NaN	NFKB1,SMARCD3,ZNF638
Transcriptional Regulation by VENTX	1,06E00	NaN	MOV10,NFKB1
Cyclins and Cell Cycle Regulation	1,04E00	NaN	HDAC2,PPP2R2A,PPP2R5C
DAG and IP3 signaling	1,04E00	NaN	PRKCA,PRKCG
RNA Polymerase III Transcription	1,04E00	NaN	NFIB,POLR2H
STAT3 Pathway	1,03E00	NaN	MAP2K3,PDGFRB,RAP1B,RAP2B
rRNA modification in the mitochondrion	1,02E00	NaN	MRM3
Histidine catabolism	1,02E00	NaN	HNMT
Regulation of NFE2L2 gene expression	1,02E00	NaN	NFKB1
Superoxide Radicals Degradation	1,02E00	NaN	CYGB
Purine Ribonucleosides Degradation to Ribose-1-phosphate	1,02E00	NaN	PNP
MyD88:MAL(TIRAP) cascade initiated on plasma membrane	1,02E00	NaN	IKBKB,MYD88
Activation of gene expression by SREBF (SREBP)	1,02E00	NaN	CYP51A1,SMARCD3
April Mediated Signaling	1,02E00	NaN	IKBKB,NFKB1
Oxidative Stress Induced Senescence	1,02E00	NaN	MAP2K3,MAP4K4,MOV10
Telomere Maintenance	1,01E00	NaN	POLR2H,PPP6R3,RUVBL2
Regulation of mRNA stability by proteins that bind AU-rich elements	1,01E00	NaN	KHSRP,PRKCA,PSMB8
B Cell Activating Factor Signaling	1E00	NaN	IKBKB,NFKB1
Oncostatin M Signaling	1E00	NaN	RAP1B,RAP2B
RAB GEFs exchange GTP for GDP on RABs	9,97E-01	NaN	RAB1B,RAB9A,TRAPPC4
TAK1-dependent IKK and NF-kappa-B activation	9,88E-01	NaN	IKBKB,NFKB1
TP53 Regulates Transcription of Cell Death Genes	9,88E-01	NaN	CASP1,NDRG1
Retinoid metabolism and transport	9,88E-01	NaN	AKR1C1,RETSAT
BER (Base Excision Repair) Pathway	9,88E-01	NaN	MAP2K3,PNKP
Degradation of beta-catenin by the destruction complex	9,86E-01	NaN	CTBP1,PPP2R5C,PSMB8
Cell junction organization	9,75E-01	NaN	CDH2,LIMS1,NECTIN2
MAPK6/MAPK4 signaling	9,75E-01	NaN	MOV10,PSMB8,SEPTIN7
OAS antiviral response	9,75E-01	NaN	OAS3
Lipophagy	9,75E-01	NaN	PRKAB1
Serine biosynthesis	9,75E-01	NaN	PSAT1
Cellular response to mitochondrial stress	9,75E-01	NaN	EIF2S2
GDP-glucose Biosynthesis	9,75E-01	NaN	HK2
Bile acid and bile salt metabolism	9,71E-01	NaN	AKR1C1,OSBPL3
Factors involved in megakaryocyte development and platelet production	9,65E-01	NaN	CDK5,EHD2,HDAC2
M-decay: degradation of maternal mRNAs by maternally stored factors	9,56E-01	NaN	CNOT3,TUBB4B
MIF Regulation of Innate Immunity	9,56E-01	NaN	MIF,NFKB1
Apelin Pancreas Signaling Pathway	9,56E-01	NaN	NFKB1,PRKAB1
Apelin Adipocyte Signaling Pathway	9,54E-01	NaN	GSTP1,GSTT1,PRKAB1
Heme signaling	9,4E-01	NaN	HMOX1,SMARCD3
Role of RIG1-like Receptors in Antiviral Innate Immunity	9,4E-01	NaN	IKBKB,NFKB1
Neurotransmitter clearance	9,32E-01	NaN	COMT
Caspase activation via Dependence Receptors in the absence of ligand	9,32E-01	NaN	MAGED1
Prednisone ADME	9,32E-01	NaN	AKR1C1
Glucose and Glucose-1-phosphate Degradation	9,32E-01	NaN	HK2
Citrulline Biosynthesis	9,32E-01	NaN	GLS
NAD Signaling Pathway	9,28E-01	NaN	H1-4,NFKB1,POLR2H,PRKAB1
G alpha (z) signalling events	9,25E-01	NaN	PRKCA,PRKCG
Inositol phosphate metabolism	9,25E-01	NaN	PLCB3,PLCH1
Small Cell Lung Cancer Signaling	9,15E-01	NaN	HDAC2,IKBKB,NFKB1
Crosstalk between Dendritic Cells and Natural Killer Cells	9,15E-01	NaN	NECTIN2,NFKB1,TLN2
PFKFB4 Signaling Pathway	9,1E-01	NaN	HK2,MAP2K3
Signaling by ERBB2	8,96E-01	NaN	CUL5,PRKCA
Melanoma Signaling	8,96E-01	NaN	RAP1B,RAP2B
MYC Mediated Apoptosis Signaling	8,96E-01	NaN	IKBKB,NFKB1
nNOS Signaling in Neurons	8,96E-01	NaN	PRKCA,PRKCG
Processing and activation of SUMO	8,93E-01	NaN	UBE2I
Pexophagy	8,93E-01	NaN	MAP1LC3B
Pentose Phosphate Pathway	8,93E-01	NaN	RPE
Assembly of RNA Polymerase II Complex	8,82E-01	NaN	GTF2F1,POLR2H
Ovarian Cancer Signaling	8,69E-01	NaN	HDAC2,RAP1B,RAP2B,WNT5A
Apoptotic execution phase	8,68E-01	NaN	H1-4,KPNB1
TNFR1 Signaling	8,68E-01	NaN	IKBKB,NFKB1
Amyloid Processing	8,68E-01	NaN	CDK5,CSNK2B
ABC-family proteins mediated transport	8,68E-01	NaN	EIF2S2,ERLIN1,PSMB8
Response of EIF2AK4 (GCN2) to amino acid deficiency	8,68E-01	NaN	EIF2S2,RPL11,RPL39
Vitamin D (calciferol) metabolism	8,58E-01	NaN	UBE2I
HDR through MMEJ (alt-NHEJ)	8,58E-01	NaN	RAD50
Glycogen Degradation III	8,58E-01	NaN	GAA
UDP-N-acetyl-D-galactosamine Biosynthesis II	8,58E-01	NaN	HK2
eNOS Signaling	8,55E-01	NaN	DNM2,PRKAB1,PRKCA,PRKCG
Signaling by EGFR	8,55E-01	NaN	EPN1,STAM2
Inhibition of ARE-Mediated mRNA Degradation Pathway	8,48E-01	NaN	CNOT3,PPP2R2A,PPP2R5C,PSMB8
UVB-Induced MAPK Signaling	8,42E-01	NaN	PRKCA,PRKCG
Signaling by VEGF	8,33E-01	NaN	ELMO2,PRKCA,WASF2
Meiotic synapsis	8,29E-01	NaN	SMC3,UBE2I
Lymphotoxin Œ≤ Receptor Signaling	8,29E-01	NaN	IKBKB,NFKB1
Trafficking and processing of endosomal TLR	8,26E-01	NaN	CTSL
Cytosolic iron-sulfur cluster assembly	8,26E-01	NaN	CIAO2B
SUMOylation of immune response proteins	8,26E-01	NaN	UBE2I
Cholesterol Biosynthesis I	8,26E-01	NaN	CYP51A1
Cholesterol Biosynthesis II (via 24,25-dihydrolanosterol)	8,26E-01	NaN	CYP51A1
Cholesterol Biosynthesis III (via Desmosterol)	8,26E-01	NaN	CYP51A1
CSDE1 Signaling Pathway	8,17E-01	NaN	SYNCRIP,TRIO
DNA Damage/Telomere Stress Induced Senescence	8,17E-01	NaN	H1-4,RAD50
CNTF Signaling	8,17E-01	NaN	RAP1B,RAP2B
EGF Signaling	8,17E-01	NaN	CSNK2B,PRKCA
FAT10 Signaling Pathway	8,17E-01	NaN	MAP1LC3B,PSMB8
Nucleotide Excision Repair	8,16E-01	NaN	COPS6,POLR2H,UBE2I
Sphingolipid metabolism	8,08E-01	NaN	CERT1,HEXB,PSAP
Neurexins and neuroligins	8,05E-01	NaN	EPB41L3,HOMER3
TNF signaling	8,05E-01	NaN	IKBKB,RACK1
Folate Signaling Pathway	8,05E-01	NaN	GGH,NFKB1
Tryptophan catabolism	7,96E-01	NaN	SLC3A2
Formation of axial mesoderm	7,96E-01	NaN	SMAD2
DNA Double-Strand Break Repair by Homologous Recombination	7,96E-01	NaN	RAD50
DNA Double-Strand Break Repair by Non-Homologous End Joining	7,96E-01	NaN	RAD50
Guanosine Nucleotides Degradation III	7,96E-01	NaN	PNP
Circadian Clock	7,93E-01	NaN	PPP1CB,SMARCD3
Signaling by PDGF	7,93E-01	NaN	PDGFRB,STAT6
Role of IL-17A in Arthritis	7,93E-01	NaN	MAP2K3,NFKB1
DNA Double Strand Break Response	7,81E-01	NaN	RAD50,UBE2I
HDR through Homologous Recombination (HRR) or Single Strand Annealing (SSA)	7,76E-01	NaN	PPP4C,RAD50,UBE2I
NIK-->noncanonical NF-kB signaling	7,7E-01	NaN	NEDD8,PSMB8
Endometrial Cancer Signaling	7,7E-01	NaN	RAP1B,RAP2B
Regulation of cholesterol biosynthesis by SREBP (SREBF)	7,69E-01	NaN	KPNB1
Mitotic Telophase/Cytokinesis	7,69E-01	NaN	SMC3
Pentose phosphate pathway	7,69E-01	NaN	RPE
Response of EIF2AK1 (HRI) to heme deficiency	7,69E-01	NaN	EIF2S2
Telomere Extension by Telomerase	7,69E-01	NaN	RAD50
Urate Biosynthesis/Inosine 5'-phosphate Degradation	7,69E-01	NaN	PNP
Assembly of collagen fibrils and other multimeric structures	7,59E-01	NaN	CTSL,PCOLCE
Visual phototransduction	7,59E-01	NaN	PRKCA,RPE65
Nonsense-Mediated Decay (NMD)	7,52E-01	NaN	PPP2R2A,RPL11,RPL39
PAK Signaling	7,45E-01	NaN	PDGFRB,RAP1B,RAP2B
Rap1 signalling	7,43E-01	NaN	RAP1B
SUMOylation of DNA methylation proteins	7,43E-01	NaN	UBE2I
Extrinsic Prothrombin Activation Pathway	7,43E-01	NaN	F3
Superpathway of Citrulline Metabolism	7,43E-01	NaN	GLS
Bladder Cancer Signaling	7,38E-01	NaN	HDAC2,RAP1B,RAP2B
Transcriptional Regulation by MECP2	7,37E-01	NaN	HDAC2,MOV10
Triacylglycerol Degradation	7,37E-01	NaN	PPME1,RPE65
Mitochondrial biogenesis	7,27E-01	NaN	PRKAB1,SMARCD3
Semaphorin interactions	7,27E-01	NaN	CDK5,DPYSL3
ERB2-ERBB3 Signaling	7,27E-01	NaN	RAP1B,RAP2B
Transcriptional regulation of pluripotent stem cells	7,2E-01	NaN	SMAD2
FOXO-mediated transcription of cell cycle genes	7,2E-01	NaN	SMAD2
Germ layer formation at gastrulation	7,2E-01	NaN	SMAD2
RAN Signaling	7,2E-01	NaN	KPNB1
Chondroitin Sulfate Degradation (Metazoa)	7,2E-01	NaN	HEXB
Glutaryl-CoA Degradation	7,2E-01	NaN	PARK7
Adenosine Nucleotides Degradation II	7,2E-01	NaN	PNP
RAB geranylgeranylation	7,17E-01	NaN	RAB1B,RAB9A
SPINK1 Pancreatic Cancer Pathway	7,17E-01	NaN	CPQ,SMAD2
IL-15 Production	7,16E-01	NaN	MAP2K3,NFKB1,PDGFRB
Role of NANOG in Mammalian Embryonic Stem Cell Pluripotency	7,09E-01	NaN	RAP1B,RAP2B,WNT5A
Induction of Apoptosis by HIV1	7,07E-01	NaN	IKBKB,NFKB1
RORA activates gene expression	6,97E-01	NaN	SMARCD3
Gastrin-CREB signalling pathway via PKC and MAPK	6,97E-01	NaN	PRKCA
Formation of definitive endoderm	6,97E-01	NaN	SMAD2
Collagen biosynthesis and modifying enzymes	6,97E-01	NaN	PCOLCE,PLOD2
NoRC negatively regulates rRNA expression	6,97E-01	NaN	HDAC2,POLR2H
SPINK1 General Cancer Pathway	6,97E-01	NaN	RAP1B,RAP2B
Agrin Interactions at Neuromuscular Junction	6,87E-01	NaN	RAP1B,RAP2B
IL-17A Signaling in Airway Cells	6,87E-01	NaN	IKBKB,NFKB1
Glutamate Receptor Signaling	6,87E-01	NaN	GLS,HOMER3
Cell Cycle: G1/S Checkpoint Regulation	6,78E-01	NaN	HDAC2,RPL11
Signaling by Activin	6,76E-01	NaN	SMAD2
Unfolded Protein Response (UPR)	6,76E-01	NaN	EIF2S2
RHO GTPases activate CIT	6,76E-01	NaN	PPP1CB
RHO GTPases Activate ROCKs	6,76E-01	NaN	PPP1CB
Bile Acid Biosynthesis, Neutral Pathway	6,76E-01	NaN	AKR1C1
Endocannabinoid Developing Neuron Pathway	6,75E-01	NaN	MAP2K3,RAP1B,RAP2B
Hepatic Fibrosis / Hepatic Stellate Cell Activation	6,68E-01	NaN	CERT1,NFKB1,PDGFRB,SMAD2
SUMOylation of chromatin organization proteins	6,59E-01	NaN	HDAC2,UBE2I
SUMOylation of transcription factors	6,57E-01	NaN	UBE2I
Purine Nucleotides Degradation II (Aerobic)	6,57E-01	NaN	PNP
Apelin Liver Signaling Pathway	6,57E-01	NaN	PDGFRB
IL-33 Signaling Pathway	6,53E-01	NaN	CASP1,IKBKB,MYD88,NFKB1
Growth Hormone Signaling	6,42E-01	NaN	PRKCA,PRKCG
RHO GTPases activate PAKs	6,38E-01	NaN	PPP1CB
IL-27 Signaling Pathway	6,37E-01	NaN	CASP1,MYD88,NFKB1
ERK5 Signaling	6,33E-01	NaN	RAP1B,RAP2B
Chaperone Mediated Autophagy	6,21E-01	NaN	PARK7
GDNF Family Ligand-Receptor Interactions	6,16E-01	NaN	RAP1B,RAP2B
GPCR-Mediated Integration of Enteroendocrine Signaling Exemplified by an L Cell	6,16E-01	NaN	PLCB3,PLCH1
Pre-NOTCH Expression and Processing	6,08E-01	NaN	B4GALT1,MOV10
SUMOylation of DNA damage response and repair proteins	6,08E-01	NaN	SMC3,UBE2I
Leptin Signaling in Obesity	6,08E-01	NaN	PLCB3,PLCH1
Signaling by NODAL	6,04E-01	NaN	SMAD2
Histamine Degradation	6,04E-01	NaN	HNMT
Apelin Cardiac Fibroblast Signaling Pathway	6,04E-01	NaN	PRKAB1
Ephrin A Signaling	6,01E-01	NaN	ARF6,RAP1B,RHOG
VDR/RXR Activation	6E-01	NaN	PRKCA,PRKCG
Maturity Onset Diabetes of Young (MODY) Signaling	6E-01	NaN	GAPDH,NFKB1
Renal Cell Carcinoma Signaling	6E-01	NaN	RAP1B,RAP2B
Thyroid Cancer Signaling	6E-01	NaN	RAP1B,RAP2B
Hypoxia Signaling in the Cardiovascular System	6E-01	NaN	UBE2G1,UBE2I
RHO GTPases Activate NADPH Oxidases	5,88E-01	NaN	PRKCA
Regulation of RUNX1 Expression and Activity	5,88E-01	NaN	MOV10
Tryptophan Degradation III (Eukaryotic)	5,88E-01	NaN	PARK7
G alpha (12/13) signalling events	5,85E-01	NaN	ARHGEF40,TRIO
Role of Chondrocytes in Rheumatoid Arthritis Signaling Pathway	5,79E-01	NaN	CASP1,NFKB1,PRKAB1
Hedgehog 'on' state	5,79E-01	NaN	CUL3,PSMB8,STK39
Degradation of the extracellular matrix	5,77E-01	NaN	CAST,CTSL
Glycogen metabolism	5,73E-01	NaN	GAA
Signaling by NTRK2 (TRKB)	5,73E-01	NaN	CDK5
Metabolism of water-soluble vitamins and cofactors	5,69E-01	NaN	AASDHPPT,PDXK
Endocannabinoid Cancer Inhibition Pathway	5,63E-01	NaN	CASP1,MAP2K3,PRKAB1
RNA polymerase II transcribes snRNA genes	5,62E-01	NaN	GTF2F1,POLR2H
Fertilization	5,58E-01	NaN	B4GALT1
Metabolism of porphyrins	5,58E-01	NaN	HMOX1
IL-17A Signaling in Gastric Cells	5,58E-01	NaN	NFKB1
Bupropion Degradation	5,58E-01	NaN	CYP51A1
The Visual Cycle	5,58E-01	NaN	RPE65
Ethanol Degradation IV	5,58E-01	NaN	CYGB
Endocannabinoid Neuronal Synapse Pathway	5,47E-01	NaN	DNAH1,PLCB3,PLCH1
BMAL1:CLOCK,NPAS2 activates circadian gene expression	5,44E-01	NaN	SMARCD3
Cholesterol biosynthesis	5,44E-01	NaN	CYP51A1
Integrin signaling	5,44E-01	NaN	RAP1B
ATF4 activates genes in response to endoplasmic reticulum stress	5,44E-01	NaN	KHSRP
Role of JAK1, JAK2 and TYK2 in Interferon Signaling	5,44E-01	NaN	NFKB1
WNT/SHH Axonal Guidance Signaling Pathway	5,42E-01	NaN	ARF6,PRKCA,WNT5A
FGF Signaling	5,41E-01	NaN	MAP2K3,PRKCA
BAG2 Signaling Pathway	5,41E-01	NaN	NFKB1,PSMB8
Regulation of the Epithelial Mesenchymal Transition in Development Pathway	5,41E-01	NaN	NFKB1,WNT5A
RHO GTPases activate PKNs	5,31E-01	NaN	PPP1CB
CDP-diacylglycerol Biosynthesis I	5,31E-01	NaN	LPCAT1
Respiratory electron transport	5,27E-01	NaN	COX7A2L,NDUFB4
Energy dependent regulation of mTOR by LKB1-AMPK	5,18E-01	NaN	PRKAB1
Peroxisomal lipid metabolism	5,18E-01	NaN	CRAT
SUMOylation of intracellular receptors	5,18E-01	NaN	UBE2I
Interconversion of nucleotide di- and triphosphates	5,18E-01	NaN	DCTD
LPS/IL-1 Mediated Inhibition of RXR Function	5,1E-01	NaN	CRAT,GSTM3,GSTP1,GSTT1,MYD88
Activation of kainate receptors upon glutamate binding	5,06E-01	NaN	PLCB3
Regulation of TP53 Activity through Acetylation	5,06E-01	NaN	HDAC2
Protein ubiquitination	5,06E-01	NaN	UBE2G1
Signaling by NTRK3 (TRKC)	5,06E-01	NaN	CASP1
Signaling by CSF3 (G-CSF)	5,06E-01	NaN	CUL5
Regulation of CDH11 Expression and Function	5,06E-01	NaN	MOV10
Phosphatidylglycerol Biosynthesis II (Non-plastidic)	5,06E-01	NaN	LPCAT1
RANK Signaling in Osteoclasts	4,95E-01	NaN	IKBKB,NFKB1
Signaling by ALK	4,95E-01	NaN	HDAC2
Transcriptional regulation of brown and beige adipocyte differentiation	4,95E-01	NaN	HDAC2
Superpathway of Cholesterol Biosynthesis	4,95E-01	NaN	CYP51A1
Heparan Sulfate Biosynthesis (Late Stages)	4,89E-01	NaN	PPME1,RPE65
Necroptosis Signaling Pathway	4,85E-01	NaN	CASP1,IKBKB,TIMM44
Toll-like Receptor Cascades	4,83E-01	NaN	DNM2
G-protein beta:gamma signalling	4,83E-01	NaN	PLCB3
HOTAIR Regulatory Pathway	4,76E-01	NaN	HDAC2,NFKB1,WNT5A
Toll Like Receptor 3 (TLR3) Cascade	4,72E-01	NaN	IKBKB
Mitochondrial translation	4,71E-01	NaN	MRPS16,MRPS17
DNA Methylation and Transcriptional Repression Signaling	4,66E-01	NaN	CDK5,HDAC2
Cargo concentration in the ER	4,62E-01	NaN	CTSC
Methylglyoxal Degradation III	4,62E-01	NaN	AKR1C1
Melanocyte Development and Pigmentation Signaling	4,6E-01	NaN	RAP1B,RAP2B
Signaling by the B Cell Receptor (BCR)	4,54E-01	NaN	IKBKB,NFKB1,PSMB8
S Phase	4,54E-01	NaN	PSMB8,SMC3
Salvage Pathways of Pyrimidine Ribonucleotides	4,54E-01	NaN	CDK5,MAP2K3
GPVI-mediated activation cascade	4,52E-01	NaN	RHOG
Oncogene Induced Senescence	4,52E-01	NaN	MOV10
SUMOylation of SUMOylation proteins	4,52E-01	NaN	UBE2I
Coagulation System	4,52E-01	NaN	F3
IL-9 Signaling	4,52E-01	NaN	NFKB1
Cellular response to heat stress	4,49E-01	NaN	CRYAB,HIKESHI
Heparan Sulfate Biosynthesis	4,49E-01	NaN	PPME1,RPE65
Pyroptosis Signaling Pathway	4,43E-01	NaN	CASP1,NFKB1
Transcriptional regulation by the AP-2 (TFAP2) family of transcription factors	4,42E-01	NaN	UBE2I
Mouse Embryonic Stem Cell Pluripotency	4,38E-01	NaN	RAP1B,RAP2B
Ribonucleotide Reductase Signaling Pathway	4,38E-01	NaN	NFKB1,SMARCC2,SMARCD3
DNA Replication Pre-Initiation	4,33E-01	NaN	KPNB1,PSMB8
ERCC6 (CSB) and EHMT2 (G9a) positively regulate rRNA expression	4,33E-01	NaN	HDAC2
Nucleotide Excision Repair Pathway	4,33E-01	NaN	POLR2H
MyD88-independent TLR4 cascade	4,24E-01	NaN	IKBKB
Regulation of TP53 Expression and Degradation	4,24E-01	NaN	PPP2R5C
Resolution of Abasic Sites (AP sites)	4,24E-01	NaN	PNKP
Triglyceride metabolism	4,24E-01	NaN	PPP1CB
tRNA Charging	4,24E-01	NaN	IARS1
Formation of Fibrin Clot (Clotting Cascade)	4,15E-01	NaN	F3
SUMOylation of ubiquitinylation proteins	4,15E-01	NaN	UBE2I
Noradrenaline and Adrenaline Degradation	4,15E-01	NaN	COMT
Tumor Microenvironment Pathway	4,15E-01	NaN	NFKB1,RAP1B,RAP2B
Integration of energy metabolism	4,13E-01	NaN	PLCB3,PRKCA
Transport of inorganic cations/anions and amino acids/oligopeptides	4,13E-01	NaN	SLC12A4,SLC3A2
Oxidative Phosphorylation	4,13E-01	NaN	COX7A2L,NDUFB4
Neurotransmitter release cycle	4,06E-01	NaN	GLS
Dopamine Degradation	4,06E-01	NaN	COMT
Interleukin-4 and Interleukin-13 signaling	3,98E-01	NaN	HMOX1,STAT6
RET signaling	3,98E-01	NaN	PRKCA
Acetone Degradation I (to Methylglyoxal)	3,98E-01	NaN	CYP51A1
Major pathway of rRNA processing in the nucleolus and cytosol	3,93E-01	NaN	RPL11,RPL39,TEX10
Pyrimidine Ribonucleotides Interconversion	3,9E-01	NaN	NUDT16
Signaling by SCF-KIT	3,82E-01	NaN	PRKCA
Transport of vitamins, nucleosides, and related molecules	3,82E-01	NaN	SLC16A2
Antigen Presentation Pathway	3,82E-01	NaN	PSMB8
Netrin-1 signaling	3,75E-01	NaN	TRIO
Signaling by Insulin receptor	3,67E-01	NaN	ATP6V1A
Pyrimidine Ribonucleotides De Novo Biosynthesis	3,67E-01	NaN	NUDT16
tRNA Splicing	3,67E-01	NaN	SMPDL3A
Leukocyte Extravasation Signaling	3,65E-01	NaN	PRKCA,PRKCG,RAP1B
SUMOylation of DNA replication proteins	3,6E-01	NaN	UBE2I
Role of IL-17F in Allergic Inflammatory Airway Diseases	3,6E-01	NaN	NFKB1
DNA damage-induced 14-3-3œÉ Signaling	3,6E-01	NaN	CASP1
IL-23 Signaling Pathway	3,6E-01	NaN	NFKB1
Nitric Oxide Signaling in the Cardiovascular System	3,58E-01	NaN	PRKCA,PRKCG
SUMOylation of RNA binding proteins	3,53E-01	NaN	UBE2I
Estrogen Biosynthesis	3,53E-01	NaN	CYP51A1
Eukaryotic Translation Elongation	3,5E-01	NaN	RPL11,RPL39
Eukaryotic Translation Termination	3,5E-01	NaN	RPL11,RPL39
XBP1(S) activates chaperone genes	3,47E-01	NaN	TPP1
DNA Damage Bypass	3,47E-01	NaN	ISG15
Complex IV assembly	3,47E-01	NaN	COX7A2L
p38 MAPK Signaling	3,42E-01	NaN	HSPB7,MAP2K3
Nonhomologous End-Joining (NHEJ)	3,4E-01	NaN	RAD50
TP53 Regulates Transcription of Cell Cycle Genes	3,4E-01	NaN	CNOT3
Apelin Muscle Signaling Pathway	3,4E-01	NaN	PRKAB1
Asparagine N-linked glycosylation	3,38E-01	NaN	B4GALT1,MAN1B1
Sheddase Signaling Pathway	3,34E-01	NaN	CDH2,NFKB1,PDGFRB
Meiotic recombination	3,34E-01	NaN	RAD50
Signaling by TGFBR3	3,34E-01	NaN	MOV10
Fc epsilon receptor (FCERI) signaling	3,28E-01	NaN	IKBKB,NFKB1,PSMB8
Transcriptional activity of SMAD2/SMAD3:SMAD4 heterotrimer	3,28E-01	NaN	SMAD2
Transcriptional regulation by RUNX2	3,28E-01	NaN	SP7
NR1H2 and NR1H3-mediated signaling	3,28E-01	NaN	MOV10
Transcriptional and post-translational regulation of MITF-M expression and activity	3,28E-01	NaN	IARS1
B-WICH complex positively regulates rRNA expression	3,22E-01	NaN	POLR2H
LXR/RXR Activation	3,19E-01	NaN	CYP51A1,NFKB1
Regulation of Apoptosis	3,16E-01	NaN	PSMB8
Spliceosomal Cycle	3,16E-01	NaN	SF3B6
Costimulation by the CD28 family	3,16E-01	NaN	PPP2R5C,STK39
TR/RXR Activation	3,16E-01	NaN	AKR1C1,SLC16A2
Mitotic G1 phase and G1/S transition	3,12E-01	NaN	PPP2R2A,PSMB8
GABA Receptor Signaling	3,09E-01	NaN	AP2B1,AP2S1
Amino acids regulate mTORC1	3,05E-01	NaN	ATP6V1A
Sensory processing of sound by outer hair cells of the cochlea	3,05E-01	NaN	EPB41L3
Somitogenesis	3,05E-01	NaN	PSMB8
Complement cascade	2,98E-01	NaN	C1S,CD46
Atherosclerosis Signaling	2,98E-01	NaN	F3,NFKB1
Calcium Signaling	2,95E-01	NaN	HDAC2,RAP1B,RAP2B
Cell Cycle Control of Chromosomal Replication	2,94E-01	NaN	CDK5
SNARE Signaling Pathway	2,92E-01	NaN	SNAP23,VAMP3
RUNX1 regulates megakaryocyte differentiation and platelet function	2,89E-01	NaN	MOV10
Triacylglycerol Biosynthesis	2,89E-01	NaN	LPCAT1
White Adipose Tissue Browning Pathway	2,89E-01	NaN	CTBP1,PRKAB1
Signaling by ERBB4	2,84E-01	NaN	NEDD4
Metabolism of polyamines	2,84E-01	NaN	PSMB8
Signaling by NOTCH4	2,82E-01	NaN	PSMB8,STK39
Th2 Pathway	2,82E-01	NaN	NFKB1,STAT6
PCP (Planar Cell Polarity) Pathway	2,79E-01	NaN	WNT5A
GŒ±i Signaling	2,64E-01	NaN	RAP1B,RAP2B
Collagen degradation	2,6E-01	NaN	CTSL
Peroxisomal protein import	2,6E-01	NaN	CRAT
Mitochondrial protein import	2,56E-01	NaN	TIMM44
Hedgehog ligand biogenesis	2,56E-01	NaN	PSMB8
Abacavir ADME	2,47E-01	NaN	STK39
Role of PI3K/AKT Signaling in the Pathogenesis of Influenza	2,47E-01	NaN	NFKB1
TNFR2 non-canonical NF-kB pathway	2,43E-01	NaN	PSMB8
Complex I biogenesis	2,43E-01	NaN	NDUFB4
Sensory processing of sound by inner hair cells of the cochlea	2,39E-01	NaN	EPB41L3
Basal Cell Carcinoma Signaling	2,31E-01	NaN	WNT5A
Regulation of RUNX2 expression and activity	2,27E-01	NaN	PSMB8
HEY1 Signaling Pathway	2,26E-01	NaN	PRKAB1,SMAD2
Ephrin B Signaling	2,24E-01	NaN	CAP1
Senescence-Associated Secretory Phenotype (SASP)	2,2E-01	NaN	NFKB1
Nicotine Degradation III	2,17E-01	NaN	CYP51A1
Cellular response to hypoxia	2,13E-01	NaN	PSMB8
Signaling by NOTCH1	2,1E-01	NaN	HDAC2
Role of WNT/GSK-3Œ≤ Signaling in the Pathogenesis of Influenza	2,06E-01	NaN	WNT5A
IL-13 Signaling Pathway	0	NaN	STAT6
Multiple Sclerosis Signaling Pathway	0	NaN	CASP1,NFKB1
Macrophage Alternative Activation Signaling Pathway	0	NaN	NFKB1,STAT6
Amyotrophic Lateral Sclerosis Signaling	0	NaN	CASP1
GABAergic Receptor Signaling Pathway (Enhanced)	0	NaN	GLS
NFKBIE Signaling Pathway	0	NaN	IKBKB,NFKB1,PPP6R3
G alpha (i) signalling events	0	NaN	PSAP
Extracellular matrix organization	0	NaN	LUM
Immunoregulatory interactions between a Lymphoid and a non-Lymphoid cell	0	NaN	NECTIN2
Cell surface interactions at the vascular wall	0	NaN	MIF,SLC3A2
Generic Transcription Pathway	0	NaN	HDAC2,NRBP1
Gene Silencing by RNA	0	NaN	POLR2H
Phase I - Functionalization of compounds	0	NaN	CYP51A1
Integrin cell surface interactions	0	NaN	LUM
Class A/1 (Rhodopsin-like receptors)	0	NaN	PSAP
Class B/2 (Secretin family receptors)	0	NaN	WNT5A
Regulation of lipid metabolism by PPARalpha	0	NaN	SMARCD3
G alpha (q) signalling events	0	NaN	PLCB3,TRIO
Platelet homeostasis	0	NaN	PPP2R5C
Transport of bile salts and organic acids, metal ions and amine compounds	0	NaN	SLC39A7
Regulation of mitotic cell cycle	0	NaN	PSMB8
Activation of anterior HOX genes in hindbrain during early embryogenesis	0	NaN	POLR2H
Synthesis of DNA	0	NaN	PSMB8
Interferon gamma signaling	0	NaN	OAS3
Transcriptional regulation by RUNX3	0	NaN	PSMB8
GPER1 signaling	0	NaN	STK39
Expression and translocation of olfactory receptors	0	NaN	OR1M1
Ion channel transport	0	NaN	ATP6V1A
BBSome Signaling Pathway	0	NaN	CUL3,GPR155,IFT27
ID3 Signaling Pathway	0	NaN	RAP1B,RAP2B,SMAD2
Tuberculosis Latent Signaling Pathway	0	NaN	STAT6
FcŒ≥RIIB Signaling in B Lymphocytes	0	NaN	RAP1B,RAP2B
CCR5 Signaling in Macrophages	0	NaN	PRKCA,PRKCG
Calcium-induced T Lymphocyte Apoptosis	0	NaN	HDAC2,PRKCA,PRKCG
T Helper Cell Differentiation	0	NaN	STAT6
ICOS-ICOSL Signaling in T Helper Cells	0	NaN	IKBKB,NFKB1
G Protein Signaling Mediated by Tubby	0	NaN	PLCB3
Systemic Lupus Erythematosus Signaling	0	NaN	PRPF31,RAP1B,RAP2B,SNRPC,TXNL4A
Altered T Cell and B Cell Signaling in Rheumatoid Arthritis	0	NaN	NFKB1
Neuroprotective Role of THOP1 in Alzheimer's Disease	0	NaN	TPP1
NUR77 Signaling in T Lymphocytes	0	NaN	HDAC2,PRKCA,PRKCG
Antiproliferative Role of TOB in T Cell Signaling	0	NaN	SMAD2
OX40 Signaling Pathway	0	NaN	NFKB1
Melatonin Degradation I	0	NaN	CYP51A1
Nicotine Degradation II	0	NaN	CYP51A1
Superpathway of Melatonin Degradation	0	NaN	CYP51A1
SAPK/JNK Signaling	0	NaN	MAP4K4,RAP1B,RAP2B
cAMP-mediated signaling	0	NaN	SMPDL3A
Gustation Pathway	0	NaN	ABHD11,LIPA
PD-1, PD-L1 cancer immunotherapy pathway	0	NaN	CSNK2B
Th1 and Th2 Activation Pathway	0	NaN	NFKB1,STAT6
Th1 Pathway	0	NaN	NFKB1
Th17 Activation Pathway	0	NaN	MYD88,NFKB1
T Cell Exhaustion Signaling Pathway	0	NaN	PPP2R2A,PPP2R5C,RAP1B,RAP2B,SMAD2

## Sheet: Table S5 (MTERF3OE)
Table S5. Proteomic study of Human Dermal Fibroblasts overexpressing MTERF3 (MTERF3OE). The raw data are listed in the Table.
Proteins	log2fc MTERF3OE Glc 5.55mM / CTL PLenti Glc 5.55mM	-log10AdjPvalue MTERF3OE Glc 5.55mM / CTL PLenti Glc 5.55mM
Actinin alpha 1	9.96578	15.9571
Actin, cytoplasmic 1	9.96578	15.9571
Actin beta	9.96578	15.9571
Actinin alpha 2	9.96578	15.9571
Heterogeneous nuclear ribonucleoprotein Q	9.96578	15.9571
Dynamin 1 like	9.96578	15.9571
PALM2 and AKAP2 fusion (Fragment)	9.96578	15.9571
CAP-Gly domain containing linker protein 1	9.96578	15.9571
Actin beta (Fragment)	9.96578	15.9571
Keratin, type II cytoskeletal 6A	9.96578	15.9571
Collagen type XII alpha 1 chain (Fragment)	9.96578	15.9571
Keratin, type II cytoskeletal 6B	9.96578	15.9571
Poly(rC)-binding protein 2	9.96578	15.9571
Poly(rC) binding protein 2	9.96578	15.9571
Tight junction protein 1	9.96578	15.9571
dynamin GTPase	9.96578	15.9571
MacroH2A.1 histone	9.96578	15.9571
SEC24 homolog D, COPII coat complex component	9.96578	15.9571
Nucleosome assembly protein 1 like 1 (Fragment)	9.96578	15.9571
Nucleosome assembly protein 1 like 1	9.96578	15.9571
Keratin, type I microfibrillar 48 kDa, component 8C-1	9.96578	15.9571
Putative ribosomal protein uL10-like	9.96578	15.9571
HLA class I histocompatibility antigen, C alpha chain	9.96578	15.9571
HLA class I histocompatibility antigen	9.96578	15.9571
LIM domain 7 (Fragment)	9.96578	15.9571
Probable ubiquitin carboxyl-terminal hydrolase FAF-Y	9.96578	15.9571
Glyoxalase domain containing 4 (Fragment)	9.96578	15.9571
Keratin, type I microfibrillar, 47.6 kDa	9.96578	15.9571
Sarcoplasmic/endoplasmic reticulum calcium ATPase 3	9.96578	15.9571
2'-5' oligoadenylate synthase	9.96578	15.9571
Interferon-stimulated gene 20 kDa protein	9.96578	15.9571
LIM and senescent cell antigen-like-containing domain protein	9.96578	15.9571
Keratin, type II cytoskeletal 3	9.96578	15.9571
Keratin, type II microfibrillar, component 5	9.96578	15.9571
LIM and senescent cell antigen-like-containing domain protein	9.96578	15.9571
Keratin, type II cuticular Hb3	9.96578	15.9571
Serine/threonine-protein phosphatase	9.96578	15.9571
GRB10 interacting GYF protein 2 (Fragment)	9.96578	15.9571
Alcohol dehydrogenase 1C	9.96578	15.9571
Keratin, type II cuticular Hb5	9.96578	15.9571
Bcl-2-like protein 13	9.96578	15.9571
Keratin, type I cuticular Ha3-II	9.96578	15.9571
HLA class I histocompatibility antigen, alpha chain F (Fragment)	9.96578	15.9571
Junction plakoglobin	9.96578	15.9571
Keratin, type II cytoskeletal 7	9.96578	15.9571
Phosphatidylinositol binding clathrin assembly protein (Fragment)	9.96578	15.9571
Interferon-induced transmembrane protein 2	9.96578	15.9571
Three-prime repair exonuclease 1	9.96578	15.9571
non-specific serine/threonine protein kinase	9.96578	15.9571
Interferon-induced transmembrane protein 1	9.96578	15.9571
Ras-related protein Rab-8A	9.96578	15.9571
Inhibitor of kappa light polypeptide gene enhancer in B-cells, kinase gamma, isoform CRA_b	9.96578	15.9571
Myosin light chain 6B	9.96578	15.9571
Proto-oncogene tyrosine-protein kinase Src	9.96578	15.9571
Muscleblind like splicing regulator 1	9.96578	15.9571
Thrombospondin-2	9.96578	15.9571
Phosphatidylinositol 5-phosphate 4-kinase type-2 beta	9.96578	15.9571
Septin-10	9.96578	15.9571
SAFB-like transcription modulator	9.96578	15.9571
Reversion-inducing cysteine-rich protein with Kazal motifs	9.96578	15.9571
Protein mono-ADP-ribosyltransferase PARP14	9.96578	15.9571
DNA topoisomerase 2-beta	9.96578	15.9571
Keratin, type II microfibrillar (Fragment)	9.96578	15.9571
5'-nucleotidase. cytosolic IIIA	9.96578	15.9571
Insulin-like growth factor 2 mRNA-binding protein 3	9.96578	15.9571
Sister chromatid cohesion protein PDS5 homolog B	9.96578	15.9571
Costars family protein ABRACL	9.96578	15.9571
Neuropilin	9.96578	15.9571
RNA-binding motif, single-stranded-interacting protein 2	9.96578	15.9571
Stromal membrane-associated protein 1	9.96578	15.9571
Serine/threonine-protein phosphatase 2B catalytic subunit gamma isoform	9.96578	15.9571
Coiled-coil and C2 domain-containing protein 1A	9.96578	15.9571
Abl interactor 2	9.96578	15.9571
protein-serine/threonine phosphatase (Fragment)	9.96578	15.9571
YTH domain-containing family protein 1	9.96578	15.9571
Diphosphoinositol polyphosphate phosphohydrolase NUDT4B	9.96578	15.9571
Interferon regulatory factor 2-binding protein 2	9.96578	15.9571
Ribosomal protein eL42-like	9.96578	15.9571
Phosphatidylinositol-4-phosphate 5-kinase type 1 alpha	9.96578	15.9571
Rho guanine nucleotide exchange factor 6	9.96578	15.9571
Phosphatidylinositol-4-phosphate 5-kinase type 1 gamma	9.96578	15.9571
Mth938 domain-containing protein	9.96578	15.9571
DnaJ heat shock protein family (Hsp40) member B2 (Fragment)	9.96578	15.9571
Glycylpeptide N-tetradecanoyltransferase 2	9.96578	15.9571
Normal mucosa of esophagus-specific gene 1 protein	9.96578	15.9571
Serine/threonine-protein kinase D2	9.96578	15.9571
TBC1 domain family member 20	9.96578	15.9571
Ragulator complex protein LAMTOR5	9.96578	15.9571
Stromal cell-derived factor 2-like protein 1	9.96578	15.9571
Glutaredoxin-related protein 5, mitochondrial	9.96578	15.9571
Ras-related protein Rap-2a	9.96578	15.9571
GIT ArfGAP 1	9.96578	15.9571
Transporter 1, ATP binding cassette subfamily B member	9.96578	15.9571
Deoxycytidine kinase	9.96578	15.9571
CXADR-like membrane protein	9.96578	15.9571
Golgi phosphoprotein 3-like	9.96578	15.9571
Brefeldin A-inhibited guanine nucleotide-exchange protein 1	9.96578	15.9571
Epithelial-stromal interaction protein 1	9.96578	15.9571
Chloride intracellular channel 5	9.96578	15.9571
Ring finger protein 149	9.96578	15.9571
Myosin light chain 1/3, skeletal muscle isoform	9.96578	15.9571
Alpha-globin transcription factor CP2	9.96578	15.9571
Dual specificity mitogen-activated protein kinase kinase 4	9.96578	15.9571
Keratin, type I cuticular Ha6	9.96578	15.9571
Small ubiquitin like modifier 3	9.96578	15.9571
Small ribosomal subunit protein mS35	9.96578	15.9571
V-type proton ATPase subunit a	9.96578	15.9571
SP110 nuclear body protein	9.96578	15.9571
Caspase-6	9.96578	15.9571
Transcription factor Jun	9.96578	15.9571
Cyclin-dependent kinase 2	9.96578	15.9571
Actin-histidine N-methyltransferase	9.96578	15.9571
Histone acetyltransferase type B catalytic subunit	9.96578	15.9571
Ran-binding protein 9	9.96578	15.9571
Ubiquitin carboxyl-terminal hydrolase 11	9.96578	15.9571
Brefeldin A-inhibited guanine nucleotide-exchange protein 2	2.65329	11.854
E3 ubiquitin-protein ligase PPP1R11	2.49697	15.9571
Ufm1-specific protease 2	2.49646	9.03071
BCL2 interacting protein 3	2.45654	15.9571
Lysosomal cobalamin transport escort protein LMBD1	2.419	10.1377
Cyclin-dependent kinase 6	2.01721	8.56841
Reticulon	1.96014	12.6898
Pleckstrin homology and FYVE domain containing 1 (Fragment)	1.93017	10.9562
Acyl-CoA synthetase long chain family member 4	1.87814	10.7706
Serpin family G member 1	1.83915	9.77875
Nuclear receptor-binding factor 2	1.79036	9.77875
Vacuolar protein sorting-associated protein 37B	1.76977	9.95939
Transmembrane and ubiquitin-like domain-containing protein 1	1.75617	2.46988
Protein PRRC2A	1.73898	8.37704
Ras-related protein Rab-27B	1.72552	4.54816
Coiled-coil and C2 domain-containing protein 1B	1.70841	2.27399
Protein prune homolog 2	1.69555	2.43897
CUGBP Elav-like family member 1	1.68796	2.34268
Cysteine protease (Fragment)	1.68706	8.12807
Plexin-D1	1.66585	7.91673
Poly(A) binding protein interacting protein 1 (Fragment)	1.64016	4.95306
Multiple coagulation factor deficiency 2, ER cargo receptor complex subunit	1.63459	2.08681
TSC22 domain family protein 4	1.59024	7.15891
EH domain binding protein 1 (Fragment)	1.56852	6.85723
Nuclear inhibitor of protein phosphatase 1	1.56706	2.56414
Exosome complex component RRP40	1.56316	3.95462
Hyccin	1.5612	4.92005
Exosome complex component RRP42	1.56023	5.35526
L-amino-acid oxidase	1.54102	6.69086
Integrator complex subunit 3	1.53903	2.8543
Protein eva-1 homolog B	1.53705	2.54333
Protein-L-histidine N-pros-methyltransferase	1.53107	2.5475
CDKN2A-interacting protein	1.50182	6.32229
COMM domain-containing protein 1	1.49825	7.21461
Protein kinase C and casein kinase substrate in neurons 3 (Fragment)	1.4916	3.60842
Tumor protein p53-inducible protein 11 (Fragment)	1.47508	1.76746
Serine/threonine-protein kinase TAO3	1.45943	2.12112
RUN and FYVE domain containing 2 (Fragment)	1.44626	3.32688
Bcl-2 homologous antagonist/killer	1.43296	5.92578
AMP deaminase 3	1.40817	5.48864
SCY1 like pseudokinase 2 (Fragment)	1.40163	1.55013
Protein IMPACT	1.39944	4.04317
RNA-binding protein PNO1	1.39616	5.47069
Deubiquitinating protein VCPIP1	1.35952	1.43116
Protein cornichon homolog 4	1.35952	1.5923
Thymocyte selection associated family member 2 (Fragment)	1.33914	5.90093
NBAS subunit of NRZ tethering complex (Fragment)	1.3202	3.77419
Tether containing UBX domain for GLUT4	1.3173	1.33143
Trypsin-3	1.3115	4.68728
Amyloid beta A4 precursor protein-binding family B member 1-interacting protein	1.27322	5.31609
Pannexin-1	1.26784	3.40664
Potassium channel tetramerization domain containing 10	1.26424	3.26168
Mitochondrial disaggregase	1.26243	1.21019
Heterogeneous nuclear ribonucleoprotein L-like	1.25641	1.15185
Tripartite motif containing 22 (Fragment)	1.24732	4.1908
RNA-binding protein NOB1	1.22651	4.03257
peptidylprolyl isomerase	1.21971	2.11596
Heart development protein with EGF like domains 1	1.21475	3.93786
Small ribosomal subunit protein mS25	1.20789	3.89322
Diphosphoinositol polyphosphate phosphohydrolase 1	1.20789	2.18418
Reticulon	1.20539	1.05813
Small ribosomal subunit protein uS5m	1.20163	1.60044
Protein HEXIM1	1.19849	4.49974
Casein kinase 1 epsilon	1.19219	2.03457
SKI2 subunit of superkiller complex	1.18777	1.39888
Pyruvate dehydrogenase protein X component, mitochondrial	1.168	0.986601
Protein YIPF5	1.16607	2.08002
Transmembrane 9 superfamily member	1.16221	3.56813
Exosome RNA helicase MTR4	1.14731	0.949731
Zinc finger FYVE-type containing 1	1.13685	3.39172
CCR4-NOT transcription complex subunit 2 (Fragment)	1.10769	3.38043
Syntaxin 16	1.10769	1.81116
HEAT repeat containing 3 (Fragment)	1.10568	1.22129
Low-density lipoprotein receptor-related protein 1B	1.10568	2.18313
Vacuolar protein sorting-associated protein 37A	1.09828	3.12786
TRAF-type zinc finger domain-containing protein 1	1.09153	0.863086
Peptidyl-prolyl cis-trans isomerase-like 4	1.08202	0.810726
Tyrosine-protein kinase receptor UFO	1.08066	1.15643
CD46 molecule (Fragment)	1.06901	3.03231
mRNA-decapping enzyme 1A	1.06833	1.19135
RAB27A, member RAS oncogene family (Fragment)	1.06557	1.6083
Tyrosine-protein phosphatase non-receptor type substrate 1	1.05381	0.760251
Sorting nexin family member 21	1.03773	0.956764
E3 ubiquitin-protein ligase CBL	1.03633	0.878881
Calcium-binding and coiled-coil domain-containing protein 2	1.02503	0.827865
Bet1 golgi vesicular membrane trafficking protein like	1.0229	2.82289
SWI/SNF related, matrix associated, actin dependent regulator of chromatin, subfamily e, member 1	1.01293	1.1687
Regulator of microtubule dynamics protein 2	1.00791	0.730844
Golgi reassembly stacking protein 1	1.00504	1.34797
Conserved oligomeric Golgi complex subunit 6	0.992043	1.95403
Beta-1,4-glucuronyltransferase 1	0.980391	0.854685
Rho GTPase-activating protein 35	0.97966	0.639092
Nucleolar protein 14	0.969381	2.79103
CLPTM1 like	0.967169	1.40533
Pleckstrin homology-like domain family A member 1	0.96643	1.5497
Aldo-keto reductase family 1 member B15	0.96643	1.82434
eEF1A lysine and N-terminal methyltransferase	0.964953	0.623966
DNA-directed RNA polymerase II subunit RPB3	0.961253	0.878881
Transmembrane protein 35B	0.95977	2.26233
methylcrotonoyl-CoA carboxylase	0.9568	0.603455
Pericentriolar material 1	0.953079	0.56544
peptidylprolyl isomerase	0.944858	0.56544
Clustered mitochondria protein homolog	0.944109	2.17264
Nuclear export mediator factor (Fragment)	0.943359	1.30395
Negative elongation factor complex member A (Fragment)	0.93885	1.15216
OCIA domain-containing protein 2	0.938098	2.13907
X-ray repair cross complementing 1	0.933573	2.44751
tRNA N6-adenosine threonylcarbamoyltransferase	0.92524	1.43273
Solute carrier family 15 member 4	0.918386	2.14061
Mitochondrial import inner membrane translocase subunit TIM14	0.9115	1.99145
E3 ubiquitin-protein ligase CBL	0.9115	2.37502
Nucleoporin 35 (Fragment)	0.9115	0.535429
Cyclin-dependent kinase 17	0.906121	1.04994
E3 ubiquitin-protein ligase RNF13	0.899949	0.713792
SAP30-binding protein	0.897628	0.833533
Insulin receptor substrate 1	0.889084	1.27128
Histone PARylation factor 1	0.887525	0.503699
Protein spinster homolog 1	0.881273	2.06218
Microtubule crosslinking factor 1	0.879706	0.878127
CD2 antigen cytoplasmic tail-binding protein 2	0.877352	0.50886
Creatine kinase S-type, mitochondrial	0.871844	0.938657
Dolichol-phosphate mannosyltransferase subunit 3	0.869477	0.653485
C-type lectin domain family 2 member B	0.868687	1.22139
Phosphatidylinositol 4-kinase alpha	0.863938	0.626066
Nectin-3	0.863146	1.86404
Uncharacterized protein (Fragment)	0.85997	0.891775
Ras association (RalGDS/AF-6) and pleckstrin homology domains 1	0.857583	1.70203
Transmembrane protein 41B	0.852798	1.68274
Sulfhydryl oxidase 1	0.846393	1.77258
Centrin-2	0.846393	0.593932
Protein IWS1 homolog	0.835116	1.5929
Beta-adducin	0.831067	1.86948
Caspase-14	0.827819	0.423156
Mitogen-activated protein kinase kinase kinase 20 (Fragment)	0.823749	1.79514
Protein-tyrosine sulfotransferase	0.822118	1.52772
Exosome component 10	0.816395	0.490706
Protein AAR2 homolog	0.811471	0.514686
Dihydropyrimidinase-related protein 4	0.811471	0.563161
A-kinase anchoring protein 8 like	0.808179	0.873438
Exportin-4	0.80653	1.87906
[Pyruvate dehydrogenase (acetyl-transferring)] kinase isozyme 1, mitochondrial	0.805705	1.70017
DNA-3-methyladenine glycosylase II (Fragment)	0.805705	1.49074
Phosphatidylinositol 4-kinase type 2-beta	0.8024	0.864835
SWI/SNF-related matrix-associated actin-dependent regulator of chromatin subfamily B member 1	0.798258	0.558213
Adenosine 3'-phospho 5'-phosphosulfate transporter 1	0.797428	0.633437
RNA-binding protein 12B	0.794104	0.563604
Nucleolar protein 10	0.793272	0.381698
U6 snRNA-associated Sm-like protein LSm5	0.793272	0.724024
Plasmanylethanolamine desaturase 1	0.792439	1.38957
Serine/threonine-protein kinase RIO2	0.792439	0.720617
Selenoprotein T	0.790772	0.564832
RNA demethylase ALKBH5	0.789103	0.492544
Ribosome biogenesis protein NOP53	0.78576	1.35543
Polyhomeotic homolog 2	0.78576	0.351531
Mitochondrial carrier 1	0.783247	0.356155
Single stranded DNA binding protein 2 (Fragment)	0.778209	0.35686
BAG family molecular chaperone regulator 1	0.778209	0.367997
EARP and GARP complex-interacting protein 1	0.771463	0.336255
ADAM metallopeptidase domain 17	0.771463	0.341812
Uncharacterized protein CXorf38	0.768078	1.27767
Slit homolog 2 protein	0.767231	0.328141
Small ribosomal subunit protein bS21m	0.763836	1.34668
PIH1 domain containing 1 (Fragment)	0.762987	1.7257
Single-pass membrane protein with coiled-coil domains 2	0.760434	1.61227
Phosphatidylinositol-3,5-bisphosphate 3-phosphatase	0.759582	0.617463
Discoidin, CUB and LCCL domain-containing protein 2	0.75873	1.01399
Retinal rod rhodopsin-sensitive cGMP 3',5'-cyclic phosphodiesterase subunit delta	0.757877	1.20704
alpha-1,2-Mannosidase	0.757877	0.326899
TBC domain-containing protein kinase-like protein	0.757023	0.356884
Tripartite motif-containing protein 26	0.756169	1.2255
HAUS augmin like complex subunit 6	0.755315	0.61581
Protein Churchill (Fragment)	0.75446	0.34691
E3 ubiquitin-protein ligase RING2	0.751892	0.403389
SH3 domain-binding protein 4	0.751892	0.400747
Cysteine-rich and transmembrane domain-containing protein 1	0.751035	0.347637
Armadillo repeat-containing protein 8	0.750178	0.619064
Solute carrier family 15 member 3	0.747602	0.403019
Small nuclear ribonucleoprotein F	0.744161	0.337061
Peroxisomal targeting signal 1 receptor	0.742437	1.35594
Formin binding protein 1	0.739848	1.22019
Sterile alpha motif domain containing 4B	0.738119	0.584937
Transmembrane protein 65	0.737254	0.881027
Sphingolipid delta(4)-desaturase DES1	0.73292	0.309636
CD109 antigen	0.73292	0.37251
Cyclin-G-associated kinase	0.732052	0.305559
Structural maintenance of chromosomes flexible hinge domain containing 1	0.731183	1.11939
Alpha-2-antiplasmin	0.729444	1.39635
Short-chain dehydrogenase/reductase 3	0.728574	0.576676
Probable ATP-dependent RNA helicase DDX47	0.727703	0.370134
CWC27 spliceosome associated cyclophilin	0.725087	0.676446
VPS26 endosomal protein sorting factor C	0.724214	0.310405
Olfactory receptor 10Z1	0.722466	0.29585
Bridging integrator 3	0.721591	0.586956
2-oxoglutarate and iron dependent oxygenase domain containing 3 (Fragment)	0.716332	0.648557
Interferon induced protein 44 (Fragment)	0.714575	0.286167
Involucrin	0.713696	1.07735
Lymphokine-activated killer T-cell-originated protein kinase	0.712816	1.26516
Protein Dr1	0.709291	0.390145
WD repeat domain 45 (Fragment)	0.706641	0.282684
FLYWCH family member 2 (Fragment)	0.706641	0.27778
Phosphatase and tensin homolog	0.704872	0.27854
Glucose-induced degradation protein 8 homolog	0.698663	1.15527
SLX9 ribosome biogenesis factor (Fragment)	0.698663	0.647989
WD repeat domain 37	0.695994	1.15527
NEDD4 binding protein 1 (Fragment)	0.695994	1.22129
Large ribosomal subunit protein mL63	0.695994	0.28059
Endonuclease G, mitochondrial	0.694212	1.29525
Ubiquitin specific peptidase 18	0.694212	0.532834
mRNA-capping enzyme	0.692427	0.965712
PDZ domain containing ring finger 3	0.692427	0.724024
CUB domain-containing protein 1	0.690641	0.274722
Transmembrane protein 106B	0.689746	0.25775
Calcium homeostasis modulator protein 2	0.688852	0.647989
Caspase-8 (Fragment)	0.688852	0.331876
Structural maintenance of chromosomes protein 4	0.687956	1.18292
Probable U3 small nucleolar RNA-associated protein 11	0.68437	0.506023
Protein ENL	0.68437	0.327073
COMM domain-containing protein 6	0.683472	0.25775
TSPAN10 protein	0.679874	0.917674
Large ribosomal subunit protein mL64	0.678072	0.307822
Migration and invasion enhancer 1	0.67717	0.323593
Transcription elongation factor SPT6	0.675364	0.340489
Immunoglobulin superfamily containing leucine rich repeat (Fragment)	0.672652	1.18959
Ig-like domain-containing protein (Fragment)	0.67084	0.287924
Interleukin-7	0.67084	0.881346
Urokinase plasminogen activator surface receptor	0.669934	0.259318
Pescadillo homolog	0.662661	0.64895
RNA binding protein fox-1 homolog 1	0.662661	0.479606
Hornerin	0.659011	0.486502
Ribosome production factor 1	0.658097	0.945088
Gamma-interferon-inducible lysosomal thiol reductase	0.657183	0.697423
ubiquitinyl hydrolase 1	0.656268	0.457762
Prostaglandin F2 receptor negative regulator	0.655352	0.232146
PTGES3L-AARSD1 readthrough (Fragment)	0.651683	0.508594
High mobility group nucleosome-binding domain-containing protein 4	0.647084	0.815617
protein-serine/threonine phosphatase (Fragment)	0.647084	0.231976
MICOS complex subunit MIC27	0.645241	0.532756
Butyrophilin subfamily 3 member A2 (Fragment)	0.644318	0.868642
Ubiquitin specific peptidase 28	0.642471	0.441461
Vesicle transport through interaction with t-SNAREs homolog 1A	0.641546	0.778996
ATP synthase mitochondrial F1 complex assembly factor 1 (Fragment)	0.639695	0.601425
Mixed lineage kinase domain-like protein	0.639695	0.29815
NADH dehydrogenase [ubiquinone] 1 alpha subcomplex subunit 3 (Fragment)	0.638769	0.605155
Pyruvate carboxylase, mitochondrial	0.638769	0.295319
Ribonuclease P protein subunit p20	0.636915	0.221955
AP complex subunit sigma (Fragment)	0.633199	0.418818
DEAD-box helicase 41 (Fragment)	0.632268	0.50972
Peroxisomal membrane protein PEX16	0.631337	0.651025
Coilin	0.631337	0.691549
Tyrosine-protein phosphatase non-receptor type 9	0.630405	0.220044
Supervillin	0.630405	0.433102
Cdc42 effector protein 4	0.62854	0.642385
FERM, ARH/RhoGEF and pleckstrin domain protein 2 (Fragment)	0.62854	0.284933
Cytokine receptor-like factor 3	0.626673	0.909725
Starch-binding domain-containing protein 1	0.625738	0.28059
Sperm associated antigen 7	0.624803	0.854685
LysM and putative peptidoglycan-binding domain-containing protein 2	0.621056	0.247058
CCR4-NOT transcription complex subunit 10	0.618239	0.282684
F-box/LRR-repeat protein 20	0.615416	0.240423
Beclin-1	0.613532	0.372157
Dual specificity protein phosphatase 12	0.612588	0.681107
4'-phosphopantetheine phosphatase (Fragment)	0.612588	0.325011
CBWD5 protein	0.612588	0.479606
PTB-containing, cubilin and LRP1-interacting protein	0.608809	0.217849
Tissue alpha-L-fucosidase	0.605968	0.719627
Proteasome activator subunit 3 interacting protein 1 (Fragment)	0.605968	0.536568
Protein eva-1 homolog A	0.60502	0.658818
non-specific serine/threonine protein kinase	0.60502	0.660201
Reticulon	0.602172	0.535808
Eukaryotic translation initiation factor 4E nuclear import factor 1	0.599318	0.524948
Par-3 family cell polarity regulator	0.596458	0.194814
U3 small nucleolar ribonucleoprotein protein MPP10	0.595504	0.516884
Angiopoietin-related protein 2	0.594549	0.598129
Transmembrane protein 87A	0.594549	0.513917
N6-adenosine-methyltransferase catalytic subunit	0.594549	0.395597
E3 ubiquitin-protein transferase RMND5A	0.593593	0.27139
Ras-related protein M-Ras	0.593593	0.242041
Bet1 golgi vesicular membrane trafficking protein	0.592636	0.309636
Zinc finger protein 148	0.592636	0.623966
DNA ligase 3	0.592636	0.524948
Neuronal calcium sensor 1	0.589763	0.651764
Cleavage and polyadenylation specificity factor subunit 3	0.586885	0.647989
Protein AMBP	0.586885	0.472796
Protein FAM210B, mitochondrial	0.584	0.362803
CGG triplet repeat-binding protein 1	0.583038	0.596826
Pre-mRNA processing factor 8 (Fragment)	0.583038	0.758075
DNA-directed RNA polymerase subunit beta	0.582074	0.403389
Proteasome assembly chaperone 3	0.582074	0.769942
Exostosin glycosyltransferase 2	0.58111	0.215119
Large ribosomal subunit protein mL65	0.57918	0.70425
Butyrophilin subfamily 2 member A1	0.578214	0.325553
Inhibitor of growth family member 2 (Fragment)	0.577248	0.255771
Cathepsin F	0.57628	0.575479
Junctophilin-2	0.57628	0.575479
Histone-lysine N-methyltransferase KMT5C	0.575312	0.57341
Protein CIP2A	0.575312	0.213951
Protein S100-A3	0.574344	0.57002
Bax inhibitor 1 (Fragment)	0.574344	0.587096
Propionyl-CoA carboxylase subunit beta	0.573375	0.337897
Vacuolar fusion protein MON1 homolog A	0.572405	0.324542
Proteasome activator subunit 4	0.571434	0.647989
Ring finger protein 14 (Fragment)	0.569491	0.220044
Transmembrane 9 superfamily member (Fragment)	0.568519	0.206015
Nucleolar complex protein 2 homolog	0.567545	0.566843
protein-serine/threonine phosphatase (Fragment)	0.567545	0.560485
Protein yippee-like 5	0.567545	0.306642
Proliferation marker protein Ki-67	0.566572	0.399653
MIB E3 ubiquitin protein ligase 2 (Fragment)	0.565597	0.700867
Protein transport protein Sec24B	0.564622	0.176357
Nucleus accumbens-associated protein 1	0.563646	0.546285
Melanocyte inducing transcription factor	0.56267	0.215259
Maestro heat like repeat family member 1	0.561693	0.194814
Piezo-type mechanosensitive ion channel component 1	0.560715	0.539992
Acyl-CoA-binding domain-containing protein 6	0.558757	0.601425
Mitochondrial ribosomal protein S18C (Fragment)	0.558757	0.678836
Helicase with zinc finger domain 2	0.558757	0.419247
Uncharacterized protein C1orf50	0.557778	0.532756
Growth hormone-inducible transmembrane protein	0.557778	0.566843
Mediator of RNA polymerase II transcription subunit 1	0.557778	0.184684
Lysine demethylase 5A (Fragment)	0.557778	0.193347
Dynein heavy chain domain-containing protein 1	0.555816	0.378066
Ubiquitin carboxyl-terminal hydrolase MINDY-3	0.555816	0.367986
ATPase family AAA domain containing 2B (Fragment)	0.554834	0.296585
5-formyltetrahydrofolate cyclo-ligase	0.552869	0.160563
F-box only protein 44	0.549916	0.197378
Tubulin--tyrosine ligase	0.54893	0.150117
Cullin-7	0.545968	0.503909
Metalloproteinase inhibitor 2	0.545968	0.596064
Zinc finger and BTB domain-containing protein 10	0.54498	0.500108
NEDD4 E3 ubiquitin protein ligase	0.54498	0.209985
Ecto-ADP-ribosyltransferase 4	0.543991	0.285476
Secernin 3 (Fragment)	0.543001	0.186698
Interferon gamma receptor 1	0.540027	0.49034
Receptor-interacting serine/threonine-protein kinase 3	0.538041	0.485828
SMYD family member 5 (Fragment)	0.538041	0.485891
BTB/POZ domain-containing protein KCTD5	0.538041	0.194814
Pre-mRNA-splicing factor SYF1	0.537048	0.483736
Rho GTPase-activating protein SYDE1	0.536053	0.146689
Mitotic spindle assembly checkpoint protein MAD1	0.535058	0.336392
Sushi repeat containing protein X-linked 2 (Fragment)	0.534062	0.39604
Protein S100-A8	0.532068	0.473131
Dynein light chain Tctex-type 3	0.532068	0.297997
Replication termination factor 2 (Fragment)	0.531069	0.279063
Oxysterol-binding protein-related protein 9	0.531069	0.27778
Myosin XIX	0.530071	0.315734
Pseudouridylate synthase 7 homolog	0.529071	0.147049
Surfeit locus protein 1	0.528071	0.461347
Transmembrane protein 181	0.528071	0.257526
Protein EFR3 homolog A	0.52707	0.142616
Galactokinase 2	0.52707	0.147686
Ubiquinol-cytochrome-c reductase complex assembly factor 1	0.526069	0.455626
Calmodulin-regulated spectrin-associated protein 2	0.526069	0.142309
Rab11 family-interacting protein 2	0.524064	0.451694
UPF0415 protein C7orf25	0.524064	0.140048
Chromosome alignment-maintaining phosphoprotein 1	0.522056	0.175171
Tumor protein p63-regulated gene 1-like protein	0.522056	0.460544
Hypoxia-inducible factor 1-alpha inhibitor	0.521051	0.143589
mRNA decay activator protein ZFP36L2	0.520045	0.442648
STARD3 N-terminal-like protein	0.520045	0.275255
E3 ubiquitin-protein ligase SH3RF3	0.519039	0.484052
PR domain zinc finger protein 2	0.518031	0.137303
Sterol O-acyltransferase 1	0.517024	0.465058
Tetratricopeptide repeat domain 22 (Fragment)	0.517024	0.173497
Dehydrogenase/reductase 7B	0.517024	0.293876
Probable oxidoreductase PXDNL	0.516015	0.430379
Diphthine methyl ester synthase	0.515006	0.557347
Galectin-9	0.511974	0.416497
Zinc finger HIT domain-containing protein 2	0.511974	0.242504
Protein dopey-2	0.510962	0.158826
Glutamate receptor	0.507921	0.432459
Family with sequence similarity 91 member A1	0.507921	0.151644
Acetyl-CoA carboxylase 1	0.504875	0.137003
Sphingosine kinase 2	0.504875	0.258762
tRNA (guanine-N(7)-)-methyltransferase	0.503858	0.127263
Biogenesis of lysosome-related organelles complex 1 subunit 2	0.50284	0.40048
CUE domain-containing protein 1	0.50284	0.16047
Calpain-13	0.50284	0.215214
Hsp90 co-chaperone Cdc37-like 1	0.501821	0.337476
Mesoderm induction early response protein 1	0.498761	0.161426
Pre-mRNA-splicing factor RBM22	0.496718	0.124353
Glycoprotein-N-acetylgalactosamine 3-beta-galactosyltransferase 1	0.496718	0.217849
ATPase secretory pathway Ca2+ transporting 1 (Fragment)	0.494672	0.24224
Ferric-chelate reductase 1	0.492622	0.375158
Patatin like phospholipase domain containing 8 (Fragment)	0.492622	0.236189
Dishevelled associated activator of morphogenesis 2	0.492622	0.193347
ubiquitinyl hydrolase 1 (Fragment)	0.491597	0.31853
Cyclic nucleotide-gated cation channel beta-3	0.49057	0.119861
Unconventional prefoldin RPB5 interactor 1	0.49057	0.147796
Cytosolic phospholipase A2	0.489543	0.158826
Doublecortin domain containing 1	0.489543	0.150514
Large ribosomal subunit protein bL34m	0.488515	0.314072
E3 ubiquitin-protein ligase Praja-1	0.488515	0.123412
DNA transposase THAP9	0.487486	0.220379
BLOC-1-related complex subunit 5	0.487486	0.215259
Small ribosomal subunit protein mS40	0.487486	0.132599
RNASEK-C17orf49 readthrough (Fragment)	0.486457	0.288513
ADP-ribosylation factor-like protein 15	0.485427	0.13968
Tudor domain-containing protein 5	0.483364	0.37777
Cysteine-rich PDZ-binding protein	0.483364	0.203341
Terminal nucleotidyltransferase 4B (Fragment)	0.483364	0.151644
Large ribosomal subunit protein uL16m	0.481299	0.377618
TBC1 domain family member 22A	0.480265	0.237706
Peroxisomal membrane protein 4	0.480265	0.499793
FRY microtubule binding protein	0.480265	0.144036
Acid phosphatase 1	0.479231	0.117374
Bardet-Biedl syndrome 7 protein	0.473008	0.437094
Putative uncharacterized protein C8orf89	0.471968	0.362803
RelA-associated inhibitor	0.471968	0.232146
Toll-like receptor 4	0.470927	0.399701
Centrosomal protein of 164 kDa	0.469886	0.347637
Molybdenum cofactor sulfurase	0.469886	0.190964
Protein FAM210A	0.468844	0.104853
TBC1 domain family member 2B	0.465713	0.322449
Acyl-CoA synthetase family member 3 (Fragment)	0.465713	0.20438
Guanine nucleotide-binding protein G(I)/G(S)/G(O) subunit gamma-5	0.465713	0.108276
Dynein regulatory complex protein 10	0.464668	0.202029
Family with sequence similarity 107 member B	0.463622	0.110321
Probable RNA-binding protein EIF1AD (Fragment)	0.462576	0.340489
4-hydroxyphenylpyruvate dioxygenase	0.462576	0.215259
Adenylate kinase 9 (Fragment)	0.46048	0.34598
Carbonic anhydrase 6	0.46048	0.417014
EF-hand calcium-binding domain-containing protein 4A	0.457332	0.304568
F-BAR and double SH3 domains protein 1	0.454176	0.393091
dCTP pyrophosphatase 1	0.454176	0.102615
Transcriptional repressor p66-alpha	0.454176	0.102615
Phosphofurin acidic cluster sorting protein 1 (Fragment)	0.453122	0.295319
CD55 molecule (Cromer blood group)	0.449957	0.270059
Synaptopodin	0.449957	0.121343
TLR4 interactor with leucine rich repeats	0.448901	0.286868
Alpha-1B-glycoprotein	0.448901	0.215214
Phosducin-like protein	0.448901	0.212294
Leydig cell tumor 10 kDa protein homolog	0.447844	0.368067
AF4/FMR2 family member 2	0.447844	0.203965
DnaJ heat shock protein family (Hsp40) member C11 (Fragment)	0.447844	0.255639
Sorbin and SH3 domain containing 1 (Fragment)	0.446786	0.131751
5'-nucleotidase domain-containing protein 3	0.446786	0.13968
Polypeptide N-acetylgalactosaminyltransferase 10	0.445727	0.366673
Solute carrier family 4 member 1 adaptor protein	0.445727	0.167648
Ribosome-releasing factor 2, mitochondrial	0.444667	0.28059
Nucleoporin 50 (Fragment)	0.444667	0.221322
SIN3 transcription regulator family member A (Fragment)	0.444667	0.290713
Mucin-5B	0.444667	0.419247
Bifunctional heparan sulfate N-deacetylase/N-sulfotransferase 1	0.444667	0.374723
E3 ubiquitin-protein ligase ZNF598	0.443607	0.295322
Cerebellar degeneration-related protein 2-like	0.443607	0.127342
Chromatin-remodeling ATPase INO80	0.442545	0.361442
Prostate transmembrane protein, androgen induced 1 (Fragment)	0.442545	0.347131
Glycine cleavage system protein H (Fragment)	0.441483	0.276894
RAB7A-interacting MON1-CCZ1 complex subunit 1	0.441483	0.276738
Probable maltase-glucoamylase 2	0.440421	0.293876
Gamma-secretase subunit APH-1 (Fragment)	0.439357	0.27336
Glucocorticoid modulatory element binding protein 2	0.439357	0.100926
Transport and golgi organization 2 homolog	0.439357	0.324555
Transforming growth factor beta regulator 4 (Fragment)	0.439357	0.124248
CD302 antigen	0.438293	0.347637
HECT-type E3 ubiquitin transferase (Fragment)	0.438293	0.314709
Methyl-CpG-binding domain protein 2	0.438293	0.095529
GRB10-interacting GYF protein 1	0.438293	0.162357
Inositol polyphosphate 4-phosphatase type II	0.438293	0.097222
Family with sequence similarity 13 member B	0.438293	0.100367
DnaJ homolog subfamily C member 25	0.438293	0.180957
RING-type E3 ubiquitin transferase	0.437228	0.288617
Interferon induced protein with tetratricopeptide repeats 3	0.437228	0.256541
Retinal-specific phospholipid-transporting ATPase ABCA4	0.436162	0.357262
Paraneoplastic antigen Ma3	0.436162	0.186874
Replication factor C subunit 1	0.435095	0.30835
Annexin (Fragment)	0.435095	0.150117
UTP--glucose-1-phosphate uridylyltransferase	0.434028	0.26282
Heterogeneous nuclear ribonucleoprotein K (Fragment)	0.434028	0.190727
MICOS complex subunit MIC60	0.434028	0.0991303
Catenin alpha-2	0.432959	0.262172
HLA class I antigen	0.432959	0.260877
Keratin 13	0.432959	0.325553
Importin subunit alpha-5	0.43189	0.162075
Protein mono-ADP-ribosyltransferase PARP9	0.43082	0.257614
Basigin (Ok blood group)	0.42975	0.215983
Poly [ADP-ribose] polymerase	0.428678	0.289462
Tumor necrosis factor receptor type 1-associated DEATH domain protein	0.428678	0.101683
Bone marrow stromal antigen 2	0.428678	0.0922435
Sterile alpha motif domain-containing protein 9	0.427606	0.3291
Ephrin type-A receptor 2	0.427606	0.162642
Glycogen [starch] synthase, muscle	0.427606	0.10082
Tetratricopeptide repeat protein 9C	0.427606	0.150514
SNARE-associated protein Snapin	0.426533	0.144084
Paired mesoderm homeobox protein 1	0.425459	0.247399
Keratin, type II cytoskeletal 4	0.425459	0.150514
SLAIN motif-containing protein 2	0.425459	0.27139
Cullin 4B	0.424385	0.274722
Nuclear pore complex protein Nup155	0.424385	0.154027
Hepatoma-derived growth factor-related protein 3	0.422233	0.241844
ARHGAP12 protein	0.421156	0.254357
Transmembrane protein 165	0.421156	0.326899
Tropomodulin-2	0.420078	0.239164
Uncharacterized protein KIAA2013	0.420078	0.254357
Vitamin D-binding protein	0.420078	0.108276
Replication protein A3	0.420078	0.173094
Ubiquitin conjugating enzyme E2 A	0.418999	0.237787
T-complex protein 11-like protein 1	0.418999	0.237609
Exosome complex component MTR3	0.418999	0.230143
Protein YIF1B	0.41792	0.235746
UDP-glucose:glycoprotein glucosyltransferase 2	0.41792	0.195001
SPRY domain-containing protein 7	0.41792	0.0871538
Protein FAM234A	0.415759	0.313036
Mitochondrial ribosomal protein L45	0.415759	0.243301
Protein RUFY3	0.415759	0.178099
Molybdopterin synthase catalytic subunit	0.415759	0.150514
Sulfiredoxin-1	0.415759	0.144905
F-box only protein 30	0.410341	0.222763
U6 snRNA-associated Sm-like protein LSm1	0.410341	0.223975
Multivesicular body subunit 12A (Fragment)	0.409255	0.232146
Endonuclease domain-containing 1 protein	0.409255	0.236189
G1/S-specific cyclin-D1	0.409255	0.0966912
Acylphosphatase	0.409255	0.304568
Histone-arginine methyltransferase CARM1	0.408168	0.0904354
CCAAT/enhancer-binding protein beta	0.408168	0.140048
COP9 signalosome subunit 7B	0.407081	0.218714
GRAM domain-containing protein 2B	0.405992	0.284933
E3 ubiquitin-protein ligase TRIM4	0.405992	0.0865737
Myotubularin-related protein 9	0.404903	0.147791
Serpin family F member 1 (Fragment)	0.403813	0.215119
Stress-activated protein kinase JNK	0.403813	0.215259
RWD domain containing 4	0.402722	0.278155
Cap-specific mRNA (nucleoside-2'-O-)-methyltransferase 1	0.402722	0.133629
Replication factor C subunit 5	0.402722	0.180134
Cysteine-rich protein 1	0.402722	0.139456
Trafficking protein particle complex subunit 12	0.40163	0.227512
Reticulophagy regulator 2	0.40163	0.144036
Erythrocyte membrane protein band 4.1 like 1 (Fragment)	0.40163	0.113659
Galactosylgalactosylxylosylprotein 3-beta-glucuronosyltransferase	0.40163	0.0968312
Fasciculation and elongation protein zeta 2	0.400538	0.28083
2-oxoisovalerate dehydrogenase subunit beta, mitochondrial	0.400538	0.139244
Protein N-terminal asparagine amidohydrolase	0.399445	0.173497
Refilin-B	0.39835	0.137303
Lysophosphatidylcholine acyltransferase 2	0.397255	0.204521
Coiled-coil domain containing 9	0.397255	0.133053
F-actin-uncapping protein LRRC16A	0.396159	0.266673
Transmembrane protein 59	0.396159	0.274722
Adipose-secreted signaling protein	0.395063	0.275272
DBH-like monooxygenase protein 1	0.395063	0.190711
E3 ubiquitin-protein ligase ZFP91	0.395063	0.109631
Kin of IRRE-like protein 1	0.395063	0.13071
Cytosolic iron-sulfur assembly component 2A	0.395063	0.17825
Heat shock protein beta-2	0.393965	0.200959
Beta-1,4-galactosyltransferase 7	0.393965	0.119461
Phosphomannomutase 1	0.392867	0.0828156
Fibronectin type III domain containing 3A	0.392867	0.124248
Ensconsin	0.391768	0.196392
LIM and calponin homology domains-containing protein 1	0.391768	0.207041
Formin-2	0.391768	0.127263
Presenilin	0.390668	0.195772
Type-1 angiotensin II receptor-associated protein	0.390668	0.232067
Gamma-synuclein	0.390668	0.0904354
Acyl-coenzyme A synthetase ACSM3, mitochondrial	0.389567	0.193527
Rab9 effector protein with kelch motifs	0.389567	0.189671
La ribonucleoprotein 6, translational regulator (Fragment)	0.389567	0.190724
Lipid droplet-associated hydrolase	0.389567	0.0770314
Formin binding protein 1 like (Fragment)	0.388465	0.193347
YME1 like 1 ATPase (Fragment)	0.387363	0.190964
EGF-like repeat and discoidin I-like domain-containing protein 3	0.387363	0.242319
Solute carrier family 44 member 2	0.386259	0.0796006
Large ribosomal subunit protein uL3m (Fragment)	0.385155	0.0959366
Ras and Rab interactor 2	0.385155	0.140048
protein disulfide-isomerase	0.38405	0.188262
Sharpin	0.382944	0.247635
Family with sequence similarity 149 member A (Fragment)	0.382944	0.243704
Fibulin 5	0.382944	0.115952
Transmembrane protein 50A	0.381837	0.245941
ZZ-type zinc finger-containing protein 3	0.381837	0.247943
Pericentrin	0.381837	0.215119
ATP binding cassette subfamily A member 13 (Fragment)	0.381837	0.242247
non-specific serine/threonine protein kinase	0.380729	0.183287
G-patch domain and KOW motifs-containing protein	0.378512	0.180957
Serine/threonine-protein kinase DCLK1	0.378512	0.124486
Protocadherin-11 X-linked	0.378512	0.239164
Negative elongation factor complex member C/D (Fragment)	0.378512	0.241844
Centrosomal protein 120	0.378512	0.146748
Phospholipid phosphatase 4	0.378512	0.130122
Large ribosomal subunit protein mL42	0.377401	0.0765391
Dynein axonemal assembly factor 10 (Fragment)	0.37629	0.186874
YY1-associated protein 1	0.37629	0.095529
Centriolin	0.37629	0.0907129
Transcription termination factor 3, mitochondrial	0.375178	0.0811458
ISG15 ubiquitin like modifier (Fragment)	0.374066	0.0730023
Zinc phosphodiesterase ELAC protein 2	0.372952	0.151917
Alpha-crystallin B chain	0.372952	0.119861
ELKS/RAB6-interacting/CAST family member 1	0.372952	0.0695387
Chloride intracellular channel protein 3	0.371838	0.171875
Heat shock protein beta-6	0.370722	0.108276
Heat shock protein beta-7	0.370722	0.108276
Creatine kinase B-type	0.369606	0.0907341
Actin, aortic smooth muscle	0.369606	0.0788717
Histone H2B type 2-F	0.368489	0.100674
Histone H2A type 2-C	0.368489	0.095529
Charged multivesicular body protein 4a	0.368489	0.0709745
Histone H2A.V	0.367371	0.21177
Insulin-like growth factor-binding protein 4	0.367371	0.166487
Dynamin-binding protein	0.367371	0.138556
Alpha-actinin-1	0.367371	0.106037
Nucleoside diphosphate kinase	0.365133	0.163669
Leiomodin-1	0.365133	0.156016
Transgelin	0.365133	0.117541
Cytokine-like nuclear factor N-PAC	0.365133	0.107384
Serine/threonine-protein kinase	0.365133	0.241045
Quinone oxidoreductase PIG3	0.364012	0.166487
Pituitary tumor-transforming gene 1 protein-interacting protein	0.362891	0.0778881
Ras-related protein Rab-6D	0.361768	0.193527
Tropomyosin 1	0.361768	0.10082
Legumain	0.361768	0.0697476
Adenylyl cyclase-associated protein 2	0.361768	0.0730023
Anthrax toxin receptor	0.360645	0.0730023
Beta-1,4-galactosyltransferase 1	0.360645	0.119687
Cyclin-dependent kinase inhibitor 1	0.359521	0.202336
Intraflagellar transport protein 25 homolog	0.359521	0.17861
Palladin	0.359521	0.0982652
Myosin regulatory light polypeptide 9	0.358396	0.154027
Ras-related C3 botulinum toxin substrate 2	0.358396	0.211699
Golgi to ER traffic protein 4 homolog	0.35727	0.0697158
Profilin-2	0.35727	0.0765391
Pyrroline-5-carboxylate reductase 3	0.356144	0.0907129
Tropomyosin alpha-1 chain	0.356144	0.16364
Aldehyde dehydrogenase X, mitochondrial	0.355016	0.149656
Ectonucleotide pyrophosphatase/phosphodiesterase family member 1	0.353888	0.157485
Heat shock protein beta-8	0.353888	0.135187
Tubulin beta-2A chain	0.353888	0.103537
NFU1 iron-sulfur cluster scaffold homolog, mitochondrial	0.353888	0.0701563
Negative elongation factor B	0.352759	0.161151
Calponin-1	0.352759	0.0982652
Actin beta (Fragment)	0.351628	0.189616
Jumonji domain containing 6, arginine demethylase and lysine hydroxylase	0.349365	0.144905
Glutaminase kidney isoform, mitochondrial	0.349365	0.181806
Heat shock-related 70 kDa protein 2	0.348232	0.144473
Ras homolog family member C (Fragment)	0.348232	0.162642
Integrin alpha-2	0.347099	0.067026
Cyclase associated actin cytoskeleton regulatory protein 1 (Fragment)	0.345964	0.209441
FYVE and coiled-coil domain-containing protein 1	0.345964	0.067026
Desmoplakin	0.344828	0.150594
Ubiquitin carboxyl-terminal hydrolase isozyme L1	0.344828	0.0957394
FERM domain-containing protein 6	0.343692	0.150514
Serine/threonine-protein kinase Nek7	0.343692	0.141181
Histone H4	0.343692	0.13071
Protein disulfide isomerase CRELD2	0.342555	0.137303
Acyl-CoA-binding domain-containing protein 5	0.342555	0.0982652
N-acetylglucosamine kinase	0.341417	0.136264
Podocalyxin	0.341417	0.170033
DnaJ homolog subfamily C member 21	0.341417	0.0982652
Bcl2-associated agonist of cell death	0.341417	0.0976441
Sorting nexin 27	0.340277	0.185226
Microtubule-associated proteins 1A/1B light chain 3B	0.339137	0.146691
SPARC	0.339137	0.0669242
Multiple PDZ domain crumbs cell polarity complex component	0.337996	0.144821
Intersectin-2	0.337996	0.0982652
U1 small nuclear ribonucleoprotein C	0.337996	0.15093
CCN family member 2	0.336855	0.141699
Interferon-induced GTP-binding protein Mx2	0.336855	0.0906624
Bcl-2-like protein 1	0.336855	0.180134
Tropomyosin 1	0.335712	0.13048
Small proline-rich protein 2D	0.335712	0.146691
Probable E3 ubiquitin-protein ligase HERC1	0.334568	0.12716
Pseudouridine-5'-phosphatase	0.334568	0.0924896
Tubulin beta-3 chain	0.334568	0.0876857
RNA-binding protein with serine-rich domain 1 (Fragment)	0.334568	0.0924896
Protein sel-1 homolog 1	0.334568	0.102423
CAD protein	0.334568	0.0601311
Ubiquitin-conjugating enzyme E2 Q1	0.333424	0.188762
ATP synthase membrane subunit K, mitochondrial	0.333424	0.0647212
RNA polymerase II subunit A C-terminal domain phosphatase SSU72	0.333424	0.0647212
Synaptopodin-2	0.332278	0.124385
LIM domain and actin binding 1	0.332278	0.12532
Glutathione S-transferase theta-2B	0.332278	0.125893
Tissue factor	0.332278	0.124814
Oxysterol-binding protein-related protein 3	0.332278	0.0662264
Major facilitator superfamily domain containing 1 (Fragment)	0.331132	0.124201
Paired mesoderm homeobox protein 2	0.331132	0.131292
CD166 antigen	0.331132	0.0711008
Glutaredoxin-1	0.331132	0.0616526
LIM domain 7	0.329985	0.122863
All-trans-retinol dehydrogenase [NAD(+)] ADH1B	0.329985	0.122269
Craniofacial development protein 1	0.329985	0.0571898
Choline transporter-like protein	0.328836	0.113617
Heat shock protein beta-1	0.327687	0.0872617
Gamma-aminobutyric acid receptor-associated protein	0.327687	0.0535622
Coiled-coil domain-containing protein 90B, mitochondrial	0.326537	0.161228
Protein S100-A9	0.326537	0.0924896
Ribose-phosphate pyrophosphokinase 1	0.326537	0.0879817
[F-actin]-monooxygenase MICAL1	0.325386	0.132599
Macrosialin	0.325386	0.147049
Actin gamma 1	0.325386	0.0947269
Cysteine-rich protein 2	0.325386	0.0631878
Centromere-associated protein E	0.324235	0.117565
Protein enabled homolog	0.324235	0.067026
Caldesmon 1	0.324235	0.0619123
glutaminase	0.323082	0.116646
FKBP prolyl isomerase 11	0.323082	0.0879817
Interferon-induced protein with tetratricopeptide repeats 3	0.320773	0.13071
NADH dehydrogenase [ubiquinone] 1 alpha subcomplex assembly factor 2	0.320773	0.0524506
Keratin, type I cytoskeletal 14	0.319618	0.158826
Phospholipase A2 group XV	0.319618	0.09251
Serine/threonine-protein phosphatase 4 catalytic subunit	0.319618	0.0564662
2-iminobutanoate/2-iminopropanoate deaminase	0.318461	0.0957394
Insulin-like growth factor-binding protein 7	0.318461	0.0612423
ATP binding cassette subfamily D member 3	0.317304	0.0779201
Sorting nexin 33 (Fragment)	0.317304	0.108276
Pregnancy specific beta-1-glycoprotein 5	0.317304	0.0873769
Phosducin-like protein 3	0.317304	0.0925431
Vitamin K epoxide reductase domain-containing protein (Fragment)	0.316146	0.108276
NADH-cytochrome b5 reductase 1	0.316146	0.127026
Diacylglycerol kinase alpha	0.316146	0.0877433
Protein phosphatase methylesterase 1	0.316146	0.0625647
Ezrin	0.314986	0.122863
Cysteine and glycine-rich protein 1	0.314986	0.0966912
KICSTOR complex protein kaptin	0.313826	0.106496
Thioredoxin reductase 1, cytoplasmic	0.313826	0.147049
Ganglioside GM2 activator	0.313826	0.112877
Conserved oligomeric Golgi complex subunit 7	0.313826	0.146691
Collagen alpha-2(V) chain	0.312665	0.106169
Beta tropomyosin isoform	0.312665	0.106306
Glutaminase (Fragment)	0.312665	0.106037
Cyclin dependent kinase inhibitor 2A	0.312665	0.0872617
Transmembrane protein 258	0.312665	0.106037
ATP synthase subunit epsilon-like protein, mitochondrial	0.312665	0.161426
Nucleoredoxin	0.311503	0.130887
Tropomyosin 2	0.311503	0.127342
Unconventional myosin-Ie	0.31034	0.0966912
TOM1-like protein 2	0.31034	0.138556
Nucleosome assembly protein 1 like 1	0.31034	0.113101
Stimulator of interferon genes protein	0.31034	0.0943424
Replication factor C subunit 3	0.31034	0.0832924
Large ribosomal subunit protein uL18m	0.31034	0.067026
RalBP1-associated Eps domain-containing protein 1	0.31034	0.0979359
Destrin	0.309176	0.102251
Tumor necrosis factor alpha-induced protein 8	0.309176	0.0966912
Ras-related protein Rab-31	0.309176	0.168277
N-acetylglucosamine-6-phosphate deacetylase	0.309176	0.127623
V-type proton ATPase catalytic subunit A	0.309176	0.0765391
Stromal membrane-associated protein 2	0.308011	0.0818058
Trafficking protein particle complex subunit 6B	0.308011	0.0525424
Testis-expressed protein 10	0.306845	0.100816
Tetratricopeptide repeat protein 27	0.306845	0.100959
Small ribosomal subunit protein uS3m	0.306845	0.10082
Keratinocyte proline-rich protein	0.306845	0.137003
Arginine and glutamate-rich protein 1	0.305679	0.100388
Autophagy protein 5	0.305679	0.0495784
Tensin 1	0.305679	0.100367
PDZ and LIM domain protein 5	0.305679	0.0788717
Heat shock protein family A (Hsp70) member 8 (Fragment)	0.304511	0.0871538
V-type proton ATPase subunit F	0.304511	0.106037
Interferon-induced protein with tetratricopeptide repeats 1	0.304511	0.136264
Paraoxonase	0.304511	0.106037
von Willebrand factor A domain-containing protein 8	0.304511	0.0788717
Methyltransferase N6AMT1	0.304511	0.0944966
Microtubule-associated protein 1B	0.304511	0.0494365
Putative lipid scramblase CLPTM1	0.304511	0.0696053
ATP-dependent RNA helicase DHX29	0.304511	0.0521934
Microtubule-associated proteins 1A/1B light chain 3A	0.303342	0.0994962
Dual specificity protein phosphatase 23	0.303342	0.113392
Dystonin	0.303342	0.0811458
Intraflagellar transport protein 27 homolog	0.303342	0.0519657
Bisphosphoglycerate mutase	0.302173	0.0982652
Actin filament-associated protein 1	0.302173	0.0525424
Huntingtin-interacting protein 1	0.302173	0.0519657
MTOR-associated protein MEAK7	0.301002	0.0982652
Exocyst complex component 8	0.301002	0.0982652
Tyrosine-protein phosphatase non-receptor type 1	0.301002	0.108276
Synaptotagmin binding cytoplasmic RNA interacting protein	0.301002	0.0788717
Mitochondrial 2-oxoglutarate/malate carrier protein	0.301002	0.137303
Protein bicaudal C homolog 1	0.299831	0.136058
Microtubule associated protein 1A	0.299831	0.0880655
POTE ankyrin domain family member F	0.299831	0.0697476
Phosphatidylinositol 5-phosphate 4-kinase type-2 gamma	0.298658	0.104222
HtrA serine peptidase 1	0.298658	0.150117
Inosine triphosphate pyrophosphatase	0.298658	0.0742257
Ubiquitin-conjugating enzyme E2 variant 3	0.298658	0.0872617
Glycosylated lysosomal membrane protein	0.298658	0.0686301
WASH complex subunit 3	0.297485	0.0966912
Outer mitochondrial transmembrane helix translocase	0.297485	0.0697476
Mitochondrial inner membrane protein MPV17	0.297485	0.046827
Caldesmon 1 (Fragment)	0.297485	0.0811458
Myosin light chain kinase, smooth muscle	0.297485	0.0695387
2'-5'-oligoadenylate synthase 2	0.297485	0.0474147
DNA dC->dU-editing enzyme APOBEC-3C	0.296311	0.127263
Low density lipoprotein receptor (Fragment)	0.296311	0.130887
Proteasome assembly chaperone 1	0.296311	0.100367
Peptidyl-prolyl cis-trans isomerase C	0.295135	0.123115
Cytochrome c oxidase subunit 7A-related protein, mitochondrial	0.295135	0.0957394
Actin-related protein 2/3 complex subunit 1B	0.295135	0.0994775
Profilin	0.295135	0.0669956
RNA binding motif protein 15	0.293959	0.107147
Rho-related GTP-binding protein RhoE	0.293959	0.0885429
Protein kinase cAMP-dependent type I regulatory subunit alpha (Fragment)	0.293959	0.104222
Actin-related protein 2/3 complex subunit 4	0.293959	0.095529
Solute carrier family 25 member 25	0.293959	0.0866548
Regulator of G-protein signaling 10	0.293959	0.119461
TMEM256-PLSCR3 readthrough (NMD candidate)	0.293959	0.072155
Integrin alpha-3	0.293959	0.0788717
Delta-1-pyrroline-5-carboxylate dehydrogenase, mitochondrial	0.293959	0.0471902
Protein kinase C and casein kinase substrate in neurons protein 2	0.292782	0.102251
Phosphatidylinositol 5-phosphate 4-kinase type-2 alpha	0.292782	0.0982652
Tetraspanin 5 (Fragment)	0.292782	0.136095
Queuine tRNA-ribosyltransferase catalytic subunit 1	0.291604	0.09251
Ferritin light chain	0.291604	0.0979359
Interleukin-6 receptor subunit beta	0.291604	0.117374
Poly(rC) binding protein 3	0.291604	0.0494365
PRELI domain containing protein 3B	0.290424	0.0921469
Raftlin	0.290424	0.140048
Monocarboxylate transporter 8	0.290424	0.0873769
Parathymosin	0.289244	0.117565
Conserved oligomeric Golgi complex subunit 1	0.289244	0.107499
Junctional adhesion molecule C	0.289244	0.0702886
Uncharacterized protein C6orf163	0.289244	0.070207
Polypeptide N-acetylgalactosaminyltransferase 5	0.289244	0.0555894
Lysophosphatidylserine lipase ABHD12	0.288063	0.0915249
Dual specificity mitogen-activated protein kinase kinase 3	0.288063	0.09377
WD repeat-containing protein 48	0.288063	0.0680364
H/ACA ribonucleoprotein complex subunit DKC1	0.286881	0.067026
ATPase inhibitor, mitochondrial	0.286881	0.115952
Inverted formin-2	0.286881	0.067026
Reticulophagy regulator 3	0.285698	0.116646
Catenin delta 1	0.284514	0.046602
PDZ and LIM domain protein 7	0.283329	0.0872617
Protein unc-80 homolog	0.283329	0.0495784
Filamin-C	0.283329	0.0872617
PITH domain-containing protein 1	0.283329	0.0466181
Inosine-5'-monophosphate dehydrogenase (Fragment)	0.283329	0.0613533
PRKC apoptosis WT1 regulator protein	0.282143	0.0871385
Integral membrane protein 2B	0.282143	0.0871385
ER membrane protein complex subunit 1	0.282143	0.0942312
Protein bicaudal D homolog 2	0.282143	0.115411
All-trans-retinol 13,14-reductase	0.282143	0.0871538
Dual specificity protein phosphatase 3	0.282143	0.0828156
Mammalian ependymin-related protein 1	0.282143	0.0443221
Calcium/calmodulin dependent protein kinase II delta (Fragment)	0.282143	0.0796006
Proline-rich AKT1 substrate 1	0.280956	0.108276
tRNA methyltransferase 10 homolog C	0.280956	0.046827
CSC1-like protein 2	0.279768	0.0848068
V-type proton ATPase subunit H	0.279768	0.124581
WD repeat-containing protein 36	0.279768	0.0871538
pyridoxal 5'-phosphate synthase (Fragment)	0.27858	0.0880655
Profilin-3	0.27858	0.106496
Calcium binding tyrosine phosphorylation regulated	0.27858	0.102251
non-specific serine/threonine protein kinase	0.27858	0.098204
FH1/FH2 domain-containing protein 1	0.27858	0.0519657
Alpha-soluble NSF attachment protein	0.27739	0.0765391
AP2 associated kinase 1	0.276199	0.0826011
Proteasome assembly chaperone 2	0.276199	0.0645339
CDGSH iron-sulfur domain-containing protein 1	0.276199	0.0673537
Vasodilator-stimulated phosphoprotein	0.276199	0.0415205
PDZ and LIM domain 2	0.275007	0.0811458
Trypsin	0.275007	0.0871538
Zyxin	0.275007	0.07357
Biogenesis of lysosome-related organelles complex 1 subunit 1	0.273814	0.0797639
A-kinase anchor protein 1, mitochondrial	0.273814	0.0800396
Glutamate--cysteine ligase	0.273814	0.102251
Probable cysteine--tRNA ligase, mitochondrial	0.273814	0.0792723
ADP/ATP translocase 3	0.273814	0.0793885
Tyrosine-protein phosphatase non-receptor type 23	0.273814	0.0574011
Ribonucleoside-diphosphate reductase large subunit	0.273814	0.040449
Serine/threonine-protein kinase 3	0.273814	0.0427808
Mucolipin TRP cation channel 1 (Fragment)	0.273814	0.0399572
LIM domain 7	0.27262	0.0788717
Fascin	0.27262	0.0788717
Platelet-activating factor acetylhydrolase IB subunit alpha1	0.27262	0.0832104
Glutathione S-transferase kappa 1	0.27262	0.0880655
Serine beta-lactamase-like protein LACTB, mitochondrial	0.27262	0.0427808
Glucosamine-6-phosphate isomerase 1	0.27262	0.0662056
ADP-ribosylation factor-like protein 8A	0.27262	0.0456009
Actin-related protein 2/3 complex subunit 2	0.271426	0.102494
GDP-fucose protein O-fucosyltransferase 2	0.271426	0.0602323
Interferon-induced GTP-binding protein Mx1	0.271426	0.0415205
Laminin subunit beta-1	0.27023	0.0982652
Osteopetrosis-associated transmembrane protein 1	0.27023	0.0415205
Serine/threonine-protein phosphatase CPPED1	0.27023	0.0787745
Vacuolar ATPase assembly integral membrane protein VMA21	0.269033	0.0662264
Neutral cholesterol ester hydrolase 1	0.269033	0.0608981
Sorting nexin-3	0.269033	0.0646302
Nicotinate-nucleotide pyrophosphorylase [carboxylating]	0.269033	0.0695387
Insulin like growth factor binding protein 3	0.267835	0.0765391
Probable cytosolic iron-sulfur protein assembly protein CIAO1	0.267835	0.0764021
Actin-related protein 2	0.267835	0.0828156
Coatomer subunit zeta-2	0.267835	0.0765391
Integrin alpha-4	0.266637	0.0995376
NADH dehydrogenase [ubiquinone] 1 alpha subcomplex subunit 5	0.266637	0.0427808
PDZ domain-containing protein GIPC1	0.265437	0.0788717
Vacuolar protein sorting-associated protein 28 homolog (Fragment)	0.265437	0.067026
Acetyl-coenzyme A synthetase, cytoplasmic	0.265437	0.0427808
Protein-L-isoaspartate(D-aspartate) O-methyltransferase	0.265437	0.0982652
Peptidyl-prolyl cis-trans isomerase FKBP1A	0.264236	0.0788717
Junctional adhesion molecule 2 (Fragment)	0.264236	0.0466181
Spectrin alpha chain, non-erythrocytic 1	0.263034	0.0968312
Mitochondrial carrier homolog 2	0.263034	0.0536376
Small ribosomal subunit protein mS31	0.263034	0.0571168
V-type proton ATPase subunit D	0.261832	0.0401934
Mitochondrial peptide methionine sulfoxide reductase	0.260628	0.0765391
Protein TFG	0.260628	0.0704982
Cofilin-2	0.260628	0.0622358
Probable E3 ubiquitin-protein ligase HERC4	0.260628	0.0405036
Pyridoxal kinase	0.260628	0.0525424
Protein PRR14L	0.259423	0.0749852
WD repeat-containing protein 1	0.259423	0.0692447
Death-associated protein kinase 3	0.259423	0.0765391
Probable E3 ubiquitin-protein ligase IRF2BPL	0.259423	0.0559179
E3 ubiquitin-protein ligase	0.259423	0.0519657
Zinc finger Ran-binding domain-containing protein 2	0.259423	0.0375567
ADAM metallopeptidase domain 10 (Fragment)	0.258217	0.0680364
CD2-associated protein	0.258217	0.0492751
Programmed cell death 6 interacting protein	0.257011	0.0705387
Adenylate kinase isoenzyme 6	0.257011	0.0873769
Mitochondrial ribosomal protein S17 (Fragment)	0.257011	0.0494365
C-terminal binding protein 1	0.257011	0.0372955
Armadillo repeat-containing protein 6	0.255803	0.0707954
Myosin heavy chain 9	0.255803	0.0519657
Serine/threonine-protein kinase PRP4 homolog	0.255803	0.0615147
Superoxide dismutase copper chaperone	0.255803	0.0492729
Cytochrome P450 4X1	0.255803	0.0680364
Filamin-A	0.254594	0.046827
Hexokinase-1	0.254594	0.0705387
Very long-chain specific acyl-CoA dehydrogenase, mitochondrial	0.254594	0.0528321
Zinc finger protein-like 1	0.253384	0.067008
Spectrin beta chain, non-erythrocytic 1	0.253384	0.0670054
Iron-sulfur cluster assembly enzyme	0.253384	0.0765391
Nucleolar protein 10	0.253384	0.0414793
Alpha fetoprotein	0.253384	0.0390592
Vesicle-fusing ATPase	0.252173	0.0647212
Ras-related GTP-binding protein C	0.252173	0.0662056
Isocitrate dehydrogenase [NAD] subunit gamma, mitochondrial	0.250962	0.0662056
Mitochondrial rRNA methyltransferase 3 (Fragment)	0.250962	0.0651467
Retinoid-inducible serine carboxypeptidase	0.249749	0.064716
RAB34, member RAS oncogene family	0.249749	0.0686291
Major vault protein	0.249749	0.09411
Retinoid isomerohydrolase	0.249749	0.055503
Rho guanine nucleotide exchange factor 12	0.249749	0.0381427
Immunoglobulin superfamily member 8	0.249749	0.0358909
V-type proton ATPase subunit E 1	0.24732	0.067026
GDP-mannose 4,6 dehydratase	0.24732	0.0782495
Calpain-1 catalytic subunit	0.24732	0.0635204
histidine--tRNA ligase	0.24732	0.0629887
SAC1 like phosphatidylinositide phosphatase	0.24732	0.0411089
MIA SH3 domain ER export factor 2	0.246104	0.0612011
Ras-specific guanine nucleotide-releasing factor RalGPS2	0.246104	0.0555437
V-type proton ATPase subunit B, brain isoform	0.246104	0.0851175
Polynucleotide kinase 3'-phosphatase (Fragment)	0.246104	0.067026
Filamin-binding LIM protein 1	0.246104	0.0342754
BCL2 interacting protein 2	0.246104	0.0471472
Protein NipSnap homolog 1	0.246104	0.046827
Very-long-chain (3R)-3-hydroxyacyl-CoA dehydratase 3	0.246104	0.067026
Acyl-coenzyme A thioesterase 13	0.244887	0.0607929
Glycogen phosphorylase, liver form	0.244887	0.0519657
Eukaryotic initiation factor 4A-II	0.244887	0.0379031
Cystatin-B	0.243669	0.0704982
Vesicle transport protein USE1	0.243669	0.0336841
Armadillo repeat-containing protein 1	0.24245	0.0322981
Calponin-3	0.24245	0.0342363
Cytoglobin	0.24245	0.0372955
Guanine nucleotide exchange factor MSS4	0.24245	0.0788717
Protocadherin Fat 1	0.24123	0.0922664
Serine protease HTRA2, mitochondrial	0.24123	0.0494365
Tropomyosin 3	0.24123	0.0486265
Rho guanine nucleotide exchange factor 40	0.24123	0.0358909
FUN14 domain-containing protein 2	0.240009	0.0568775
Cdc42 effector protein 1	0.240009	0.0519657
Magnesium transporter 1	0.240009	0.0377889
Actinin alpha 1	0.240009	0.046827
Chromobox protein homolog 5	0.238787	0.0555894
Phosphoribosyl pyrophosphate synthase-associated protein 1	0.238787	0.0612011
Annexin A5	0.238787	0.0318095
Deaminated glutathione amidase	0.238787	0.0445285
Acyl-CoA thioesterase 7 (Fragment)	0.237564	0.0555279
Thiosulfate sulfurtransferase	0.23634	0.0550794
Vesicle associated membrane protein 2	0.235114	0.0530962
ADP-ribosylation factor-binding protein GGA1	0.235114	0.0691989
Tight junction protein 1	0.235114	0.0697476
Cyclin dependent kinase 4	0.232661	0.0521046
Tax1-binding protein 3	0.232661	0.0765391
Pyruvate kinase PKLR	0.232661	0.0521934
BH3-interacting domain death agonist	0.232661	0.0322981
Coiled-coil domain-containing protein 43	0.231432	0.0518644
Pirin	0.231432	0.0519657
Sialidase-1	0.231432	0.0519657
Nesprin-3	0.231432	0.0427808
Coronin-1B	0.231432	0.0306495
Cell cycle control protein	0.230203	0.0695387
Tetratricopeptide repeat domain 1	0.230203	0.0471472
LIM and senescent cell antigen-like-containing domain protein 1	0.230203	0.0408865
Putative nucleoside diphosphate kinase	0.230203	0.0441224
Inactive glycosyltransferase 25 family member 3	0.230203	0.0745144
N-alpha-acetyltransferase 25, NatB auxiliary subunit	0.230203	0.0337563
Tubulin-specific chaperone cofactor E-like protein	0.227741	0.0555279
Transcription factor Sp7	0.227741	0.0291897
Signal transducer and activator of transcription (Fragment)	0.227741	0.0562238
Developmentally regulated GTP binding protein 2	0.227741	0.0427808
2-oxoglutarate dehydrogenase complex component E1	0.227741	0.0466181
Integrin alpha-5	0.226509	0.0491237
Ribosomal protein L10	0.226509	0.0336841
Probable ATP-dependent RNA helicase DDX27	0.225275	0.0480694
Myoferlin	0.225275	0.0481419
Protein XRP2	0.225275	0.048278
6-phosphofructo-2-kinase/fructose-2, 6-biphosphatase 1 splice variant 3	0.225275	0.0684628
Charged multivesicular body protein 3	0.225275	0.0695387
Ribonucleoside-diphosphate reductase subunit M2 B	0.225275	0.0695387
Glutamate--cysteine ligase regulatory subunit	0.225275	0.0481419
Charged multivesicular body protein 5	0.22404	0.0576601
Guanylate-binding protein 1	0.22404	0.0471472
Periodic tryptophan protein 1 homolog	0.22404	0.0312401
Cofilin-1	0.22404	0.0756725
Phosphomevalonate kinase	0.222805	0.0470446
Transmembrane and coiled-coil domain-containing protein 3	0.222805	0.0471472
Protein BRICK1	0.222805	0.0465911
AP-2 complex subunit alpha-1	0.221568	0.067026
Prefoldin subunit 1	0.221568	0.0662056
Protein Hikeshi	0.221568	0.0358983
Leucine-rich repeat-containing protein 15	0.221568	0.0507535
Acyl-protein thioesterase 2	0.221568	0.0749225
Fructose-2,6-bisphosphatase TIGAR	0.221568	0.0315703
Small glutamine rich tetratricopeptide repeat co-chaperone alpha	0.22033	0.067026
Importin subunit alpha-3	0.22033	0.046827
ATP synthase subunit f, mitochondrial	0.22033	0.0316347
Protein FAM180A	0.22033	0.0375567
COMM domain-containing protein 10	0.219091	0.0372955
Nexilin	0.219091	0.0495784
3-phosphoinositide-dependent protein kinase 1	0.219091	0.0466181
Vinculin	0.219091	0.0466181
RAB11 family interacting protein 5	0.219091	0.0411089
Exocyst complex component 1	0.217851	0.032722
Carboxymethylenebutenolidase homolog	0.217851	0.0427808
Cilia- and flagella-associated protein 251	0.21661	0.0427808
Matrix remodeling-associated protein 8	0.215368	0.0438326
Calsequestrin-1	0.215368	0.0438326
Pyruvate kinase	0.215368	0.043181
Bifunctional 3'-phosphoadenosine 5'-phosphosulfate synthase 2	0.215368	0.0440343
Transaldolase	0.215368	0.0272001
Hsc70-interacting protein	0.212881	0.0555279
Antiviral innate immune response receptor RIG-I	0.212881	0.0593331
AP-1 complex subunit beta-1	0.212881	0.0745732
U5 small nuclear ribonucleoprotein 200 kDa helicase	0.212881	0.0274412
Beta-parvin	0.211635	0.0480694
Rho guanine nucleotide exchange factor 28	0.211635	0.0462465
Ras-related protein Rap-1b	0.211635	0.0358909
Neuroplastin	0.211635	0.0251805
BRISC and BRCA1-A complex member 2 (Fragment)	0.211635	0.0372955
Mitochondrial intermediate peptidase	0.210389	0.0611237
Family with sequence similarity 177 member A1 (Fragment)	0.210389	0.0425637
Protein ABHD11	0.210389	0.0274412
WD repeat domain 55	0.210389	0.0336841
calcium/calmodulin-dependent protein kinase	0.209141	0.0414793
Large proline-rich protein BAG6	0.209141	0.046827
Beta-1-syntrophin	0.209141	0.0411592
Nucleotide-binding oligomerization domain-containing protein 1	0.209141	0.0704982
Endoglin	0.209141	0.0502189
Mitochondrial calcium uniporter (Fragment)	0.209141	0.0358909
CTP synthase 1	0.207893	0.0403415
Glutathione S-transferase 3, mitochondrial	0.207893	0.0402642
Solute carrier family 39 member 11 (Fragment)	0.207893	0.0516516
Adipocyte plasma membrane-associated protein	0.207893	0.0200172
Electron transfer flavoprotein subunit beta	0.207893	0.0349946
Transforming growth factor beta-1-induced transcript 1 protein	0.207893	0.0336841
Tyrosine-protein phosphatase non-receptor type 21	0.207893	0.0420062
Reticulon-4	0.207893	0.0387287
Ras-related protein Rab-1B	0.206643	0.0521585
Cytochrome c oxidase subunit 2	0.206643	0.0438326
Myeloid differentiation primary response protein MyD88	0.206643	0.0548337
VIP36-like protein	0.205393	0.0555894
Testin	0.205393	0.0371966
RNA polymerase II, I and III subunit H (Fragment)	0.204141	0.0383947
Mitochondrial calcium uptake 1	0.204141	0.0495784
Mitogen-activated protein kinase kinase kinase kinase 4	0.204141	0.0456009
Serine/threonine-protein phosphatase PP1-gamma catalytic subunit	0.204141	0.0206767
Synaptic vesicle membrane protein VAT-1 homolog	0.204141	0.0375567
Ankyrin repeat domain-containing protein 13A	0.204141	0.0312131
V-type proton ATPase subunit S1	0.202888	0.0373661
Melanoma-associated antigen D2	0.202888	0.0414793
Nucleotide exchange factor SIL1	0.202888	0.0471472
Protein phosphatase 1 regulatory subunit 12A	0.202888	0.0363823
Secernin-1	0.202888	0.0555279
CTTNBP2 N-terminal-like protein	0.202888	0.0342363
Actin-related protein 3	0.202888	0.0521046
Protein canopy homolog 2	0.202888	0.0411592
Squalene synthase	0.202888	0.0200369
Junctional cadherin 5-associated protein	0.202888	0.0390592
Adenylyl cyclase-associated protein 1	0.201634	0.0372955
Integrin beta	0.201634	0.0372955
Protein-lysine 6-oxidase	0.201634	0.0555279
Kinesin-1 heavy chain	0.200379	0.0370045
BTB/POZ domain-containing protein KCTD12	0.200379	0.0307045
Jupiter microtubule associated homolog 2	0.199123	0.0360434
Dynamin-like 120 kDa protein, mitochondrial	0.197865	0.0336841
AP-1 complex subunit gamma-1	0.197865	0.0390592
ADP ribosylation factor like GTPase 1	0.197865	0.0303306
NAD kinase 2, mitochondrial	0.197865	0.0358909
Volume-regulated anion channel subunit LRRC8A	0.197865	0.021745
Pyruvate kinase PKM	0.197865	0.0200369
Signal transducer and activator of transcription 1-alpha/beta	0.196607	0.0375567
Heat shock protein 105 kDa	0.196607	0.0519657
Ras-related protein Rab-6A	0.196607	0.0257894
Protein DDI1 homolog 2	0.196607	0.0336841
Laminin subunit beta-3	0.196607	0.0200369
Quinone oxidoreductase-like protein 1	0.196607	0.0200369
Ras-related GTP-binding protein B	0.196607	0.0283336
Rab GDP dissociation inhibitor alpha	0.195348	0.0372955
Glutathione S-transferase Mu 2	0.194087	0.0236232
AP complex subunit sigma	0.194087	0.0342363
ER lumen protein-retaining receptor 2	0.194087	0.0257894
ATP-citrate synthase	0.194087	0.0342363
LisH domain-containing protein ARMC9	0.192825	0.0336841
Protein diaphanous homolog 1	0.192825	0.046827
DnaJ homolog subfamily B member 4	0.192825	0.0387287
Ras homolog, mTORC1 binding	0.192825	0.0302365
VPS11 core subunit of CORVET and HOPS complexes (Fragment)	0.191563	0.0336812
Myosin-14	0.191563	0.0390986
Testis expressed 264, ER-phagy receptor	0.191563	0.0200138
Chromosome 2 open reading frame 16	0.190299	0.0477968
Small ribosomal subunit protein mS33	0.190299	0.0244932
Mitochondrial-processing peptidase subunit beta	0.189034	0.0440343
Thioredoxin domain-containing protein 9	0.187768	0.0307999
Serine palmitoyltransferase 1	0.187768	0.0370045
NDRG family member 3	0.187768	0.046827
Osteoclast-stimulating factor 1	0.186501	0.0297985
Hyaluronan-binding protein 2	0.186501	0.0200369
Nuclear protein localization protein 4 homolog	0.186501	0.0359324
Short/branched chain specific acyl-CoA dehydrogenase, mitochondrial	0.185232	0.0471472
3'(2').5'-bisphosphate nucleotidase 1	0.185232	0.0292082
Endosialin	0.185232	0.0358909
Secretory carrier-associated membrane protein	0.185232	0.0287397
Fumarylacetoacetate hydrolase domain-containing protein 2A	0.185232	0.0287397
DnaJ homolog subfamily C member 5	0.185232	0.0200369
Sterol carrier protein 2	0.185232	0.0205631
Exocyst complex component 4	0.185232	0.0263967
Vitronectin	0.183963	0.0283154
Amidophosphoribosyltransferase	0.183963	0.0253539
cytochrome-b5 reductase	0.183963	0.0392043
Cadherin-2	0.183963	0.0206767
Actin-related protein 2/3 complex subunit 1A	0.183963	0.0257894
Glutamine--fructose-6-phosphate aminotransferase [isomerizing] 1	0.182692	0.0427808
Mitochondrial antiviral-signaling protein	0.182692	0.0349089
Ras and Rab interactor 1	0.182692	0.0390592
Tubulin alpha-4A chain	0.182692	0.0372955
Unconventional myosin-VI	0.182692	0.0274412
Dynactin subunit 4	0.182692	0.0251805
Lipid droplet-regulating VLDL assembly factor AUP1	0.182692	0.0256484
Ubiquitin-conjugating enzyme E2 L3	0.181421	0.0265884
Extended synaptotagmin-1	0.181421	0.034138
Pyruvate dehydrogenase E1 component subunit alpha, somatic form, mitochondrial	0.181421	0.0318095
Protein phosphatase 3 regulatory subunit B, alpha	0.181421	0.0301126
Protein O-glucosyltransferase 1	0.181421	0.0291896
StAR-related lipid transfer protein 9	0.181421	0.0257894
Peroxiredoxin-6	0.181421	0.0205631
Growth factor receptor-bound protein 2	0.181421	0.0195764
Protein NipSnap homolog 3A	0.178874	0.0257894
DnaJ homolog subfamily B member 6	0.178874	0.0257894
Transforming growth factor-beta-induced protein ig-h3	0.178874	0.0257894
BAG family molecular chaperone regulator 3	0.178874	0.0208836
Succinyl-CoA:3-ketoacid coenzyme A transferase 1, mitochondrial	0.178874	0.0257894
Insulin-like growth factor 2 mRNA-binding protein 1	0.177599	0.0283336
Ornithine aminotransferase, mitochondrial	0.177599	0.0416344
Myosin light polypeptide 6	0.176323	0.0242802
Calponin (Fragment)	0.176323	0.0349089
Phosphofurin acidic cluster sorting protein 1	0.176323	0.0140075
ATPase GET3	0.175045	0.023238
2'-deoxynucleoside 5'-phosphate N-hydrolase 1	0.175045	0.0399572
Histone-lysine N-methyltransferase SETD7	0.175045	0.0251805
Apolipoprotein A-I	0.175045	0.0198818
3-ketoacyl-CoA thiolase, mitochondrial	0.175045	0.0239604
alpha-1,2-Mannosidase	0.175045	0.0198818
Ras-related protein Rab-4B	0.175045	0.0204887
CD9 molecule	0.173767	0.0230577
1-phosphatidylinositol 4,5-bisphosphate phosphodiesterase delta-3	0.173767	0.0230577
Enoyl-CoA delta isomerase 2	0.173767	0.0200369
Ras GTPase-activating protein 1	0.173767	0.0411592
Mitochondrial transcription rescue factor 1	0.173767	0.0229526
Profilin-1	0.173767	0.0198818
Protein kinase C gamma (Fragment)	0.173767	0.0372955
EPS8 like 1	0.173767	0.0456009
EBP cholestenol delta-isomerase (Fragment)	0.173767	0.0190207
G protein nucleolar 3 like	0.172488	0.0265884
Reticulocalbin-2	0.172488	0.0219245
Arf-GAP with coiled-coil, ANK repeat and PH domain-containing protein	0.172488	0.0200369
Ring finger protein 181 (Fragment)	0.172488	0.0206767
Choline-phosphate cytidylyltransferase A	0.172488	0.0200369
Extracellular matrix protein 1	0.171207	0.0372955
Secretory carrier-associated membrane protein 2	0.171207	0.0375567
Nucleoside diphosphate kinase 3	0.171207	0.0200369
Heme oxygenase 1	0.171207	0.0200369
Citrate synthase (Fragment)	0.171207	0.0198818
Polymerase delta-interacting protein 2	0.171207	0.0200369
NADH dehydrogenase [ubiquinone] 1 beta subcomplex subunit 8, mitochondrial	0.171207	0.0210438
Phosphoinositide phospholipase C	0.171207	0.0200369
Histidine--tRNA ligase, cytoplasmic	0.171207	0.0198818
Ras-related protein Rab-40C	0.169925	0.0205631
DNA fragmentation factor subunit alpha	0.169925	0.0358909
Small ribosomal subunit protein uS7m	0.169925	0.0140075
RNA-binding protein 42	0.169925	0.0150762
CBP80/20-dependent translation initiation factor	0.168642	0.0200369
Mitochondrial fission factor	0.168642	0.0181345
FERM domain-containing protein 8	0.168642	0.0205426
Nucleoside diphosphate kinase	0.167358	0.0219508
Gelsolin (Fragment)	0.167358	0.0306495
TSC22 domain family protein 2	0.167358	0.0336841
AP-2 complex subunit beta	0.167358	0.0245912
Sequestosome-1	0.167358	0.0140075
Protein SPT2 homolog	0.167358	0.0147878
DNA helicase	0.166073	0.0257894
Myosin-11	0.166073	0.0265884
Dynactin subunit 3	0.166073	0.0318095
Voltage dependent anion channel 2 (Fragment)	0.166073	0.0195764
Inositol monophosphatase 1	0.166073	0.0438326
Synapse-associated protein 1	0.166073	0.0182396
E3 ubiquitin-protein ligase TRIM32	0.166073	0.0176414
Trans-3-hydroxy-L-proline dehydratase	0.166073	0.0140075
Alpha-centractin	0.164786	0.0200127
Golgi SNAP receptor complex member 1	0.164786	0.0279365
Protein transport protein Sec24C	0.163499	0.0198818
Transitional endoplasmic reticulum ATPase	0.163499	0.0251805
Mannose-1-phosphate guanyltransferase beta	0.163499	0.0198818
Mitochondrial proton/calcium exchanger protein	0.163499	0.0201853
Pleckstrin homology-like domain family A member 3	0.163499	0.0208836
Membrane cofactor protein	0.163499	0.0198818
Peptidylprolyl isomerase G	0.163499	0.0358909
Ribonuclease P protein subunit p38	0.16221	0.0200369
Cytochrome b-c1 complex subunit 2, mitochondrial	0.16221	0.0427808
Putative uncharacterized protein FLJ45256	0.16221	0.0139193
UDP-N-acetylhexosamine pyrophosphorylase-like protein 1	0.16092	0.014624
Hsp90 co-chaperone Cdc37	0.16092	0.0198818
SRA stem-loop interacting RNA binding protein	0.159629	0.0192738
Calpain small subunit 1	0.159629	0.0357265
ATP synthase membrane subunit j	0.159629	0.0189744
Serine-threonine kinase receptor-associated protein	0.158337	0.0189744
Kinesin light chain 2	0.158337	0.020873
1-phosphatidylinositol 4,5-bisphosphate phosphodiesterase gamma-1	0.158337	0.031652
SWI/SNF-related matrix-associated actin-dependent regulator of chromatin subfamily A member 5	0.158337	0.0139193
Epsin-1	0.158337	0.0195764
Adaptin ear-binding coat-associated protein 2	0.158337	0.0158371
Protein PAT1 homolog 1	0.157044	0.0200369
AMP deaminase 2	0.157044	0.0200369
HLA class I histocompatibility antigen B alpha chain	0.157044	0.0307999
Charged multivesicular body protein 2A	0.157044	0.0147878
Tubulin alpha-3D chain	0.157044	0.0200369
Ribosome quality control complex subunit TCF25	0.157044	0.0173142
Serine/threonine-protein kinase N2	0.155749	0.0165793
Calponin	0.155749	0.0164722
UMP-CMP kinase	0.155749	0.0140075
Tubulin beta-4B chain	0.154454	0.0154537
COMM domain-containing protein 4	0.154454	0.0195764
1-phosphatidylinositol 4,5-bisphosphate phosphodiesterase beta-3	0.154454	0.0142122
L-methionine (R)-S-oxide reductase (Fragment)	0.154454	0.0158371
Integrin subunit alpha 6	0.153157	0.0198818
Zinc ribbon domain containing 2 (Fragment)	0.153157	0.0182681
Glutathione reductase, mitochondrial	0.153157	0.0283336
Low-density lipoprotein receptor-related protein 10	0.153157	0.0151866
MYC proto-oncogene, bHLH transcription factor	0.153157	0.0209132
Calpain-2 catalytic subunit	0.153157	0.0151545
Rho GTPase-activating protein 1	0.153157	0.0230577
Ras-related C3 botulinum toxin substrate 1	0.153157	0.014624
SH3 domain binding glutamate rich protein like 3	0.151859	0.0206767
Small ribosomal subunit protein bS16m	0.151859	0.0147878
Ribonuclease inhibitor	0.151859	0.0139193
ATP-dependent 6-phosphofructokinase, platelet type	0.151859	0.0157929
ATP-binding cassette sub-family F member 3	0.15056	0.0334328
5'-AMP-activated protein kinase subunit beta-2	0.15056	0.0263967
Protein AHNAK2	0.15056	0.0139193
Calumenin	0.15056	0.0139193
Anoctamin	0.15056	0.0140075
E3 ubiquitin-protein ligase CHIP	0.149259	0.0140075
Epidermal growth factor receptor kinase substrate 8	0.149259	0.0140075
Succinate dehydrogenase cytochrome b560 subunit, mitochondrial	0.149259	0.0239604
Interferon-induced, double-stranded RNA-activated protein kinase	0.149259	0.0147878
Rho GTPase-activating protein 18	0.149259	0.0204887
NADH dehydrogenase [ubiquinone] 1 beta subcomplex subunit 4	0.149259	0.0157929
Adenosine 5'-monophosphoramidase HINT1	0.149259	0.0139193
Eukaryotic peptide chain release factor GTP-binding subunit ERF3A	0.147958	0.0257894
Mitochondrial-processing peptidase subunit alpha	0.147958	0.0140075
Carnitine O-palmitoyltransferase 1, liver isoform	0.147958	0.0139193
Malate dehydrogenase, mitochondrial	0.146655	0.0140075
Nudix hydrolase 9 (Fragment)	0.146655	0.0140075
Transmembrane protein 70, mitochondrial	0.146655	0.0147807
Elongation factor 1-delta	0.146655	0.014624
3-ketoacyl-CoA thiolase, peroxisomal	0.146655	0.0139193
Phosphatidylinositol glycan anchor biosynthesis class S	0.146655	0.0208646
La-related protein 4	0.146655	0.0322981
Arylsulfatase B	0.146655	0.0139193
Pyrroline-5-carboxylate reductase 2	0.145351	0.0139193
Thioredoxin-like protein 4A	0.145351	0.0139193
cAMP-dependent protein kinase	0.145351	0.0139193
Synaptophysin like 1	0.145351	0.0139193
Nestin	0.145351	0.0139193
Ribosome maturation protein SBDS	0.144046	0.0139193
Pregnancy-specific beta-1-glycoprotein 5	0.144046	0.0139193
Immunity-related GTPase family Q protein	0.144046	0.0139193
Ras-related protein Rab-7a	0.144046	0.0181077
Procollagen galactosyltransferase 1	0.144046	0.0139193
ADP-dependent glucokinase	0.144046	0.0139193
Peroxisomal membrane protein 11B	0.144046	0.0139193
Myosin regulatory light chain 12B	0.144046	0.0139193
Progranulin	0.14274	0.0140075
Cytoskeleton-associated protein 4	0.14274	0.0139193
Heat shock protein 75 kDa, mitochondrial	0.14274	0.0198818
Exocyst complex component 5	0.14274	0.0233514
Protein YIPF4	0.14274	0.0139193
Clathrin heavy chain	0.14274	0.0159349
Plastin-3	0.14274	0.0139193
Annexin A1	0.141433	0.0195764
Deoxynucleoside triphosphate triphosphohydrolase SAMHD1	0.141433	0.0139193
Phosphatidylethanolamine-binding protein 1	0.140124	0.0139193
Casein kinase 1 alpha 1	0.140124	0.0139193
Dihydropteridine reductase	0.140124	0.0305215
Fatty acid-binding protein 5	0.140124	0.0189744
26S proteasome non-ATPase regulatory subunit 10	0.140124	0.0230577
Uncharacterized protein C1orf198	0.140124	0.0198818
EPS8 like 2	0.140124	0.0139193
Peptidyl-prolyl cis-trans isomerase NIMA-interacting 1	0.140124	0.0139193
Golgi membrane protein 1	0.138814	0.0139193
Protein SIX6OS1	0.138814	0.0140351
Golgi apparatus membrane protein TVP23 homolog C	0.138814	0.0136408
Dynactin subunit 2	0.138814	0.0139193
Epidermal growth factor receptor substrate 15-like 1	0.138814	0.0205631
eIF5-mimic protein 1	0.138814	0.0200369
Isovaleryl-CoA dehydrogenase, mitochondrial	0.138814	0.0139193
Ras-related protein Rab-3B	0.138814	0.0139193
Syncoilin	0.138814	0.0139193
Cytochrome c oxidase assembly protein COX11, mitochondrial	0.137504	0.0195764
Talin-1	0.137504	0.0139193
Gelsolin	0.137504	0.0139193
Toll-interacting protein	0.136191	0.0198818
Ribosome-recycling factor, mitochondrial	0.136191	0.0139193
F-actin-capping protein subunit alpha-2	0.136191	0.0139193
Alpha-actinin-3	0.136191	0.0139193
V-type proton ATPase subunit C 1	0.134878	0.0140075
Serine/threonine-protein phosphatase 2A 56 kDa regulatory subunit epsilon isoform	0.134878	0.0139193
Solute carrier family 3 member 2	0.134878	0.0139193
NPC intracellular cholesterol transporter 2	0.134878	0.0158371
ADP-ribosylation factor-like protein 3	0.133564	0.0139193
AP-1 complex subunit mu-1	0.133564	0.0139193
Ataxin 2	0.133564	0.0190207
Regulator of microtubule dynamics protein 1	0.133564	0.0139193
DnaJ homolog subfamily B member 12	0.133564	0.0140075
AP complex subunit sigma	0.133564	0.0139193
Chromosome 2 open reading frame 76 (Fragment)	0.133564	0.0139193
Dynactin subunit 1	0.133564	0.0139193
Tapasin	0.132248	0.0198818
Rabankyrin-5	0.132248	0.0200369
Coiled-coil domain containing 80 (Fragment)	0.132248	0.0139193
6-phosphogluconate dehydrogenase, decarboxylating	0.132248	0.0139193
Glucosamine-6-phosphate isomerase 2	0.132248	0.0139193
Charged multivesicular body protein 7	0.132248	0.0139193
Tubulin beta-6 chain	0.130931	0.0139193
Kinesin light chain	0.130931	0.0139193
Regulator of chromosome condensation	0.130931	0.0139193
Methionine aminopeptidase 1	0.130931	0.0134338
V-type proton ATPase subunit G 1	0.130931	0.0139193
Nucleobindin-2	0.130931	0.0139193
Leucyl-cystinyl aminopeptidase	0.130931	0.0139193
Sepiapterin reductase	0.130931	0.0139193
Adenylate kinase isoenzyme 1	0.129613	0.0139193
Protein-glutamine gamma-glutamyltransferase 2	0.129613	0.0139193
Arf-GAP domain and FG repeat-containing protein 1	0.129613	0.0139193
AP-3 complex subunit sigma-1	0.129613	0.0139193
PGAM family member 5, mitochondrial serine/threonine protein phosphatase	0.129613	0.0139193
Acyl-CoA dehydrogenase family member 9	0.128293	0.0216464
Thyroid receptor-interacting protein 6	0.128293	0.0139193
Signal recognition particle 19 kDa protein	0.128293	0.0135947
COP9 signalosome subunit 8	0.128293	0.0139193
NIMA related kinase 9	0.128293	0.0139193
GULP PTB domain containing engulfment adaptor 1 (Fragment)	0.128293	0.0139193
Eukaryotic translation initiation factor 3 subunit M	0.128293	0.0139193
Pitrilysin metalloproteinase 1	0.128293	0.0140075
Unconventional myosin-XVIIIa	0.128293	0.0139193
Peroxidasin homolog	0.128293	0.0139193
Microtubule-associated protein RP/EB family member 1	0.126973	0.0139193
Signal transducing adapter molecule 1	0.126973	0.0139193
Ras GTPase-activating protein-binding protein 2	0.126973	0.0139193
Integrin alpha-11	0.126973	0.0180073
Double-stranded RNA-binding protein Staufen homolog 1	0.126973	0.0139193
Sorting nexin-18	0.126973	0.0139193
Ubiquitin recognition factor in ER-associated degradation protein 1	0.126973	0.0134338
E3 ubiquitin/ISG15 ligase TRIM25	0.126973	0.0139193
Putative heat shock protein HSP 90-beta 4	0.125651	0.0139193
Mitochondrial ribosomal protein S23	0.125651	0.0139193
ATP synthase subunit e, mitochondrial	0.125651	0.0139193
Jupiter microtubule associated homolog 1	0.125651	0.0139193
Serpin B6	0.125651	0.0133828
ceramidase	0.124328	0.0134338
Histocompatibility minor 13	0.124328	0.0135947
ATP synthase subunit beta, mitochondrial	0.124328	0.0140075
Protein phosphatase 1 regulatory subunit 7	0.124328	0.0139193
Pyruvate dehydrogenase E1 component subunit beta, mitochondrial	0.124328	0.0133828
Exportin-5	0.124328	0.01178
Citrate synthase, mitochondrial	0.124328	0.0139193
Neurolysin, mitochondrial	0.124328	0.0139193
Protocadherin gamma-B5	0.124328	0.0139193
Golgi-specific brefeldin A-resistance guanine nucleotide exchange factor 1	0.123004	0.0133828
Tubulin alpha chain-like 3	0.123004	0.0127356
Elongation factor 1-delta (Fragment)	0.121679	0.0133828
H/ACA ribonucleoprotein complex subunit 1	0.121679	0.0140351
Large ribosomal subunit protein uL29m	0.121679	0.0139193
Heterogeneous nuclear ribonucleoprotein D-like	0.121679	0.0134338
Ubiquitin-conjugating enzyme E2 K	0.121679	0.0133828
5'-nucleotidase domain-containing protein 1	0.121679	0.0139193
ER membrane protein complex subunit 7	0.121679	0.0139193
Thiopurine S-methyltransferase	0.120352	0.0136408
Ceramide transfer protein	0.120352	0.0136408
Tumor susceptibility 101	0.120352	0.0134338
Metaxin-2	0.120352	0.0139193
Staphylococcal nuclease domain-containing protein 1	0.119024	0.0139193
Centromere/kinetochore protein zw10 homolog	0.119024	0.0139193
Toll-like receptor 3	0.119024	0.0139193
RNA-binding protein 5	0.119024	0.0139193
Beta-2-glycoprotein 1	0.119024	0.0139193
Coatomer subunit gamma-1	0.119024	0.0122455
Elongation factor 1-alpha	0.117695	0.0121289
Very-long-chain 3-oxoacyl-CoA reductase	0.117695	0.0122455
COP9 signalosome complex subunit 6	0.117695	0.0139193
Actin-related protein 2/3 complex subunit 3	0.116365	0.0117509
Oxygen-dependent coproporphyrinogen-III oxidase, mitochondrial	0.116365	0.0140075
Rab GTPase-binding effector protein 2	0.116365	0.0139193
Creatine kinase M-type	0.116365	0.0117509
Catenin beta 1	0.116365	0.0134338
Di-N-acetylchitobiase	0.115033	0.0139193
Collagen alpha-2(I) chain	0.115033	0.0134338
Purine nucleoside phosphorylase	0.115033	0.0114014
RNA-binding motif protein, X chromosome	0.115033	0.0139193
Rap1 GTPase-GDP dissociation stimulator 1	0.115033	0.0114737
Isocitrate dehydrogenase [NAD] subunit alpha, mitochondrial	0.115033	0.0139193
EF-hand domain-containing protein D2	0.115033	0.0114737
Eukaryotic translation initiation factor 2A	0.115033	0.0139193
N-terminal Xaa-Pro-Lys N-methyltransferase 1	0.115033	0.0126443
SH2 domain-containing protein 4A	0.115033	0.0158371
Heat shock cognate 71 kDa protein	0.115033	0.0140075
Phosphatidylinositol 4-kinase type 2-alpha	0.1137	0.0114014
Protein tyrosine phosphatase type IVA 2	0.1137	0.0122455
NudC domain-containing protein 3	0.1137	0.0114014
HCLS1-binding protein 3	0.1137	0.0151866
Carbohydrate sulfotransferase 14	0.1137	0.0139193
Small ribosomal subunit protein eS27	0.1137	0.0133828
Plectin	0.112367	0.0107561
T-complex protein 1 subunit gamma	0.112367	0.0132024
Serine/threonine-protein phosphatase PP1-beta catalytic subunit	0.112367	0.0139193
Tumor protein D54	0.112367	0.0139193
Small ribosomal subunit protein eS8	0.112367	0.0139193
Small ribosomal subunit protein mS29	0.112367	0.0139193
RAC-beta serine/threonine-protein kinase	0.111031	0.0132056
Leucine-rich repeat-containing protein 57	0.111031	0.0139193
Peroxisomal biogenesis factor 19 (Fragment)	0.111031	0.0124352
Heat shock 70 kDa protein 1B	0.109695	0.0100248
Calreticulin	0.109695	0.0139193
Dipeptidyl peptidase 3	0.109695	0.0122455
SERPINE1 mRNA-binding protein 1	0.109695	0.0104301
Glutathione S-transferase Mu 4	0.109695	0.0122455
Milk fat globule EGF and factor V/VIII domain containing	0.109695	0.0114014
Gremlin-1	0.109695	0.0100248
Sorting nexin-5	0.109695	0.0131297
Regulator of microtubule dynamics protein 3	0.109695	0.0126443
Tetraspanin 4 (Fragment)	0.109695	0.0122455
Dehydrogenase/reductase SDR family member 6	0.108357	0.0100248
FMR1 autosomal homolog 2	0.108357	0.0139193
Olfactory receptor 1M1	0.108357	0.0122455
Hydroxyacylglutathione hydrolase, mitochondrial	0.108357	0.0100248
non-specific serine/threonine protein kinase	0.108357	0.0100248
Torsin-1B	0.107018	0.0103411
Mitochondrial ribosomal protein S34	0.107018	0.0104465
Heat shock 70 kDa protein 4	0.107018	0.0133828
Ran GTPase-activating protein 1	0.107018	0.0104301
Spermine synthase	0.107018	0.0122455
Clathrin light chain A	0.107018	0.0134338
Protein transport protein sec16 (Fragment)	0.107018	0.0139193
High affinity cationic amino acid transporter 1	0.107018	0.0139193
E3 ubiquitin-protein ligase TRIM21	0.107018	0.0104301
GDP-fucose protein O-fucosyltransferase 1	0.107018	0.0114737
Syntaxin 3	0.105678	0.00934351
SURP and G-patch domain containing 2	0.105678	0.00934351
Guanine nucleotide-binding protein G(i) subunit alpha-2	0.105678	0.0132056
Phosphodiesterase 12	0.105678	0.0139193
CD276 antigen	0.105678	0.0122455
ADP-ribosylation factor-like protein 2	0.105678	0.0134338
COMM domain-containing protein 8	0.105678	0.0100248
Phosphatidylinositol 3-kinase catalytic subunit type 3	0.104337	0.0139193
Hexokinase-2	0.104337	0.0133828
Protein CutA	0.104337	0.0139193
UDP-glucose 4-epimerase	0.104337	0.0104301
Extracellular sulfatase Sulf-1	0.104337	0.0122455
Adhesion G protein-coupled receptor V1 (Fragment)	0.102994	0.00787621
Phosphatidylinositol-binding clathrin assembly protein	0.102994	0.0114737
ADP-ribosylation factor 4	0.102994	0.0117509
Succinate--CoA ligase [ADP-forming] subunit beta, mitochondrial	0.102994	0.0139193
Cilia- and flagella-associated protein 20	0.102994	0.0094453
Small glutamine-rich tetratricopeptide repeat-containing protein beta	0.102994	0.0131143
Echinoderm microtubule-associated protein-like 4	0.102994	0.0122455
Alpha-2-macroglobulin receptor-associated protein	0.10165	0.0139193
Vesicle transport protein GOT1B	0.10165	0.0122455
Exocyst complex component 3	0.10165	0.0139193
Cytosolic purine 5'-nucleotidase	0.10165	0.0136408
Proteasome inhibitor PI31 subunit	0.10165	0.0104301
Phosphatidylinositol glycan anchor biosynthesis class T (Fragment)	0.10165	0.00736018
Radixin	0.10165	0.0139193
LIM domain and actin-binding protein 1	0.10165	0.0114014
Large ribosomal subunit protein eL43	0.10165	0.0139193
SHC-transforming protein 1	0.100305	0.010361
Dickkopf WNT signaling pathway inhibitor 3	0.100305	0.00910758
Calpastatin (Fragment)	0.100305	0.0114737
NADP-dependent malic enzyme	0.100305	0.00708764
Oligosaccharyltransferase complex subunit	0.0989585	0.0100248
Keratin 10	0.0989585	0.0100248
Reticulocalbin-3	0.0976108	0.00695589
PDZ and LIM domain protein 4	0.0976108	0.00934351
ADP-ribosylation factor-like protein 2-binding protein	0.0976108	0.00695589
Ubiquitin-like protein ATG12	0.0976108	0.0107561
Talin-2	0.0976108	0.0139193
NAD(P)H dehydrogenase [quinone] 1	0.0976108	0.00934351
Collagen alpha-1(I) chain	0.0976108	0.0129767
Tumor protein, translationally-controlled 1	0.0976108	0.0139193
Tubulin alpha chain	0.0976108	0.0104301
Mitogen-activated protein kinase 3	0.0962619	0.00680218
Alkyldihydroxyacetonephosphate synthase, peroxisomal	0.0962619	0.00736018
Keratin, type II cytoskeletal 73	0.0962619	0.0139193
Cysteine--tRNA ligase, cytoplasmic	0.0962619	0.0121289
Thioredoxin, mitochondrial	0.0962619	0.0139193
ATP synthase F(0) complex subunit B1, mitochondrial	0.0962619	0.00910758
Acid phosphatase 2, lysosomal	0.0949116	0.0114737
Ubiquitin carboxyl-terminal hydrolase 47	0.0949116	0.00695589
Neurabin-2	0.0949116	0.0133827
Desumoylating isopeptidase 1	0.0949116	0.0077758
Aldehyde dehydrogenase 7 family member A1	0.0949116	0.00858111
ATP-dependent 6-phosphofructokinase, liver type	0.0949116	0.00829469
Transducin beta-like protein 2	0.0935602	0.0061009
Hydroxysteroid dehydrogenase-like protein 2	0.0935602	0.00910758
DnaJ homolog subfamily C member 1	0.0935602	0.0132056
Ras-related protein Ral-B	0.0935602	0.00600775
Microtubule-associated protein RP/EB family member 3	0.0935602	0.0133828
5-oxoprolinase	0.0935602	0.0122455
EH domain-containing protein 1	0.0935602	0.00767761
ADP-ribosylation factor GTPase-activating protein 1	0.0935602	0.0114737
Phosphatidylinositol 3,4,5-trisphosphate 5-phosphatase 2	0.0935602	0.0139193
Glia maturation factor beta	0.0922074	0.00543263
Inorganic pyrophosphatase 2	0.0922074	0.00564156
Annexin A6	0.0922074	0.0100248
Protein LZIC	0.0922074	0.0100248
KRR1 small subunit processome component homolog	0.0922074	0.0104465
Pleckstrin homology and RUN domain containing M1	0.0922074	0.0104301
Tubulin beta-4A chain	0.0908534	0.00858111
Transportin-2	0.0908534	0.00567228
Steroid receptor RNA activator 1	0.0908534	0.00567228
BRISC complex subunit Abraxas 2	0.0894982	0.00529499
Adenosylhomocysteinase	0.0894982	0.00529499
Leucine-rich repeat flightless-interacting protein 2	0.0894982	0.0114014
Prostaglandin reductase 1	0.0894982	0.0139193
Dynein light chain 2, cytoplasmic	0.0894982	0.00708764
Peroxiredoxin-1	0.0881416	0.00453476
Adenosine kinase	0.0881416	0.00708764
Septin	0.0881416	0.00708764
Mitochondrial import receptor subunit TOM34	0.0881416	0.00934351
Tensin 3	0.0867838	0.0038407
Phostensin	0.0867838	0.00402646
T-complex protein 1 subunit epsilon	0.0867838	0.00708764
Triple functional domain protein	0.0867838	0.0114737
NADPH:adrenodoxin oxidoreductase, mitochondrial	0.0854247	0.00354147
Mitogen-activated protein kinase 1	0.0854247	0.00535565
Far upstream element-binding protein 3	0.0854247	0.00708764
Enoyl-CoA hydratase, mitochondrial	0.0854247	0.00934351
Pleckstrin and Sec7 domain containing 3	0.0854247	0.00708764
Lysosomal acid glucosylceramidase	0.0854247	0.00695589
Aspartate aminotransferase, mitochondrial	0.0854247	0.0114737
cAMP-dependent protein kinase type I-alpha regulatory subunit	0.0854247	0.0100248
Proline-, glutamic acid- and leucine-rich protein 1	0.0840643	0.00354147
BMP-2-inducible protein kinase	0.0840643	0.00354147
Calcyclin-binding protein	0.0840643	0.00354147
Microsomal glutathione S-transferase 1	0.0840643	0.00590822
Carnitine O-acetyltransferase	0.0840643	0.0104301
Ubiquitin-protein ligase E3C	0.0840643	0.00529499
GMP reductase	0.0840643	0.00872938
Ryanodine receptor 2	0.0840643	0.0061009
Ras GTPase-activating protein-binding protein 1	0.0827026	0.00354147
Opioid growth factor receptor	0.0827026	0.00354147
Density-regulated protein	0.0813396	0.00354147
Caveolin	0.0813396	0.00354147
Geranylgeranyl transferase type-2 subunit alpha	0.0813396	0.0114737
Multifunctional procollagen lysine hydroxylase and glycosyltransferase LH3	0.0813396	0.00535565
Cytochrome b-c1 complex subunit 9	0.0813396	0.0104301
Ras GTPase-activating-like protein IQGAP1	0.0813396	0.00354147
Ubiquitin-like modifier-activating enzyme 1	0.0799754	0.00567228
Poly(rC)-binding protein 1	0.0799754	0.00699043
Protein flightless-1 homolog	0.0786098	0.00529499
Ribosomal protein S6 kinase alpha-3	0.0786098	0.00695589
Golgi integral membrane protein 4	0.077243	0.0031343
Syntaxin-8	0.077243	0.00467247
Microtubule actin crosslinking factor 1	0.077243	0.00354147
Hepatoma-derived growth factor-related protein 2	0.077243	0.00413071
Beta-1,3-galactosyltransferase 6	0.077243	0.00535565
Slit guidance ligand 1	0.0758749	0.00263392
enoyl-CoA hydratase	0.0758749	0.00680218
Importin-7	0.0758749	0.00674929
SLC9A3 regulator 2 (Fragment)	0.0758749	0.00567228
Collagen alpha-1(V) chain	0.0758749	0.0100248
Vacuolar protein sorting-associated protein 4B	0.0745054	0.00184301
Phospholipid phosphatase 1	0.0745054	0.00776162
Protein transport protein Sec61 subunit beta	0.0745054	0.00529499
Renin receptor	0.0745054	0.00701116
E3 ubiquitin-protein ligase makorin-2	0.0745054	0.00708764
Signal transducer and activator of transcription 3	0.0731347	0.00354147
TBC1 domain family member 13	0.0731347	0.0100248
Trafficking protein particle complex subunit 2B	0.0731347	0.0061009
V-type proton ATPase proteolipid subunit	0.0731347	0.0100248
Ubiquilin-1	0.0717627	0.00695589
Biliverdin reductase A	0.0717627	0.00708764
Coactosin-like protein	0.0717627	0.0061009
Thioredoxin	0.0717627	0.00695589
Protein S100-A16	0.0717627	0.00439344
Exocyst complex component 2	0.0717627	0.00872938
Translation initiation factor eIF-2B subunit beta	0.0703893	0.00708764
Trafficking protein particle complex subunit 3	0.0703893	0.00701116
T-complex protein 1 subunit eta	0.0703893	0.00529499
Epoxide hydrolase 1	0.0703893	0.00695589
Syntaxin-binding protein 1	0.0703893	0.00680218
Albumin	0.0703893	0.00871452
Haloacid dehalogenase-like hydrolase domain-containing protein 2	0.0690147	0.00131365
NAD-dependent malic enzyme, mitochondrial	0.0690147	0.00354147
Striatin-3	0.0690147	0.00341743
3-hydroxyisobutyryl-CoA hydrolase, mitochondrial	0.0690147	0.00165585
Arf-GAP with Rho-GAP domain, ANK repeat and PH domain-containing protein 1	0.0690147	0.00131365
Eukaryotic translation initiation factor 3 subunit B	0.0690147	0.00708764
Cytochrome b-c1 complex subunit 7	0.0690147	0.00265884
Glutaminyl-peptide cyclotransferase-like protein	0.0690147	0.00637937
U5 small nuclear ribonucleoprotein TSSC4	0.0690147	0.00578099
Myosin light chain 10	0.0676387	0.00127275
Integrin beta-5	0.0676387	0.00131365
Serine/threonine-protein phosphatase 2A 55 kDa regulatory subunit B alpha isoform	0.0676387	0.00695589
Vacuolar protein sorting-associated protein 26B	0.0676387	0.00396459
Nucleolar complex protein 3 homolog	0.0676387	0.00354147
Aconitase 2	0.0662614	0.00126265
Acetyltransferase component of pyruvate dehydrogenase complex	0.0662614	0.00126265
Ras suppressor protein 1	0.0662614	0.00126265
ADP-ribosylation factor-like protein 8B	0.0662614	0.00126265
Sorting and assembly machinery component 50 homolog	0.0662614	0.00126265
Tetraspanin (Fragment)	0.0662614	0.00354147
ATP-dependent RNA helicase	0.0662614	0.00695589
LIM and SH3 domain protein 1	0.0662614	0.00708764
Rho-associated protein kinase 1	0.0662614	0.00420283
Phosphoribosyl pyrophosphate synthase-associated protein 2	0.0662614	0.00362196
NAD(P) transhydrogenase, mitochondrial	0.0648829	0.00118579
Golgi SNAP receptor complex member 2	0.0648829	0.00110201
Deoxyribonuclease-2-alpha	0.0648829	0.00578099
Small ribosomal subunit protein uS2m	0.0648829	0.00354147
Protein SEC13 homolog	0.0648829	0.00334888
Protein kinase cAMP-dependent type II regulatory subunit alpha	0.0635029	0.000887628
Acyl-coenzyme A thioesterase 9, mitochondrial	0.0635029	0.00354147
Arginine/proline rich coiled-coil 1, isoform CRA_b	0.0635029	0.00110201
RAB, member of RAS oncogene family like 3	0.0635029	0.00164938
Annexin A11	0.0635029	0.00354147
Erlin-2	0.0635029	0.00362196
Diablo IAP-binding mitochondrial protein	0.0635029	0.00335263
Caspase-7	0.0635029	0.00567228
Dynactin subunit 5	0.0635029	0.0077758
Vacuolar protein sorting 13 homolog C (Fragment)	0.0621217	0.00145959
26S proteasome regulatory subunit 4	0.0621217	0.00354147
26S proteasome non-ATPase regulatory subunit 12	0.0621217	0.00110201
Rab3 GTPase-activating protein catalytic subunit	0.0621217	0.00535565
Twinfilin-1	0.0607392	9.14076e-06
26S proteasome non-ATPase regulatory subunit 6	0.0607392	9.14076e-06
Electrogenic aspartate/glutamate antiporter SLC25A12, mitochondrial	0.0593553	0.00138761
Nicastrin	0.0593553	0.00354147
Vesicle-associated membrane protein 3	0.0593553	0.00310018
Nuclear cap-binding protein subunit 1	0.0593553	0.000458743
Erbb2 interacting protein	0.0593553	0.000887628
B-cell receptor-associated protein 31	0.0593553	0.00708764
Glutathione S-transferase omega-1	0.0593553	0.00354147
Gamma-glutamyl hydrolase	0.0579701	0.00110201
Cytosol aminopeptidase	0.0579701	0.000887628
Nuclear receptor-binding protein	0.0579701	0.00126265
Chloride intracellular channel protein 1	0.0579701	0.00190897
Guanylate-binding protein 5	0.0579701	0.00227303
Ubiquitin carboxyl-terminal hydrolase isozyme L3	0.0579701	0.00567228
RNA-binding protein FXR1	0.0579701	0.00354147
Small ribosomal subunit protein eS25	0.0565835	0.00126265
Phospholipid scramblase	0.0565835	0.00354147
FGFR1 oncogene partner 2	0.0565835	0.00126265
26S proteasome non-ATPase regulatory subunit 4	0.0565835	0.00769117
Paxillin	0.0551957	0.00184301
BOS complex subunit NOMO2	0.0551957	0.00354147
GTP-binding protein SAR1b	0.0551957	0.00311877
RanBP-type and C3HC4-type zinc finger-containing protein 1	0.0551957	0.00266121
Merlin	0.0538064	0.00138761
Protein CLEC16A	0.0538064	0.00131365
AP-3 complex subunit beta	0.0538064	0.00354147
Spectrin alpha, non-erythrocytic 1	0.0538064	0.000458743
Small ribosomal subunit protein eS1	0.0538064	0.00695589
non-specific serine/threonine protein kinase	0.0524159	0.00354147
Lysophosphatidylcholine acyltransferase 1	0.0524159	0.00126265
T-complex protein 1 subunit zeta	0.0524159	0.00138761
RAB3 GTPase activating non-catalytic protein subunit 2	0.0524159	9.14076e-06
Cytochrome c oxidase subunit 6B1	0.0524159	3.26096e-05
Major prion protein (Fragment)	0.0524159	0.00529499
Glyceraldehyde-3-phosphate dehydrogenase	0.051024	0.00138761
Electron transfer flavoprotein subunit alpha	0.051024	0.00354147
Protein diaphanous homolog 2	0.051024	0.00138761
Eukaryotic translation initiation factor 6	0.051024	0.00138761
Geranylgeranyl transferase type-2 subunit beta	0.051024	0.000308281
Tubulin-specific chaperone D	0.0496308	0.00126265
Glutamine--tRNA ligase	0.0496308	0.00265884
N-acetyl-D-glucosamine kinase	0.0496308	0.00145959
Lysophospholipase-like protein 1	0.0496308	0.000819023
Acetyl-CoA acetyltransferase, mitochondrial	0.0496308	0.00138761
Syndetin	0.0496308	0.000899694
Exosome complex component RRP43	0.0496308	0.00354147
Apoptosis-inducing factor 1, mitochondrial	0.0496308	0.00413071
Cell division control protein 42 homolog	0.0482362	0.000837663
V-type proton ATPase subunit	0.0482362	0.00126265
Importin subunit alpha-1	0.0482362	0.000551819
ATP synthase subunit d, mitochondrial	0.0482362	0.0017995
DNA-directed RNA polymerases I and III subunit RPAC1	0.0482362	0.00110201
Angio associated migratory cell protein	0.0468403	0.00110201
Adenylate cyclase 10 (Fragment)	0.0468403	0.00157528
Prenylcysteine oxidase 1	0.0468403	0.00354147
Ubiquitin carboxyl-terminal hydrolase 15	0.0468403	0.00535565
Syntaxin-12	0.045443	0.00138761
Coiled-coil domain-containing protein 6	0.045443	0.00265884
Ketosamine-3-kinase	0.045443	0.00265884
AP-2 complex subunit alpha-2	0.045443	0.00222878
Laminin subunit gamma-1	0.045443	0.00126265
Nucleosome assembly protein 1-like 4	0.0440443	0.00335263
Casein kinase II subunit alpha'	0.0440443	0.00282079
Protein S100-A4	0.0440443	0.00311877
Isochorismatase domain-containing protein 2	0.0440443	0.00110201
Large subunit GTPase 1 homolog	0.0440443	0.00126265
Cytoskeleton-associated protein 5	0.0440443	0.00110201
Dihydrolipoyl dehydrogenase, mitochondrial	0.0440443	0.00138761
Spartin	0.0440443	0.000764359
Endoplasmic reticulum-Golgi intermediate compartment protein 1	0.0440443	0.00126265
Pleckstrin homology domain-containing family O member 2	0.0426443	0.00131365
hydroxymethylbilane synthase	0.0426443	0.00354147
E3 ubiquitin-protein ligase RBX1	0.0426443	0.00126265
RRP12-like protein	0.0426443	0.00354147
Leucine rich pentatricopeptide repeat containing	0.0426443	9.14076e-06
Fructose-bisphosphate aldolase A	0.041243	0.00126265
Phosphoglucomutase-1	0.041243	0.00354147
YTH domain-containing family protein 3	0.041243	0.00126265
Myeloid associated differentiation marker (Fragment)	0.041243	0.00131365
Myosin phosphatase Rho-interacting protein	0.041243	0.00127275
Apolipoprotein L2	0.041243	0.00354147
Dynamin 2 (Fragment)	0.0398403	0.00354147
E3 ubiquitin-protein ligase HECTD1	0.0398403	0.00354147
Importin-8	0.0398403	0.00354147
Carbonyl reductase [NADPH] 1	0.0398403	0.000819023
Importin subunit alpha-4	0.0398403	0.00354147
Actin nucleation-promoting factor WASL	0.0398403	0.00354147
ZPR1 zinc finger (Fragment)	0.0398403	0.00354147
Ras homolog family member T2 (Fragment)	0.0398403	0.00127275
Leucine rich repeat and sterile alpha motif containing 1	0.0384362	0.00354147
Complement C3	0.0384362	0.00131365
Catechol O-methyltransferase	0.0384362	0.00138761
Peptidyl-prolyl cis-trans isomerase A	0.0370307	0.00354147
Procollagen-lysine,2-oxoglutarate 5-dioxygenase 2	0.0370307	0.00110201
NADH dehydrogenase [ubiquinone] 1 alpha subcomplex subunit 9, mitochondrial	0.0370307	0.0017995
Cysteine and glycine-rich protein 2	0.0370307	0.000899694
Cytospin-A	0.0370307	0.00354147
Esterase OVCA2	0.0370307	0.00126265
Armadillo repeat-containing X-linked protein 1	0.0370307	0.00354147
Methylthioribulose-1-phosphate dehydratase	0.0356239	0.00398634
Transmembrane emp24 domain-containing protein 10	0.0356239	0.00398611
Ribosomal protein L32 (Fragment)	0.0356239	0.00354147
Serine/threonine-protein phosphatase 6 catalytic subunit	0.0356239	0.000887628
Peroxisomal membrane protein PEX14	0.0356239	0.0017995
E3 ubiquitin-protein ligase TRIM33	0.0356239	9.14076e-06
Guanine nucleotide-binding protein G(I)/G(S)/G(T) subunit beta-1	0.0356239	0.00126265
Signal recognition particle receptor subunit alpha	0.0356239	0.000819023
Signal transducing adapter molecule 2	0.0342157	0.00431515
Delta-aminolevulinic acid dehydratase	0.0342157	0.00354147
Platelet-activating factor acetylhydrolase IB subunit beta	0.0342157	0.000819023
DUS4L-BCAP29 readthrough	0.0342157	0.000993047
Trafficking protein particle complex subunit 5	0.0342157	0.00033236
Alanine--tRNA ligase, mitochondrial	0.0342157	9.15545e-05
Phosphatidylinositol 3-kinase regulatory subunit alpha	0.0328061	0.00328063
Rab GDP dissociation inhibitor beta	0.0328061	0.0017995
DnaJ homolog subfamily A member 1	0.0328061	0.00426161
Endoplasmic reticulum transmembrane helix translocase	0.0328061	0.00126265
Syndecan	0.0328061	0.00138761
Ubiquitin carboxyl-terminal hydrolase 5	0.0328061	0.00126265
Calpastatin (Fragment)	0.0328061	0.00131365
Cytochrome c oxidase assembly factor 3	0.0328061	0.00265884
Aminopeptidase B	0.0328061	0.00138761
BOS complex subunit NCLN	0.0313952	0.00529499
Nuclear transport factor 2	0.0313952	0.00529499
Glycolipid transfer protein	0.0313952	0.00131365
Glutathione S-transferase theta-1	0.0313952	0.00126265
Calsyntenin-1	0.0313952	0.000223471
Calpastatin	0.0299829	0.00110201
Liprin-beta-1	0.0285692	0.00354147
Leupaxin	0.0285692	0.00575934
Calcium/calmodulin dependent protein kinase II beta (Fragment)	0.0285692	0.00354147
Clathrin light chain B	0.0285692	0.00590822
Hippocalcin-like protein 1	0.0285692	0.00145959
Deoxyhypusine hydroxylase	0.0271541	0.00118579
HCG2043421, isoform CRA_c	0.0271541	0.00131365
F-actin-capping protein subunit alpha-1	0.0271541	0.00374947
Ataxin-10	0.0271541	0.00145959
Glucose-6-phosphate 1-dehydrogenase	0.0271541	0.00126265
Ubiquitin-like modifier-activating enzyme 6	0.0257376	0.00680218
Trifunctional enzyme subunit beta, mitochondrial	0.0257376	0.00126265
Protein LYRIC	0.0257376	0.0061009
GTP-binding protein SAR1a	0.0257376	0.00567228
Mitochondrial import receptor subunit TOM40 homolog	0.0243197	0.00438028
Adenosine deaminase	0.0243197	0.00138761
Quinone oxidoreductase	0.0243197	0.00695589
Ras-related protein Rab-21	0.0243197	0.00695589
Chloride channel CLIC-like protein 1	0.0243197	0.00354147
Polyribonucleotide nucleotidyltransferase 1, mitochondrial	0.0243197	0.00420283
Ubiquitin domain-containing protein UBFD1	0.0243197	0.00354147
Peroxiredoxin-2	0.0243197	0.0017995
Transforming protein RhoA	0.0229004	0.00701116
Large ribosomal subunit protein uL13	0.0229004	0.00354147
T-complex protein 1 subunit alpha	0.0229004	0.00354147
Ras-related protein Rab-18	0.0229004	0.00110201
IST1 homolog	0.0229004	0.00513313
Ras-related protein Rab-22A	0.0229004	0.00354147
NADH dehydrogenase [ubiquinone] 1 subunit C2	0.0214797	0.00708764
Solute carrier family 25 member 20	0.0214797	0.00708764
Disabled homolog 2	0.0214797	0.0061009
Centrosomal protein of 170 kDa	0.0214797	0.00431394
Cytoplasmic dynein 1 light intermediate chain 1	0.0214797	0.00138761
CYFIP related Rac1 interactor B	0.0214797	0.00110201
L-aminoadipate-semialdehyde dehydrogenase-phosphopantetheinyl transferase	0.0214797	0.00529499
MOB kinase activator 3A	0.0200577	0.00736018
Heat shock protein HSP 90-beta	0.0200577	0.00354147
Eukaryotic translation initiation factor 4 gamma 1	0.0200577	0.00354147
Microtubule-associated protein RP/EB family member 2	0.0200577	0.00126265
Sarcoplasmic/endoplasmic reticulum calcium ATPase 2	0.0200577	0.0017995
Argininosuccinate lyase	0.0200577	0.00131365
MMS19 nucleotide excision repair protein homolog	0.0200577	0.00354147
Myeloid-derived growth factor	0.0186342	0.00131365
Cullin 4B	0.0186342	0.00200991
Cytochrome b-c1 complex subunit 1, mitochondrial	0.0186342	0.00373623
Target of Myb1 membrane trafficking protein	0.0186342	0.00354147
Large ribosomal subunit protein uL22 (Fragment)	0.0186342	0.00529499
Dehydrogenase/reductase SDR family member 7	0.0186342	0.00820755
Lactoylglutathione lyase	0.0186342	0.00354147
MYG1 exonuclease	0.0186342	0.00131365
poly(A)-specific ribonuclease (Fragment)	0.0172093	0.00529499
Synembryn-A	0.0172093	0.0023291
Large ribosomal subunit protein uL11	0.015783	0.00934351
cAMP-dependent protein kinase catalytic subunit beta	0.015783	0.00695589
Carnitine O-palmitoyltransferase 2, mitochondrial	0.015783	0.00934351
UPF1 RNA helicase and ATPase	0.015783	0.00708764
Scribble planar cell polarity protein	0.015783	0.00184301
Ankyrin repeat and KH domain containing 1 (Fragment)	0.015783	0.00138761
Mitochondrial ribosomal protein L27	0.0143553	0.0100248
Peroxisomal membrane protein 2	0.0143553	0.0100248
Catenin alpha-1	0.0143553	0.00708764
ATP synthase subunit alpha, mitochondrial	0.0143553	0.00934351
A-kinase anchor protein 2	0.0143553	0.00354147
Ras-related protein Rab-5C	0.0143553	0.0023291
Armadillo repeat-containing X-linked protein 3	0.0143553	0.00529499
Protein DPCD	0.0129262	0.0100248
Aprataxin and PNK-like factor	0.0129262	0.00703053
ATP-binding cassette sub-family F member 2	0.0129262	0.00523483
Serine/threonine-protein kinase 38	0.0129262	0.00145959
Alpha-1,6-mannosyl-glycoprotein 2-beta-N-acetylglucosaminyltransferase	0.0114956	0.00708764
26S proteasome non-ATPase regulatory subunit 2	0.0114956	0.00529499
Glutathione synthetase	0.0114956	0.00934351
Tripeptidyl-peptidase 1	0.0114956	0.00354147
Deoxyuridine 5'-triphosphate nucleotidohydrolase, mitochondrial	0.0114956	0.00680218
Methylosome protein WDR77	0.0114956	0.00354147
Vacuolar protein sorting-associated protein 4A	0.0100637	0.00736018
Cation-dependent mannose-6-phosphate receptor	0.0100637	0.00680218
KIF-binding protein	0.0100637	0.00354147
26S proteasome regulatory subunit 7	0.0100637	0.00674929
Isocitrate dehydrogenase [NADP], mitochondrial	0.0100637	0.00131365
Fragile X messenger ribonucleoprotein 1	0.0100637	0.00354147
Protein SON	0.0100637	0.00126265
Ceramide synthase 2 (Fragment)	0.0100637	0.00138761
Eukaryotic initiation factor 4A-I	0.0086303	0.00354147
Integrin-linked protein kinase	0.0086303	0.0094453
Ras-related protein Rab-11B	0.0071955	0.0114014
10 kDa heat shock protein. mitochondrial	0.0071955	0.0114737
RNA helicase	0.0071955	0.0114737
Collagen alpha-1(XVIII) chain	0.0071955	0.00872938
Translation initiation factor eIF-2B subunit gamma	0.0071955	0.00300439
Solute carrier family 12 member 4	0.00575927	0.0117509
NADH-ubiquinone oxidoreductase 75 kDa subunit, mitochondrial	0.00575927	0.0100248
Bifunctional phosphoribosylaminoimidazole carboxylase/phosphoribosylaminoimidazole succinocarboxamide synthetase	0.00575927	0.0114737
Vacuolar protein sorting-associated protein 26A	0.00575927	0.0061009
Voltage-dependent anion-selective channel protein 3	0.00575927	0.00910758
ATP synthase subunit gamma, mitochondrial	0.00575927	0.00354147
Calcium-regulated heat-stable protein 1	0.00575927	0.00138761
Cysteine and histidine-rich domain-containing protein 1	0.00432161	0.0117509
Laminin subunit beta-2	0.00432161	0.0117509
Ribosomal protein L22 like 1	0.00432161	0.00354147
Stalled ribosome sensor GCN1	0.00432161	0.00708764
Keratin, type II cytoskeletal 1	0.00432161	0.0061009
N-terminal kinase-like protein	0.00432161	0.00311877
[truncated: 1,860 more rows]

## Sheet: Table S6 (ATACseq GDF15)
Table S6. ATACseq study of the Human Dermal Fibroblasts exposed to 12mM glucose + GDF15 100nM for 48H, as compared to glucose 12 mM condition. The loci accessible in 12mM+GDF15 (GDF15 ON) only and non-accessible following GDF15 treatment (GDF15 OFF) are listed below.
GDF15 ON	GDF15 OFF
A4GALT	AACSP1
AADACL2-AS1	AADACL4
AATK	ABCC9
ABCB11	ABHD3
ABCC1	ABITRAM
ABCC12	AC002456.2
ABCG1	AC002486.3
ABCG2	AC002511.3
ABHD1	AC003986.5
ABHD11-AS1	AC004237.1
ABHD17A	AC004448.5
AC000068.5	AC004870.4
AC000082.4	AC005532.5
AC001226.8	AC005614.3
AC002064.7	AC005943.6
AC003075.4	AC006130.3
AC003984.1	AC006160.5
AC003988.1	AC007192.4
AC004012.1	AC007362.3
AC004156.3	AC008155.2
AC004540.4	AC008268.1
AC004862.6	AC008746.12
AC005042.5	AC008984.7
AC005307.4	AC009158.1
AC005537.2	AC009166.7
AC005616.1	AC012513.6
AC005754.7	AC013402.5
AC005785.2	AC015688.3
AC005786.7	AC019185.3
AC006022.4	AC020956.3
AC006026.13	AC021188.4
AC006115.7	AC061961.2
AC006994.2	AC067960.1
AC007193.10	AC068535.2
AC007326.9	AC073254.1
AC007383.3	AC073635.5
AC007405.6	AC074286.1
AC007919.19	AC078883.4
AC008269.2	AC079584.2
AC008592.5	AC079612.2
AC008937.3	AC084121.19
AC009120.6	AC092162.1
AC009262.2	AC093110.3
AC009403.2	AC093388.3
AC009487.5	AC093627.9
AC009498.1	AC093673.5
AC009506.1	AC093911.1
AC010132.10	AC114271.2
AC010492.4	AC128709.2
AC010641.1	AC133680.1
AC010894.3	AC136896.2
AC011625.1	AC138649.1
AC011995.1	AC142391.3
AC012370.3	AC142528.1
AC013463.2	ACADL
AC016644.1	ACSM1
AC016735.1	ACTBP15
AC016907.3	ACTE1P
AC017104.6	ACTG1P17
AC025171.1	ACTG1P18
AC026471.6	ACTG2
AC026954.6	ACY3
AC053503.4	AD000684.2
AC062028.1	ADAD1
AC063976.3	ADAM29
AC064875.2	ADAMTS20
AC067945.4	ADCY10
AC068831.18	ADGRF5P1
AC069155.1	ADM2
AC069368.3	ADORA2BP1
AC069513.4	ADPGK-AS1
AC074289.1	AF228730.16
AC083843.2	AGGF1P10
AC091493.2	AGMO
AC092687.3	AL512380.1
AC092839.4	ALDH1A1
AC093326.3	ALDH5A1
AC093627.10	ALOX5
AC096574.4	ALPL
AC104076.3	AMH
AC106869.2	ANKH-DT
AC113189.5	ANTXRLP1
AC116050.1	ANXA2P2
AC130469.2	AOC1
AC135048.13	AOX3P
AC138472.4	AP000640.10
AC144831.3	AP000648.6
ACAD10	AP000797.2
ACAD11	AP001066.12
ACE	AP001619.2
ACE2	AP001628.7
ACKR2	AP002381.2
ACOT4	AP006216.5
ACOXL-AS1	AP006621.5
ACP4	AP1S3
ACP7	AP3S1
ACTBL2	AP4B1
ACTL7B	APELA
ACTRT3	APLN
ACVR2B	APOL6
ACVR2B-AS1	ARF4P2
AD000864.6	ARHGAP1
ADA	ARHGEF15
ADAM1A	ARID3C
ADAMTS18	ARL14
ADAR	ARL2BPP10
ADCY5	ARR3
ADD2	ARSL
ADD3-AS1	ART2P
ADGRD2	ASB2
ADGRF1	ATF5
ADGRF2	ATG12P2
ADGRG2	ATP2B2-IT2
ADGRL1-AS1	ATP5F1C
ADH6	ATP5MC1P3
ADORA2A	ATXN1-AS1
ADRA1A	AURKC
ADRA2C	AVIL
AEBP1	AZGP1P1
AF015262.2	B3GALT1-AS1
AF131215.6	BAIAP2-DT
AF131217.1	BANF1P5
AF186192.5	BARHL1
AF228730.14	BBIP1
AFAP1L2	BCYRN1
AFDN-DT	BEGAIN
AGBL4	BEND4
AGMAT	BEX5
AGR2	BHLHE40-AS1
AGRN	BICD1P1
AIM2	BMP4
AIRE	BMP8B-AS1
AK3P5	BRCC3
AK4	BRI3P2
AK8	BRWD1-AS2
AKR1B15	BSG-AS1
AKR7L	BTC
AKT1	C10orf67
AL022345.7	C11orf45
AL157902.3	C11orf52
ALG1L12P	C12orf65
ALK	C12orf71
ALKAL1	C17orf67
ALKAL2	C1GALT1P2
ALKBH8	C1orf122
ALS2CL	C1orf21-DT
AMMECR1L	C1orf94
ANGPTL1	C2orf50
ANGPTL4	C5AR2
ANKEF1	C5orf52
ANKH	C6orf3
ANKRD13B	C6orf52
ANKRD16	C9orf57
ANKRD2	CA14
ANKRD30B	CA8
ANKRD33B	CACNA2D3
ANKRD34C-AS1	CALCP
ANKRD36C	CAMKMT
ANKUB1	CAPN6
ANO5	CARS1P1
ANOS1	CASKIN2
ANTXR1	CATSPER1
ANXA1	CATSPER2P1
AOC2	CAVIN2-AS1
AOC4P	CCDC125
AOX2P	CCDC18
AP000221.1	CCDC192
AP000251.3	CCDC3
AP000304.12	CCDC39
AP000345.2	CCNB1IP1P1
AP000350.10	CCND3P1
AP000867.14	CCNI2
AP000936.4	CCNT2-AS1
AP001476.4	CD163
AP001626.2	CDC45
AP002856.4	CDHR1
AP1B1P1	CDIPTOSP
AP1G2	CDKAL1
AP3M1	CDYL2
AP4E1	CEACAM20
APBA2	CEACAMP3
APBA3	CECR2
APOL4	CENPN
APONP	CEP19
AQP3	CEP57L1
AQP4-AS1	CES5A
ARAP1-AS1	CFAP44
ARFGEF3	CFAP99
ARHGAP11A	CFD
ARHGAP31	CFL1P8
ARHGAP39	CGB2
ARHGAP40	CH17-3B23.3
ARHGEF12	CHIT1
ARHGEF18	CHL1-AS1
ARHGEF19-AS1	CHMP4BP1
ARHGEF25	CHMP6
ARHGEF4	CHP1
ARID5A	CILP
ARL2BPP3	CIR1
ARL4D	CISTR
ARMC10	CLCN4
ARMC6	CLCNKA
ARMCX3	CLDN1
ARMCX5	CLDN2
ARNTL2	CLK3P2
ARPC4	CLSTN2
ARPC5	CNN1
ARRB1	CNTN5
ARRDC1-AS1	COBL
ART3	COL3A1
ARTN	COL4A3
ARVCF	COL9A3
ARX	COX6B2
ASB4	COX6CP16
ASB5	CPEB1-AS1
ASGR1	CPXM1
ASIC2	CPZ
ASIC3	CRNKL1
ASPA	CRYZL1
ASPHD2	CT69
ASTL	CTA-363E6.2
ASTN2	CTA-390C10.10
ASXL3	CTA-398F10.2
ATAD5	CTA-481E9.4
ATG3	CTB-113I20.2
ATG4D	CTB-114C7.4
ATG9B	CTB-130E24.1
ATM	CTB-131K11.1
ATMIN	CTB-179I1.1
ATOH1	CTB-184G21.3
ATP1A3	CTB-189B5.4
ATP1B2	CTB-70D19.1
ATP2C2	CTC-229L21.1
ATP5MC1P1	CTC-235G5.3
ATP5MG	CTC-246B18.10
ATP6V1A	CTC-352J10.1
ATP6V1B1	CTC-436K13.6
ATP6V1E2	CTC-453G23.4
ATP6V1G1P6	CTC-457L16.1
ATP8B4	CTC-467M3.2
ATP9A	CTC-471F3.5
ATXN7L2	CTC-471J1.11
ATXN7L3-AS1	CTC-546K23.1
AVPR1A	CTC-563A5.5
AXIN1	CTC-830I3.1
B3GALT5	CTD-2012K14.4
B3GAT1	CTD-2012K14.7
B3GNT7	CTD-2017D15.1
B4GALNT4	CTD-2026D20.2
B4GALT2	CTD-2127O16.2
BABAM2	CTD-2192J16.20
BACE2-IT1	CTD-2201E9.2
BACH1-AS1	CTD-2210P24.1
BAG1	CTD-2308N23.4
BAG3	CTD-2318H23.1
BAG5	CTD-2325P2.5
BAIAP2	CTD-2331H12.7
BAIAP3	CTD-2332E11.2
BANK1	CTD-2349B8.1
BAP1	CTD-2369P2.10
BARX2	CTD-2369P2.8
BASP1	CTD-2384B11.2
BCAM	CTD-2509G16.5
BCAP31	CTD-2516F10.2
BCAR3-AS1	CTD-2521M24.11
BCL2L10	CTD-2525I3.5
BCL6	CTD-2529O21.2
BCL6B	CTD-2530N21.4
BCO1	CTD-2534I21.9
BCOR	CTD-2576D5.4
BEND5	CTD-2587H24.15
BEX3	CTD-2589H19.6
BHMT	CTD-2651B20.5
BID	CTD-3105H18.4
BIK	CTD-3222D19.12
BIN3	CTD-3233P19.8
BLK	CTNNBL1P1
BLVRA	CTRB2
BNC1	CWH43
BOK-AS1	CXXC1P1
BOLL	CYCSP26
BORCS8	CYP1A1
BRD1	CYP4A26P
BRDT	CYP4A44P
BSG	CYP4F23P
BTBD7P2	CYP4F3
BTF3L4P4	CYSLTR2
BTG4	DAB1-AS1
BUD13P1	DARS1-AS1
BVES-AS1	DCLRE1CP1
BX322559.3	DCUN1D2-AS
BYSL	DDX3ILA1
C10orf105	DDX51
C11orf72	DEFB125
C11orf97	DENND3
C12orf4	DGAT2
C16orf82	DGUOK-AS1
C17orf113	DHDH
C17orf97	DHFR2
C1orf141	DHX37
C1orf198	DISC1FP1
C1orf21	DLG2
C1orf43	DMBX1
C1QBPP2	DMC1
C1QL4	DNAJB8-AS1
C1QTNF1-AS1	DNAJC12
C1QTNF3	DOLK
C1QTNF4	DRC7
C20orf204	DUSP26
C2CD4A	DUSP28
C3AR1	DUSP29
C4orf33	DUX4L34
C5orf66-AS2	DUX4L9
C6orf118	EEF1A2
C6orf141	EEF1AKMT3
C8orf37-AS1	EFCAB14P1
C8orf58	EFHB
C8orf82	EIF2S1
C8orf88	EIF4HP1
C9orf16	ELFN2
C9orf163	EMC2
CA11	EMILIN3
CA9	EML3
CACNA1C-IT3	ENO1P3
CACNA1E	ENSG10010134172.1
CACNA2D3-AS1	ENSG10010134453.1
CACNG2	ENSG10010135820.1
CACNG7	ENSG10010135886.1
CALB1	ENSG10010135898.1
CALHM3	ENSG10010136797.1
CAMK2G	EPB42
CAMK2N1	EPHA3
CAMK2N2	EREG
CAMKV	ERICH6B
CAMP	ESPN
CAMSAP1	ESR1
CAND2	EXOC3-AS1
CAPN11	EXOC8
CAPN3	EXOSC8
CAPN8	F2RL2
CAPNS2	FABP5P3
CAPS2	FABP5P5
CARD11	FAF1
CARD16	FAM126B
CARD6	FAM13A-AS1
CARMAL	FAM155A
CARMIL2	FAM169A
CASC2	FAM214BP1
CASC23	FAM219A
CASP10	FAM237B
CASS4	FAM71E1
CASZ1	FAM71E2
CATSPER4	FAM87B
CBLN2	FANCM
CBLN3	FBLL1
CBR3	FBXL22
CBX1P4	FBXO3-DT
CBX6	FCF1P10
CC2D1A	FEZF1
CCDC106	FGD2
CCDC120	FGD3
CCDC127	FIZ1
CCDC154	FLJ37453
CCDC159	FLNC-AS1
CCDC175	FNDC10
CCDC178	FOCAD-AS1
CCDC185	FOXC2
CCDC33	FOXN4
CCDC39-AS1	FOXP4-AS1
CCDC62	FREM3
CCDC68	FRG2EP
CCDC71	FRMPD4
CCDC81	FUT8-AS1
CCDC85C	GABARAPL2
CCDC97	GABPB1-AS1
CCL15	GABRD
CCNB3	GAGE13
CCNI	GALNS
CCNJL	GALNT3
CCR10	GALR1
CCRL2	GAS5-AS1
CCSER1	GCK
CCT6P3	GDA
CCZ1B	GDNF
CD163L1	GEMIN7
CD24	GEN1
CD27	GFOD1-AS1
CD9	GFY
CDC42BPG	GJA3
CDH13	GLB1L2
CDH20	GLOD5
CDH4	GLRA3
CDH6	GLT1D1
CDH8	GLYR1
CDHR2	GNAT1
CDIPT	GNB3
CDK2	GPATCH3
CEACAM19	GPC2
CEACAM22P	GPC6
CEACAM7	GPC6-AS1
CEACAMP7	GPR149
CELSR3	GPR160
CEND1	GPR83
CENPB	GPS1
CENPV	GRAMD4
CEP250	GRAP2
CEP72	GRID1
CERKL	GRIK5
CES5AP1	GRK4
CFAP100	GRK7
CFAP221	GS1-215N23.2
CFAP46	GS1-238N13.1
CFAP52	GS1-34D21.1
CFAP65	GS1-393G12.12
CFAP74	GSTA2
CFAP92	GSTZ1
CFH	GTF2H5
CFL1P1	GTF2IP4
CFP	H1-7
CGNL1	H2BC17
CH17-159N18.5	H2BP3
CH17-189H20.1	H4C9
CH17-472G23.1	HADHB
CH507-513H4.3	HAO2
CH507-9B2.5	HAPLN3
CHAD	HAR1B
CHADL	HAUS1
CHAF1B	HDGFL2
CHCHD1	HELT
CHCHD10	HERC2P2
CHCHD2P2	HES3
CHD5	HHLA2
CHD7	HIGD1A
CHERP	HIGD1B
CHMP2A	HLA-DOA
CHODL	HLA-DRA
CHP1P3	HLA-H
CHP2	HMGB1P35
CHRNB2	HMGB3P31
CHRNB4	HMGCLL1
CHST15	HMGN1P10
CHST8	HMSD
CIB2	HNRNPCP6
CIB4	HNRNPLP2
CIDECP1	HOPX
CITF22-49E9.3	HOTAIRM1
CKAP4	HOXA10
CKB	HOXD11
CKMT2	HPDL
CLCN1	HPN
CLDN20	HSPD1P3
CLDN4	HTR1DP1
CLDN7P1	ICA1
CLDN9	IFI30
CLEC12A	IFIT5
CLIC3	IFNWP5
CLIP3	IGFBP7-AS1
CLPSL1	IGHV3-37
CLSTN1	IGLC6
CLUHP3	IGLL3P
CLUL1	IGLV8-61
CLVS2	IGLV8OR8-1
CMC2	IKBIP
CMC4	IL13
CNGA2	INCA1
CNOT11	IQANK1
CNOT9	IQCA1L
CNTN2	IRF2-DT
CNTNAP2	ITGAM
COCH	JAKMIP1
COL11A1	KANK2
COL11A2	KB-1107E3.1
COL15A1	KB-1683C8.2
COL18A1-AS2	KB-1930G5.4
COL26A1	KB-208E9.1
COL2A1	KB-226F1.2
COL4A1	KCNA2
COL4A2	KCND2
COL5A3	KCNH3
COLEC12	KCNK3
COLGALT2	KCNN1
COMMD4P1	KCNQ4
COMMD7	KDM7A-DT
CORO1B	KHDRBS3
COX20	KNCN
COX4I1P1	KRBOX1
COX6C	KRT18P4
COX7B	KRT8P26
CPA6	KRT8P49
CPEB2	KRTAP10-2
CPHL1P	KRTAP12-1
CPNE5	KRTAP21-3
CPSF2	KSR2
CPSF3	KU-MEL-3
CPXM2	KYAT1
CRACDL	LAMC2
CRACR2B	LAX1
CREB3L3	LDOC1
CRHR1	LEF1
CRHR2	LIF-AS1
CRIP3	LIFR-AS1
CROCC	LILRB4
CRTC1	LIMK2P1
CRYBB1	LIN28B-AS1
CRYBB2P1	LIN7A
CRYBG2	LINC00092
CRYGS	LINC00160
CSF3R	LINC00173
CSMD2	LINC00400
CSPG5	LINC00423
CSRNP1	LINC00431
CST2P1	LINC00466
CSTP2	LINC00469
CTA-363E6.8	LINC00486
CTA-459N13.2	LINC00702
CTA-503F6.2	LINC00863
CTA-929C8.7	LINC00929
CTA-929C8.8	LINC00992
CTB-102L5.7	LINC01102
CTB-107G13.1	LINC01134
CTB-113P19.4	LINC01138
CTB-114C7.5	LINC01143
CTB-12A17.3	LINC01186
CTB-147N14.4	LINC01227
CTB-152G17.5	LINC01266
CTB-162J7.1	LINC01310
CTB-167G5.6	LINC01405
CTB-167G5.7	LINC01411
CTB-171P15.2	LINC01429
CTB-174O21.2	LINC01489
CTB-31E20.1	LINC01586
CTB-31O20.6	LINC01597
CTB-35F21.5	LINC01620
CTB-50L17.16	LINC01627
CTB-52I2.4	LINC01675
CTB-60B18.22	LINC01716
CTB-60B18.6	LINC01738
CTB-66B24.1	LINC01765
CTB-88F18.6	LINC01766
CTC-209H22.3	LINC01818
CTC-232P5.3	LINC01839
CTC-239J10.1	LINC01929
CTC-250I14.7	LINC01975
CTC-250P22.2	LINC01978
CTC-251H24.14	LINC02016
CTC-269P20.2	LINC02092
CTC-276P9.3	LINC02128
CTC-277H1.6	LINC02147
CTC-297N7.7	LINC02181
CTC-297N7.9	LINC02197
CTC-338M12.9	LINC02273
CTC-342M10.2	LINC02298
CTC-344H19.4	LINC02331
CTC-360G5.8	LINC02392
CTC-435M10.12	LINC02405
CTC-435M10.13	LINC02415
CTC-436K13.1	LINC02436
CTC-448D22.1	LINC02534
CTC-457L16.2	LINC02535
CTC-459F4.8	LINC02651
CTC-461H2.2	LINC02666
CTC-523E23.5	LINC02700
CTC-525D6.2	LINC02775
CTC-525D6.3	LINC02794
CTC-537E7.2	LINC02805
CTCF	LINC02831
CTD-2005H7.2	LINC02845
CTD-2012K14.6	LINC02870
CTD-2017F17.3	LIVAR
CTD-2060C23.1	LL21NC02-21A1.1
CTD-2062O1.4	LL22NC03-102D1.18
CTD-2086O20.1	LLNLR-271C9.1
CTD-2105E13.6	LLNLR-284B4.1
CTD-2140G10.2	LLNLR-284B4.2
CTD-2184D3.7	LMO2
CTD-2201E18.3	LMX1A-AS1
CTD-2207P18.1	LNCOC1
CTD-2216M2.1	LNCTAM34A
CTD-2224J9.8	LONP1
CTD-2270P14.5	LONRF3
CTD-2291D10.4	LORICRIN
CTD-2308G16.1	LPAR5
CTD-2311M21.3	LRCH2
CTD-2336O2.1	LRIT1
CTD-2336O2.2	LRMDA
CTD-2337I7.1	LRRC10
CTD-2350C19.2	LRRC37A5P
CTD-2377O17.1	LRRC9
CTD-2506P8.7	LRRTM1
CTD-2515A14.1	LSM1P1
CTD-2516F10.4	LYPD1
CTD-2523D13.2	LYPD6B
CTD-2527I21.15	LYSMD3
CTD-2530H12.8	LYZL1
CTD-2540L5.9	LZTS1
CTD-2542C24.5	MACO1
CTD-2547L24.5	MAF1
CTD-2554C21.2	MAGEA1
CTD-2562J15.8	MANCR
CTD-2574D22.2	MAP3K15
CTD-2574D22.6	MAP3K20-AS1
CTD-2587M23.1	MAP7D1
CTD-2591A1.1	MAPK11
CTD-2639E6.9	MAPK8IP2
CTD-2651B20.4	MARCHF11
CTD-3035K23.7	MAST4-AS1
CTD-3051D23.1	MAT1A
CTD-3064M3.4	MC3R
CTD-3091F23.1	MCHR2-AS1
CTD-3093M3.1	MCM8
CTD-3193O13.11	MCMDC2
CTD-3193O13.8	MDGA2
CTD-3220F14.1	MED28P6
CTD-3222D19.2	MEI1
CTU2	MEIS1-AS3
CTXND1	MFNG
CUBN	MFSD6L
CUX1	MGC4859
CWF19L2	MHENCR
CXADR	MID1IP1
CXorf38	MINK1
CYB5AP2	MIR124-1HG
CYB5R1	MIR1243
CYCSP41	MIR1471
CYP17A1	MIR148B
CYP2F2P	MIR152
CYP2J2	MIR182
CYP3A5	MIR26B
CYP4F12	MIR3143
CYRIA	MIR320A
CYSRT1	MIR34A
CYTH4	MIR378D2HG
D2HGDH	MIR3945
DAB1	MIR3973
DACH1	MIR4304
DACH2	MIR4644
DAGLA	MIR4738
DAND5	MIR4789
DAPK1	MIR5087
DAW1	MIR548AJ1
DBNDD2	MIR597
DCAF12L2	MIR6076
DCAF13P1	MIR648
DCAF6	MIR6511A3
DCHS1	MIR6752
DCLK3	MIR6779
DCTN6	MIR6855
DDIT4L	MIR7162
DDRGK1	MIR7848
DDX25	MIR8074
DDX28	MIXL1
DDX42	MKLN1-AS
DEFB121	MLXIPL
DENND2D	MMADHC-DT
DENND5B-AS1	MNX1
DFFB	MOAP1
DGCR6L	MORF4L2-AS1
DGKB	MPHOSPH6-DT
DGKZ	MPO
DHRS4-AS1	MPZL2
DIAPH2-AS1	MRI1
DIO2	MROH2B
DISP3	MROH6
DLEU7	MRPL46
DLGAP3	MRPS18CP6
DLGAP4	MSC-AS1
DLL3	MSH4
DLL4	MSR1
DLX4	MSX2P1
DLX5	MT1P3
DLX6	MTATP6P1
DMRTC2	MTATP6P14
DNAH10	MTMR7
DNAH10OS	MTX3
DNAH8	MVB12B
DNAH9	MYCN
DNAI1	MYCT1
DNAJB13	MYL4
DNAJB5P1	MYO15A
DNAJC4	MYO3B-AS1
DNAJC5	MYO7B
DNAJC8	MYO9B
DNASE1	MYOZ2
DNHD1	MZF1-AS1
DNM1P17	MZT2B
DOC2GP	NAA80
DPH6-DT	NACAP10
DPM1	NAGPA
DPP6	NAP1L2
DPP7	NAT14
DPPA5P1	NBEAL1
DPY19L1P1	NCKAP5-AS2
DPYSL4	NCMAP-DT
DPYSL5	NCSTN
DRD1	NDUFAF2
DRD2	NDUFB4P4
DRD3	NENFP3
DRGX	NEUROD4
DROSHA	NFATC1
DSCR9	NFIA-AS1
DSEL-AS1	NHP2P2
DSP	NKX6-3
DTX2	NLGN3
DUOX1	NMRK2
DUSP1	NOL8
DUSP13	NOP14-AS1
DUSP8	NOTCH2NLC
DUX4L26	NPB
DVL1	NPM1P21
DVL2	NR2C2AP
E2F2	NR2E3
E2F4P1	NRCAM
EAF1-AS1	NT5C3B
EBF1	NTF6B
EBF4	NUP210P2
EDIL3	NXNL2
EDN1	OAS1
EDN2	OCA2
EDNRB	OGDHL
EDRF1-DT	OLIG1
EEF1B2P1	ONECUT1
EEF2	OR1AB1P
EEF2KMT	OR1E2
EFCAB6-AS1	OR2A2
EFNA4	OR2F1
EGR4	OR2H1
EIF1AX-AS1	OR2H5P
EIF3K	OR2V2
ELF4	OR51A8P
ELMO3	OR52U1P
ELOB	OR52X1P
ELOVL2	OR8B9P
ELOVL7	OR8S1
EMBP1	OVAAL
EMC10	OVGP1
EMC3-AS1	OXCT2
EME2	P2RX3
EMID1	P2RY13
EML2-AS1	PAEP
EMX2OS	PAK3
ENO3	PAK5
ENPP7P13	PARD6BP1
ENSG00000264834	PARG
ENSG10010134413.2	PAUPAR
ENSG10010135148.1	PAX5
ENSG10010135340.1	PCBP1
ENSG10010135413.1	PCDH8P1
ENSG10010136656.1	PCED1CP
ENSG10010136707.1	PCMT1
ENSG10010136972.1	PDE7A-DT
ENSG10010137005.1	PDE9A
ENSG10010137092.1	PDGFA
ENSG10010137197.1	PGAM1P8
ENSG10010137439.1	PGF
ENSG10010139371.1	PGLYRP2
ENSG10010139529.1	PHBP20
EOMES	PIK3CD-AS2
EP300	PILRB
EPB41L4A	PINK1-AS
EPCAM	PIP
EPHA1	PIWIL1
EPHX2	PLA2G7
EPHX4	PLAC9P1
EPM2AIP1	PLD5
EPO	PLPP2
EPPIN	PNLIPRP2
EPS15	PNPLA4
EPS15-AS1	POLH
EPS8L2	POU2F1
ERBB4	PPARGC1B
ERC2	PPAT
ERFE	PPBPP1
ESRRB	PPCS
ESRRG	PPFIA4
ETV7	PPIAP15
EVA1B	PPIL6
EWSR1	PPP1R11P1
EXD1	PPP1R3E
EXD3	PRAME
EXOC1L	PRDM16
EXOC6	PRDM16-DT
EXTL1	PRDX3P2
EXTL2	PRDX3P4
EYA2	PRDX4
EYS	PRELP
F2RL1	PRICKLE2-AS1
F2RL3	PRKACG
F5	PRKCB
FAM120C	PRMT5-AS1
FAM131A	PRND
FAM131B	PRODH
FAM133A	PROK1
FAM135A-AS1	PROP1
FAM149B1	PRR7-AS1
FAM157A	PRSS3
FAM162B	PRSS55
FAM163B	PSG6
FAM229A	PSMA3-AS1
FAM240A	PSMB8
FAM241B	PSMD7-DT
FAM41C	PTRHD1
FAM47E-STBD1	PUDP
FAM71F2	PUS3
FAM72A	RAB39A
FAM85B	RAB44
FAM86FP	RALY-AS1
FAM89A	RAPGEF4
FAM95C	RBKS
FAR1-IT1	RBPMS-AS1
FAR2P2	RBPMS2
FAXC	REC8
FBXL15	RELN
FBXO17	RFKP2
FBXO6	RFPL3
FBXW4	RFX3-AS1
FCHSD1	RFXANK
FDX1P1	RGCC
FEM1AP4	RGS5-AS1
FERD3L	RGS8
FETUB	RGS9BP
FGF10	RN7SKP108
FGF13	RN7SKP155
FGF14-IT1	RN7SKP163
FGF20	RN7SKP202
FGF23	RN7SKP247
FGF8	RN7SKP38
FGFR3P6	RN7SKP79
FGR	RN7SL165P
FHOD1	RN7SL177P
FIBIN	RN7SL277P
FIGNL2-DT	RN7SL311P
FKBP4P6	RN7SL431P
FLACC1	RN7SL774P
FLI1	RNA5SP155
FLNC	RNA5SP158
FLRT2	RNA5SP236
FLT3	RNA5SP244
FMNL1	RNA5SP257
FMNL1-DT	RNA5SP42
FMO2	RNA5SP499
FMR1-AS1	RNASE1
FN3K	RNASE2
FNDC4	RNF126
FOS	RNF139-AS1
FOXA1	RNU1-103P
FOXCUT	RNU1-30P
FOXL2NB	RNU2-39P
FOXL3	RNU5F-3P
FOXM1	RNU5F-4P
FOXN1	RNU6-1027P
FOXN3-AS1	RNU6-1067P
FOXP2	RNU6-1127P
FOXP4	RNU6-142P
FOXRED2	RNU6-174P
FREM2	RNU6-241P
FRG1GP	RNU6-293P
FRK	RNU6-321P
FRMD4B	RNU6-36P
FRMD7	RNU6-394P
FRMD8	RNU6-519P
FRMD8P1	RNU6-563P
FRMPD1	RNU6-567P
FSTL1	RNU6-681P
FTSJ3	RNU6-818P
FUBP1	RNU6ATAC24P
FXYD1	RNU6ATAC7P
FYB1	RNU7-11P
FZD4-DT	RNU7-121P
GABARAP	RNU7-46P
GABPB1	RNU7-47P
GABPB1-IT1	RNVU1-4
GABPB2	RNY1P10
GABRA5	RNY4P9
GABRB2	ROBO2P1
GABRB3	ROPN1B
GACAT3	RORB
GAL3ST3	RP1-101K10.6
GALNT10	RP1-122P22.4
GALNT16	RP1-168P16.3
GALNT5	RP1-193H18.3
GANC	RP1-196A12.1
GASK1B	RP1-197B17.3
GATD1	RP1-217P22.2
GATD3B	RP1-228P16.9
GAU1	RP1-267D11.6
GBA3	RP1-276J11.3
GBP2	RP1-288H2.2
GCKR	RP1-302D9.1
GDF6	RP1-313I6.12
GDPD2	RP1-34P24.3
GEM	RP1-40E16.2
GEMIN7-AS1	RP1-45C12.1
GFI1B	RP1-53C18.3
GFRA3	RP1-72A23.1
GGN	RP11-1001M11.2
GGT1	RP11-102N12.3
GGT5	RP11-1035L22.1
GH1	RP11-103H7.3
GHRHR	RP11-103J8.2
GHSR	RP11-104F15.9
GIGYF1	RP11-1055B8.3
GIMAP5	RP11-1069G10.2
GINS3	RP11-1078I14.1
GIPR	RP11-107N7.1
GJA1	RP11-108M9.4
GK	RP11-109L13.1
GLIS1	RP11-112N19.2
GLIS2	RP11-114H21.2
GLRA2	RP11-115N4.1
GLRA4	RP11-11N7.6
GLRB	RP11-123N4.4
GMEB2	RP11-129O7.3
GMFG	RP11-12A16.3
GMIP	RP11-135A24.4
GNA14	RP11-135F9.4
GNA14-AS1	RP11-1379J22.5
GNAO1-AS1	RP11-138B4.1
GNAS-AS1	RP11-1396O13.23
GNB1	RP11-141H1.1
GNG4	RP11-143A12.1
GNL1	RP11-155D18.13
GNS	RP11-156E8.1
GOLGA2	RP11-158M2.2
GOLGA2P10	RP11-159F24.3
GOLT1A	RP11-160C18.2
GPATCH2	RP11-161I6.2
GPC3	RP11-164H16.3
GPM6B	RP11-165D20.2
GPN1	RP11-165M1.1
GPR108	RP11-168P13.1
GPR153	RP11-173A6.3
GPR176-DT	RP11-174G17.3
GPR20	RP11-178F10.3
GPR6	RP11-17A19.2
GPR62	RP11-180C16.1
GPRASP1	RP11-180M15.4
GPRC5B	RP11-183J19.1
GPRIN3	RP11-185E8.2
GPSM1	RP11-186F10.4
GPX3	RP11-187K14.1
GREB1	RP11-18H7.1
GRIA1	RP11-193I22.2
GRIA3	RP11-203H19.2
GRIN2B	RP11-206L1.3
GRIPAP1	RP11-210L7.1
GRK1	RP11-210M15.2
GRK2	RP11-211A18.2
GRK3	RP11-212I21.5
GRM1	RP11-213G2.2
GRM3	RP11-216B9.6
GS1-273L24.6	RP11-217B19.1
GS1-5L10.1	RP11-218M11.6
GS1-72M22.1	RP11-21I4.2
GSDMC	RP11-21L23.3
GSE1	RP11-230F18.6
GSKIP	RP11-240E2.2
GSPT2	RP11-244H3.5
GSTA1	RP11-244O19.1
GSTA3	RP11-252C15.1
GSTP1P1	RP11-253M7.1
GTF2IP20	RP11-254I22.3
GTF3AP2	RP11-255E6.6
GUCY1B2	RP11-269G24.4
H1-10	RP11-26H16.4
H1-10-AS1	RP11-26M5.3
H1-12P	RP11-271K11.5
H1-9P	RP11-284P20.3
H2AC11	RP11-285J16.1
H2BP1	RP11-285M22.2
H2BU2P	RP11-291L22.9
H3C10	RP11-295G20.2
H3C13	RP11-297K8.2
H3C7	RP11-2E11.6
H3P3	RP11-301G19.3
H4-16	RP11-307C18.1
H4C12	RP11-307E17.8
HAAO	RP11-317N8.5
HACD3	RP11-322E11.5
HAND2	RP11-324D17.2
HASPIN	RP11-324E6.6
HAUS8P1	RP11-333J10.2
HBD	RP11-334C17.3
HBEGF	RP11-33A14.1
HBQ1	RP11-343J18.3
HCG17	RP11-345P4.9
HCG24	RP11-350N15.5
HCG4	RP11-351A11.1
HCG4P5	RP11-354M13.1
HCLS1	RP11-359E3.4
HCRT	RP11-361H10.3
HCRTR2	RP11-362L22.1
HDGFL3	RP11-364L4.4
HDHD3	RP11-367N14.2
HELLS	RP11-368P15.3
HENMT1	RP11-368P15.5
HEPH	RP11-369E15.3
HGD	RP11-371I20.2
HGFAC	RP11-376N17.4
HIF3A	RP11-378A13.1
HIGD1AP13	RP11-379L21.1
HIP1R	RP11-382A20.8
HKDC1	RP11-386B13.5
HLA-DOB	RP11-390F4.6
HLA-DPB2	RP11-393I2.4
HLA-V	RP11-395A13.2
HLF	RP11-396D4.2
HMCN2	RP11-397A16.3
HMGN2P22	RP11-397E7.6
HMGXB4	RP11-397H6.1
HNF1A-AS1	RP11-397P13.6
HNF1B	RP11-39E3.5
HNF4A	RP11-3M1.5
HNRNPH2	RP11-3N2.16
HOOK3	RP11-400K9.3
HOXA10-HOXA9	RP11-401L13.7
HOXA11	RP11-402D21.2
HOXA13	RP11-406O23.2
HOXA3	RP11-407N17.2
HOXB6	RP11-407N8.6
HOXB9	RP11-411G7.2
HOXC5	RP11-412P11.1
HOXC9	RP11-416I2.3
HOXD3	RP11-416N2.5
HPCAL4	RP11-421K1.1
HPSE	RP11-423F24.3
HPX	RP11-428J1.4
HRAT17	RP11-430G17.5
HRG	RP11-430H10.5
HRK	RP11-432I5.8
HS3ST2	RP11-438B23.2
HS6ST3	RP11-445F6.2
HSD17B1P1	RP11-447M4.2
HSD17B7	RP11-448K10.1
HSD17B7P2	RP11-44N12.2
HSD17B8	RP11-44N22.3
HSDL1	RP11-455F5.3
HSF5	RP11-458I4.2
HSH2D	RP11-45I20.1
HTATIP2	RP11-462P6.1
HTR1B	RP11-465L10.14
HTR2C	RP11-467D10.2
HTR4	RP11-467D6.1
HTR7	RP11-467L13.4
HTRA1	RP11-468F18.5
HTT-AS	RP11-469H8.8
HYDIN2	RP11-470M17.2
ICA1L	RP11-473J6.1
ICAM1	RP11-474G23.3
IDI2-AS1	RP11-474L11.5
IFI44	RP11-475D10.5
IFI44L	RP11-477J21.2
IFIT1P1	RP11-478H13.4
IFITM5	RP11-483I24.3
IFNL4	RP11-490B18.6
IFNL4P1	RP11-494M8.4
IFNWP19	RP11-495P10.3
IFT74-AS1	RP11-4F5.2
IFT81	RP11-4N23.1
IGFBP1	RP11-502H18.2
IGFBP7	RP11-506M12.1
IGFBPL1	RP11-506N21.1
IGFL1P2	RP11-511P7.6
IGHA2	RP11-513M16.7
IGHE	RP11-515O17.2
IGHV1-2	RP11-516C1.1
IGHV3OR16-9	RP11-521O16.3
IGKV1-27	RP11-527N22.2
IGLV1-40	RP11-531A24.7
IGLV1-47	RP11-534I8.1
IGLV2-5	RP11-534L6.5
IGLV4-60	RP11-539G18.4
IGLV7-35	RP11-540O11.6
IGLVI-42	RP11-544I20.2
IGSF23	RP11-547J14.1
IGSF3	RP11-54O7.2
IGSF9	RP11-550I24.3
IKBKB-DT	RP11-555K12.2
IKBKG	RP11-556N21.7
IKBKGP1	RP11-567P19.2
IKZF1	RP11-568J23.10
IKZF4	RP11-569G13.2
IL10RB	RP11-570J4.3
IL10RB-DT	RP11-572C21.2
IL13RA2	RP11-576N17.6
IL1R2	RP11-588P8.1
IL1RAPL1	RP11-589G9.1
IL1RL1	RP11-598K3.1
IL20	RP11-5K16.3
IL20RA	RP11-5O24.1
IL21R-AS1	RP11-600F24.7
IL22RA1	RP11-616M22.2
IL4R	RP11-627G18.2
IL7R	RP11-62H7.3
IL9RP2	RP11-631N16.2
ILF3-DT	RP11-632K5.2
INAFM1	RP11-635L1.3
INAVA	RP11-63E9.1
ING2	RP11-63M22.2
INGX	RP11-640G3.1
INHBA-AS1	RP11-640L9.2
INTS11	RP11-64D22.1
INTS9-AS1	RP11-64I8.1
IPO9-AS1	RP11-64K12.9
IQCH-AS1	RP11-650K20.3
IQCK	RP11-651K21.1
IQSEC3P1	RP11-65J3.14
IRAK1	RP11-662B19.1
IRAK2	RP11-667K14.4
IRF2	RP11-66N11.8
IRF5	RP11-66N24.7
IRF8	RP11-672L10.6
IRGQ	RP11-676J12.8
IRS1	RP11-676J12.9
IRX1	RP11-677M14.8
IRX6	RP11-677O4.5
ISG15	RP11-680F8.1
ISL1	RP11-696F12.1
ISM1	RP11-696N14.1
ITFG1-AS1	RP11-701I24.4
ITGA6	RP11-708J19.3
ITGA7	RP11-711D18.2
ITGB3	RP11-717A5.3
ITGB4	RP11-719N22.1
ITGBL1	RP11-720N19.1
ITIH3	RP11-723C11.2
ITPKB	RP11-731J8.1
ITPR3	RP11-732A19.8
JAK3	RP11-73G16.4
JAZF1-AS1	RP11-73K9.3
JCADP1	RP11-749H20.1
JPH3	RP11-74M13.5
KB-1042C11.5	RP11-750H9.5
KB-1517D11.4	RP11-750H9.7
KB-1615E4.2	RP11-763B22.3
KB-218C10.1	RP11-76C10.3
KBTBD3	RP11-774G5.2
KCND3	RP11-776A13.1
KCNE4	RP11-778D9.13
KCNF1	RP11-77I22.5
KCNH5	RP11-77K12.9
KCNH6	RP11-783K16.14
KCNJ10	RP11-795J1.2
KCNJ6	RP11-7K24.3
KCNK12	RP11-800A3.4
KCNK5	RP11-803F22.1
KCNK6	RP11-804N13.1
KCNK7	RP11-823P9.3
KCNN2	RP11-831F12.4
KCNQ5	RP11-834C11.7
KCNS1	RP11-837J7.3
KCNS3	RP11-837J7.4
KCTD2	RP11-848P1.9
KCTD21	RP11-849F2.5
KCTD4	RP11-849N15.3
KDM7A	RP11-85A1.3
KEL	RP11-867O8.10
KIAA0040	RP11-874G11.1
KIAA0319	RP11-875H7.2
KIAA0408	RP11-87O6.1
KIAA1522	RP11-8L8.5
KIF13B	RP11-90D4.7
KIF17	RP11-90N16.2
KIF1C	RP11-95M5.2
KIRREL1	RP11-95O2.1
KLC4	RP11-963H1.1
KLF15	RP11-963H4.3
KLF8	RP11-967K21.1
KLHL10	RP11-96D1.8
KLHL13	RP11-97O12.7
KLHL26	RP13-401N8.1
KLHL29	RP13-753N3.1
KLHL3	RP13-977J11.6
KLHL34	RP13-977J11.9
KLHL36	RP3-359N14.3
KLHL5	RP3-402L9.3
KLHL6-AS1	RP3-407E4.2
KLK10	RP3-417E16.1
KLK15	RP3-468B3.2
KLK4	RP4-537P9.1
KLKP1	RP4-612B18.3
KLRG2	RP4-614O4.13
KRBOX4	RP4-616B8.6
KRIT1	RP4-640E24.1
KRT12	RP4-705F19.1
KRT16	RP4-753M9.1
KRT18P17	RP4-756H11.4
KRT18P31	RP4-769N13.7
KRT18P35	RP4-778K6.3
KRT19P4	RP4-796I8.1
KRT34	RP4-809F18.1
KRT4	RP5-1039K5.13
KRT78	RP5-1050C22.1
KRT86	RP5-1090P18.1
KRT8P8	RP5-1093G23.1
KRTAP10-5	RP5-1102E8.3
KRTAP11-1	RP5-1139B12.2
KRTAP2-3	RP5-1160K1.3
KRTAP2-4	RP5-1171I10.8
KRTAP4-9	RP5-855F16.1
KRTAP5-4	RP5-862K6.4
KRTAP5-5	RP5-892C22.1
KRTAP9-12P	RP5-896L10.1
L3MBTL3	RP5-901A4.5
L3MBTL4	RP5-908M14.10
LA16c-312E8.2	RP5-956O18.3
LA16c-313F4.1	RP5-963E22.8
LA16c-431H6.7	RPAP2P1
LAMA1	RPL11P3
LAMA4-AS1	RPL12
LAMP5	RPL12P28
LCA10	RPL13P2
LCAT	RPL15P20
LCN12	RPL18AP16
LCN8	RPL18AP17
LCTL	RPL21P120
LDHBP1	RPL21P34
LDHC	RPL21P42
LEAP2	RPL22P11
LEF1-AS1	RPL23AP19
LENG8-AS1	RPL27AP3
LEPROT	RPL34P21
LEPROTL1	RPL35AP16
LGI4	RPL35AP2
LHX1	RPL39P39
LHX3	RPL39P6
LHX9	RPL7A
LIG4	RPL7AP34
LILRA5	RPL9P2
LILRB5	RPS15AP18
LIMD2	RPS17P17
LIMS2	RPS23P5
LINC-PINT	RPS29P26
LINC00165	RPS2P46
LINC00229	RPS6KA6
LINC00299	RPS6P15
LINC00303	RPS6P22
LINC00378	RPSAP44
LINC00385	RUNDC3A-AS1
LINC00427	RUNX3
LINC00460	S1PR5
LINC00484	SAMD7
LINC00501	SAPCD1-AS1
LINC00526	SCAMP1-AS1
LINC00540	SCGB1C2
LINC00551	SCGB1D4
LINC00561	SDHAP2
LINC00567	SELENOF
LINC00570	SELENOW
LINC00589	SENCR
LINC00598	SENP8
LINC00605	SEPSECS
LINC00609	SEPTIN1
LINC00620	SERPINA5
LINC00626	SEZ6L2
LINC00630	SFTA2
LINC00896	SFTPA1
LINC00900	SFTPA2
LINC00911	SHD
LINC00942	SIGLEC1
LINC00964	SIGLEC28P
LINC01006	SIRT7
LINC01010	SLA
LINC01028	SLBP
LINC01031	SLC12A1
LINC01034	SLC16A10
LINC01036	SLC1A7
LINC01074	SLC22A6
LINC01104	SLC25A1P1
LINC01121	SLC25A5-AS1
LINC01122	SLC27A2
LINC01128	SLC38A11
LINC01154	SLC3A1
LINC01231	SLC44A4
LINC01232	SLC52A2
LINC01251	SLC5A11
LINC01252	SLC6A2
LINC01255	SLC7A14
LINC01257	SLC7A2
LINC01258	SLCO1A2
LINC01269	SLFN12L
LINC01354	SLIT3-AS1
LINC01415	SLITRK2
LINC01444	SLPI
LINC01471	SMARCA1
LINC01485	SMIM15-AS1
LINC01515	SMIM31
LINC01521	SNAI1
LINC01522	SND1-IT1
LINC01525	SNHG14
LINC01526	SNORD115-2
LINC01548	SNORD115-37
LINC01556	SNX31
LINC01567	SPATA2L
LINC01571	SPATA6L
LINC01619	SPINK7
LINC01637	SPN
LINC01654	SPOCK2
LINC01664	SPTSSA
LINC01667	SRD5A1
LINC01704	SRGAP2
LINC01743	SRP72P2
LINC01749	SS18L1
LINC01771	SSR4
LINC01776	SST
LINC01788	SSUH2
LINC01804	ST13P13
LINC01816	ST3GAL5-AS1
LINC01819	ST6GAL2
LINC01825	ST6GALNAC4P1
LINC01841	STARD10
LINC01847	STC1
LINC01849	STIM1-AS1
LINC01852	STUB1
LINC01856	STYK1
LINC01858	SULT1A1
LINC01864	SV2A
LINC01879	TAF4
LINC01888	TAF5LP1
LINC01895	TAF9P3
LINC01906	TAFA3
LINC01948	TARM1
LINC01963	TAT-AS1
LINC01964	TBC1D17
LINC01991	TBX2-AS1
LINC02015	TBXT
LINC02022	TCEAL5
LINC02030	TDRD12
LINC02038	TEMN3-AS1
LINC02044	TERT
LINC02112	TESMIN
LINC02129	TEX29
LINC02130	TGM2
LINC02138	THNSL1
LINC02192	THOC3
LINC02223	THUMPD3-AS1
LINC02230	TIE1
LINC02304	TLR5
LINC02323	TMCC3
LINC02325	TMED7-TICAM2
LINC02328	TMEM130
LINC02346	TMEM150A
LINC02351	TMEM163
LINC02354	TMEM167B-DT
LINC02371	TMEM176A
LINC02404	TMEM176B
LINC02420	TMEM178A
LINC02432	TMEM191C
LINC02447	TMEM211
LINC02509	TMEM255A
LINC02521	TMEM270
LINC02539	TMEM51-AS1
LINC02542	TMEM63C
LINC02572	TMPOP1
LINC02574	TNFAIP8L2
LINC02575	TNFRSF17
LINC02577	TNFSF18
LINC02580	TP53TG3HP
LINC02593	TPRG1L
LINC02609	TPSG1
LINC02633	TRAJ11
LINC02660	TRAJ23
LINC02733	TRAPPC3L
LINC02752	TRAV41
LINC02764	TRBV6-6
LINC02776	TRBV8-1
LINC02785	TRH
LINC02800	TRIM11
LINC02801	TRIM26BP
LINC02827	TRIM52-AS1
LINC02868	TRIM54
LINC02888	TRIM67
LINC02889	TRIM7-AS1
LINGO1-AS1	TRIR
LIX1	TRMT112P3
LL22NC03-69F4.1	TRO
LLNLR-276H7.1	TRPV1
LLNLR-304A6.2	TSC2
LLNLR-304G9.1	TSC22D1-AS1
LMAN1	TSEN34
LMF2	TSHZ2
LMTK3	TSNARE1
LNCAROD	TSPYL4
LNCRI	TTC22
LONRF2	TTC3P1
LOXHD1	TUBB3P1
LOXL1-AS1	TUBBP1
LOXL3	TUG1
LOXL4	TUNAR
LPO	TVP23A
LRAT	TWSG1-DT
LRFN5	TXNDC2
LRP4	U47924.31
LRRC14B	U66059.58
LRRC17	U95743.1
LRRC28	UBXN7-AS1
LRRC37A11P	UHRF2P1
LRRC43	UNC93B3
LRRC55	USP27X
LRRC56	USP51
LRRC57	UXT-AS1
LRRC59	VAV1
LRRC6	VIPAS39
LRRC75A	VPS26BP1
LRRK1	WDR20
LRRN2	WDR26
LRTM1	WDR86
LRTOMT	WFDC3
LSAMP	WI2-791K1.1
LSG1	WNT1
LSR	WWC1
LUNAR1	XKR3
LXN	YY1AP1
LY75	ZACN
LYPLAL1-DT	ZBED3
LYRM4	ZBTB20-AS3
LYZL6	ZBTB2P1
MAB21L1	ZDHHC11
MAFG-DT	ZDHHC11B
MAGEA7P	ZDHHC20P2
MAN1B1-DT	ZFHX4-AS1
MAP3K14-AS1	ZFP28-DT
MAP4K2	ZFP3-DT
MAP6	ZFP69
MAP6D1	ZFPM1
MAPK12	ZFR2
MAPK4	ZNF2
MAPK9	ZNF213-AS1
MAPRE3	ZNF296
MARCKS	ZNF316
MARF1	ZNF337-AS1
MARK4	ZNF385B
MASTL	ZNF385C
MAT2A	ZNF516
MATN1	ZNF529-AS1
MAU2	ZNF565
MAZ	ZNF569
MBLAC1	ZNF576
MCAM	ZNF618
MCCD1P2	ZNF630
MCF2L2	ZNF667
MECOM	ZNF830
MED25	ZPLD1
MED28	ZSCAN32
MED8	ZSWIM2
MEGF11	ZSWIM4
MEGF6	ZSWIM5
MEIS1-AS2	ZSWIM6
MEIS3	ZSWIM8
MEIS3P1	ZUP1
MEST	ZW10
METRN	ZWILCH
METTL15	ZWINT
METTL23	ZXDB
METTL6	ZXDC
MFAP2	ZYG11A
MFFP2	ZYG11B
MFHAS1	ZYX
MFSD10	ZZZ3
MFSD13A
MFSD14C
MFSD2B
MGST1
MICB
MINCR
MIR1224
MIR1238
MIR1244-1
MIR1258
MIR129-1
MIR1293
MIR1322
MIR1324
MIR1469
MIR155
MIR155HG
MIR202HG
MIR3124
MIR3154
MIR3179-1
MIR34AHG
MIR3658
MIR3925
MIR3939
MIR3978
MIR4280HG
MIR4311
MIR4423
MIR4439
MIR4477A
MIR4491
MIR4503
MIR4526
MIR4648
MIR4650-1
MIR4695
MIR4715
MIR4736
MIR4739
MIR4759
MIR4802
MIR483
MIR601
MIR6068
MIR6084
MIR647
MIR6512
MIR6720
MIR6745
MIR6821
MIR6848
MIR6878
MIR7855
MIR8052
MIS18A-AS1
MIX23
MKI67
MKX
MLH3
MLLT6
MLST8
MMP24
MMP28
MMP7
MMP8
MN1
MORF4L1P4
MORN5
MPL
MPND
MPZ
MRAP
MRGPRE
MRGPRF-AS1
MROH7
MRPL14
MRPL22
MRPL43
MRPS35P2
MRPS36P2
MRPS6
MRPS9-AS1
MSC
MSI1
MSL1
MT1G
MT2P1
MTA3
MTCO3P12
MTCO3P2
MTFMT
MTFR2P2
MTMR11
MTND2P28
MTSS2
MYCBPAP
MYCL
MYEF2
MYH2
MYL5
MYO15B
MYO16-AS2
MYO1A
MYO1C
MYO5C
MYOG
MYRIP
N4BP1
NAA25
NAALADL1
NAB2
NACAD
NALT1
NAMA
NANOGP7
NATD1
NAV2-AS5
NCAM1
NCF2
NCK2
NCKAP5
NCOA4P1
NDN
NDUFA1
NDUFA4
NDUFA4L2
NDUFB3
NDUFS5P5
NEAT1
NECTIN1-AS1
NEFL
NEIL1
NEK11
NEK4P2
NEK8
NELL2
NEMP2
NEURL1-AS1
NEURL1B
NEURL3
NEUROG2
NEUROG2-AS1
NEXMIF
NFASC
NFE2L3P1
NFIL3
NFILZ
NFU1P1
NGFR
NHLRC3
NIBAN3
NIFK-AS1
NIP7P1
NIPAL3
NIPBL-DT
NIPSNAP1
NKAIN4
NKAPL
NKIRAS1
NKPD1
NKX2-6
NMNAT3
NMU
NOC2LP1
NOC4L
NOL10
NOL4
NOMO3
NOP2
NOS1AP
NOS3
NOTCH4
NOXO1
NPDC1
NPFFR2
NPHS1
NPNT
NPR1
NPTX1
NPW
NPY
NR0B1
NR1H2
NR1I2
NR1I3
NR2E1
NR2F1
NRARP
NRIP3
NRN1
NRN1L
NRON
NRXN3
NSD3
NSMF
NT5C2
NT5M
NTAN1P3
NTF4
NTF6A
NTPCR
NTSR2
NUP153-AS1
NUP62
NUP93-DT
NXPH1
NXPH4
NXT1-AS1
ODAPH
ODCP
ODF3B
OGFOD3
OGFR
OLR1
OPN1LW
OPN1SW
OPRL1
OR10AA1P
OR1F1
OR1X1P
OR1X5P
OR2C1
OR4D1
OR52A4P
OR52E3P
OR52N2
OR7A2P
OR7E2P
OR9Q1
ORMDL3
OXCT1
OXCT1-AS1
OXCT2P1
OXGR1
P2RY11
P3H3
P4HA3
PA2G4P4
PABPC1P4
PACS1
PACSIN3
PAK1IP1
PALMD
PANO1
PAPOLB
PAPPA
PAQR5
PARD3
PARD3-AS1
PARD6B
PARD6G
PARGP1
PASK
PATJ
PBK
PBLD
PBRM1
PCDH7
PCDHAC1
PCDHB14
PCDHGB4
PCDHGB7
PCDHGC5
PCNAP4
PCNX3
PCP4L1
PCSK6
PDCD2L
PDCD6
PDCD6IPP2
PDE10A
PDE3B
PDE4DIPP2
PDE7A
PDGFB
PDIA3P1
PDK3
PDPK1
PDYN
PDZD2
PEAK1
PEBP1P1
PEG13
PELI2
PELP1
PEX11A
PEX11G
PEX5L
PF4
PF4V1
PFDN2
PFDN4
PGAP6
PGGHG
PGM2L1
PGPEP1
PGS1
PHEX
PHIP
PHKA2
PHLPP2
PI16
PIGQP1
PIK3R5
PIP4K2C
PITX1
PIWIL2
PKDREJ
PKN1
PKN2-AS1
PKNOX2
PLA2G12A
PLA2G2E
PLA2G2F
PLA2G4E
PLA2G5
PLA2R1
PLAAT1
PLCB3
PLCL2
PLEKHG1
PLEKHH3
PLEKHM2
PLEKHS1
PLIN3
PLP2
PLPP4
PLPPR4
PLXDC2
PLXNA3
PLXNB1
PMPCA
PNKD
PNMA6F
PNMA8A
PNPLA1
PODN
POGZ
POLE
POLR1C
POLR1D
POLR2I
POLR2L
POLR3A
POLR3GP1
POM121C
POM121L2
POMC
POPDC3
PORCN
POT1-AS1
POU2F1-DT
POU4F1
PPARG
PPFIA2
PPIAP75
PPM1E
PPM1J
PPM1M
PPP1R14B
PPP1R14BP4
PPP1R26-AS1
PPP1R9B
PPP3R1
PPP4R3B
PPY
PRAMENP
PRDM1
PRDM12
PRDX6
PRICKLE3
PRIMPOL
PRKG2-AS1
PRKXP1
PRL
PROB1
PRODH2
PROK2
PROKR1
PROM1
PROSER2-AS1
PRPF38A
PRR15L
PRR29
PRR5
PRRG4
PRRT1B
PRRX2
PRSS16
PRSS46P
PRSS51
PRTG
PSAPL1
PSG4
PSMA2P3
PSMA3P1
PSMB7
PSMB8-AS1
PSTPIP1
PTCH1
PTCH2
PTENP1-AS
PTGER3
PTGES3P3
PTGIS
PTP4A3
PTPN5
PTPRN
PTTG1
PVRIG
PYCARD-AS1
PYCR1
PYGM
QKI
QRFPR
RAB11B-AS1
RAB11FIP1
RAB11FIP4
RAB15
RAB1B
RAB35
RAB37
RAB42
RAB5CP2
RAB6D
RAB7B
RABEP1
RABGAP1L-DT
RABL2A
RAC2
RAC3
RAD1P1
RAET1G
RALGPS2
RANGRF
RAP2C-AS1
RAPGEF3
RAPSN
RASAL2-AS1
RASGRP2
RASSF10
RBFADN
RBM10
RBM23
RBM24
RBM44
RBMS3-AS2
RBP2
RCCD1-AS1
RCOR2
RDH16
RDM1P5
REEP2
REPIN1
RERG-AS1
RET
RETREG2
RFC1
RFTN2
RGN
RGS6
RGS7BP
RHBDF1
RHBDL3
RHNO1
RIIAD1
RIMBP2
RIMKLA
RIMS1
RIMS2
RIPOR2
RN7SKP132
RN7SKP154
RN7SKP237
RN7SKP272
RN7SKP288
RN7SKP8
RN7SL126P
RN7SL297P
RN7SL451P
RN7SL471P
RN7SL635P
RN7SL646P
RN7SL659P
RN7SL674P
RN7SL698P
RN7SL720P
RN7SL738P
RN7SL786P
RN7SL794P
RN7SL801P
RNA5S13
RNA5S17
RNA5SP144
RNA5SP162
RNA5SP174
RNA5SP242
RNA5SP245
RNA5SP362
RNA5SP429
RNA5SP442
RNA5SP448
RNA5SP45
RNA5SP470
RNA5SP478
RNA5SP488
RNA5SP532
RNA5SP89
RNASE8
RNASEH2B-AS1
RNF103-CHMP3
RNF123
RNF144A
RNF157-AS1
RNF187
RNF207
RNF213
RNF222
RNF34
RNF5P1
RNU1-134P
RNU1-146P
RNU2-14P
RNU4-30P
RNU4ATAC2P
RNU6-1
RNU6-1031P
RNU6-1064P
RNU6-1177P
RNU6-1190P
RNU6-1219P
RNU6-1227P
RNU6-1230P
RNU6-1245P
RNU6-1300P
RNU6-1309P
RNU6-22P
RNU6-24P
RNU6-269P
[truncated: 1,249 more rows]

## Sheet: Table S7 MTERF3vsGDF15
Proteins present in the different clusters of the heatmap of Figure S14
Accession	Cluster	Protein	Gene.ID	m1	m3	m4	m6
A0A0B4J2D5	20		A0A0B4J2D5; A6NFJ6; A6NJY7; hsa:8209; O00650; O00660; O15011; O15012; P30042; P55346; P78474; Q92505; Q92507	0.952	1.081	1.328	1.138
A0AVT1	42		A0AVT1; A6N8M7; B2RAV3; hsa:55236; Q4W5K0; Q6UV21; Q86T78; Q86TC7; Q8N5T3; Q8N9E4; Q9H3T7; Q9NVC9	1.12	0.935	1.371	1.232
A1L0T0	20		A1L0T0; hsa:10994; O43341; Q96F08; Q99651; Q9BWN5; Q9UEB2	1.074	1.06	1.334	1.176
A1X283	13		A1X283; B6F0V2; hsa:285590; Q9P2Q1	0.766	0.811	1.371	1.195
A5A3E0	40		A5A3E0; A6NC34; hsa:728378	1.658	1.121	1.126	1.326
A5YKK6	31		A5YKK6; hsa:23019; Q68DX7; Q7Z3K2; Q8IWB8; Q8TB53; Q9BVZ6; Q9UFR8; Q9UI27; Q9Y2L0	0.72	0.74	1.185	1.189
A6NDG6	23		A6NDG6; hsa:283871	0.957	1.017	1.834	1.189
A6NHL2	39		A6NHL2; B4DKL2; hsa:79861; Q4QQJ5; Q9H6Z0	1.222	1.282	1.602	1.315
O00115	45		B2RD06; B7Z4K6; hsa:1777; O00115; O43910	1.155	0.834	1.21	1.814
O00116	28		A5D8U9; hsa:8540; O00116; Q2TU35	1.189	0.934	1.221	1.186
O00148	36	DX39A	B1Q2N1; hsa:10212; O00148; Q8N5M0; Q9BVP6; Q9H5W0	0.001	0.001	2.044	1.576
O00151	30		B2RBS6; hsa:9124; O00151; Q5VZH5; Q9BPZ9	1.079	0.958	0.991	0.903
O00159	8		hsa:4641; O00159; Q4LE56; Q6NVJ7; Q86Y95	0.976	0.816	1.19	1.06
O00161	31		hsa:8773; O00161; O00162; Q13602; Q6IAE3	0.861	0.746	1.133	0.984
O00178	29	GTPB1	hsa:9567; O00178; Q6IC67	0.454	0.433	4.577	4.051
O00186	14		A8K269; A8K5K7; hsa:6814; O00186; Q53FW1; Q86YJ3; Q9UPD7	1	0.734	1.411	1.272
O00217	6		B2RB86; hsa:4728; O00217; Q0VDA8	1.003	0.785	1.405	1.548
O00231	42		A8K3I7; E1P663; hsa:5717; O00231; O00495; Q53FT5	1.024	0.808	1.368	1.188
O00232	32		A6NP15; hsa:5718; O00232; Q53HA2; Q6P053	1.151	0.922	1.311	1.298
O00233	14		B2RD35; G3V1Q6; hsa:5715; O00233; Q9BQ42	0.969	0.916	1.281	1.235
O00264	13		B7Z1L3; hsa:10857; O00264; Q9UGJ9	0.809	0.72	1.494	1.3
O00273	28		hsa:1676; O00273; Q5T6G5; Q5T6G6; Q96I97; Q9Y6C6	1.285	0.994	1.218	1.132
O00291	7		B4E3I7; E7ES17; hsa:3092; O00291; O00328; Q2TB58; Q8TDL4; V5LU97	1.673	1.332	1.404	1.155
O00299	43		hsa:1192; O00299; Q15089; Q502X1	1.148	0.99	1.69	1.582
O00330	35	ODPX	B4DW62; D3DR11; E9PB14; E9PBP7; hsa:8050; O00330; O60221; Q96FV8; Q99783	0	1.225	0	0
O00391	9		hsa:5768; O00391; Q59G29; Q5T2X0; Q8TDL6; Q8WVP4	0	0	1.534	1.151
O00399	6		B2RAC1; hsa:10671; O00399	0.88	1.013	1.309	1.513
O00401	42		A1JUI9; hsa:8976; O00401; Q7Z746	1.129	0.884	1.263	1.234
O00410	8		B4DZA0; hsa:3843; O00410; O15257; Q5T578; Q86XC7	0.94	0.785	1.236	1.055
O00429	4		A8K4X9; B4DGC9; B4DSU8; G8JLD5; hsa:10059; J3KPI2; O00429; O14541; O60709; Q59GN9; Q7L6B3; Q8TBT7; Q9BWM1; Q9Y5J2	0.763	1.065	1.464	1.26
O00442	42		hsa:8634; O00442; Q5VVL5; Q5VVL6; Q96E99	1.066	0.917	1.253	1.122
O00461	28		hsa:27333; O00461	1.169	1.203	1.238	1.112
O00483	8		A4D109; hsa:4697; O00483; Q6FHN5	0.925	0.962	1.242	1.017
O00487	14		B3KNW2; hsa:10213; O00176; O00487	1.065	0.853	1.363	1.278
O00499	46		hsa:274; O00297; O00499; O00545; O43867; O60552; O60553; O60554; O60555; O75514; O75515; O75516; O75517; O75518; Q659B7; Q92944; Q99688	0.896	0.664	0.959	0.778
O00505	28		hsa:3839; O00191; O00505; O43195; Q5JVM9; Q8IYQ9; Q96AA7	1.129	1.012	1.208	1.206
O00506	13		A8K6Z3; A8K7D2; B7Z9K1; hsa:10494; O00506; Q15522; Q5BJF1	0.785	0.663	1.203	1.277
O00560	14		B2R5Q7; B4DUH3; B7ZLN2; hsa:6386; O00173; O00560; O43391; Q14CP2	0.996	0.787	1.432	1.318
O00571	14		A8K538; B4E3E8; hsa:1654; O00571; O15536	1.004	0.889	1.443	1.259
O00592	37	PODXL	A6NHX8; hsa:5420; O00592; Q52LZ7; Q53ER6	2.295	2.501	3.127	2.685
O00622	18		hsa:3491; O00622; O14934; O43775; Q9BZL7	0.91	0.897	0.999	0.975
O00625	39		hsa:8544; O00625; Q5U0G0; Q6FHD2	1.402	1.218	1.576	1.463
O00629	32		A8K4S6; D3DNM2; hsa:3840; O00190; O00629	1.364	0.947	1.312	1.132
O00743	1		B2R5V6; B7Z2W9; B7Z5K9; hsa:5537; O00743; Q5U0A2; Q9UIC9	1.127	1.128	0.929	0.844
O00754	5		G5E928; hsa:4125; O00754; O15330; Q16680; Q93094; Q9BW13	0.769	0.637	1.899	1.698
O00764	40		hsa:8566; O00764; Q7Z2Y0; Q9BS02	1.473	0.965	1.3	1.241
O14494	1		B7ZKN8; G3XA95; hsa:8611; O14494; O60457; O60463; Q17RZ4	1.166	1.322	0.81	0.709
O14495	48		B2R651; D3DQ52; hsa:8613; O14495; Q5U0F7; Q96GW0; Q99782	0.566	0.421	0.624	0.514
O14530	28		B2R9G8; D3DVI4; hsa:10190; O14530; Q53HG4; Q53RV8; Q6NSF5; Q8TB70; Q9BRU6	1.32	1.022	0.826	1.528
O14562	28		A8MW58; D3DWF2; hsa:56061; O14562	1.118	0.913	1.148	1.099
O14579	34		A6NE29; A6NKA3; hsa:11316; O14579; O76097; Q6IBB8; Q9UGP6	1.092	0.868	1.519	1.379
O14617	4		hsa:8943; O00202; O14617; O75262; Q59HF5; Q96G11; Q9H3C6	0.942	0.933	1.6	1.156
O14656	34		B2RB58; hsa:1861; O14656; Q53Y64; Q96CA0	1.055	0.857	1.484	1.493
O14657	30		hsa:27348; O14657	1.205	0.834	0.917	0.77
O14672	31		B4DU28; hsa:102; O14672; Q10742; Q92650	0.84	0.671	1.019	1.004
O14684	29	PTGES	hsa:9536; O14684; O14900; Q5SZC0	0.343	0.314	3.687	3.498
O14737	4		B4DE64; hsa:9141; O14737; Q53YC9; Q6IB70	0.845	0.981	1.432	1.359
O14744	28		A8MTP3; A8MZ91; B4DX49; B4DY30; B5BU10; D3DS33; E2QRE7; hsa:10419; O14744; Q6IBR1; Q9UKH1	1.091	1.075	1.203	1.038
O14745	14		B3KY21; hsa:9368; O14745; O43552; Q86WQ5	1.047	0.798	1.41	1.443
O14773	25		hsa:1200; O14773; Q53HT1; Q5JAK6; Q6UX56; Q71JP6; Q96C37	1.107	0.727	2.067	1.75
O14787	42		hsa:30000; O14655; O14787; Q6IN77	1.182	0.841	1.518	1
O14818	14		B2R515; hsa:5688; O14818; Q5JXJ2; Q9BR53; Q9H4K5; Q9UEU8	1.017	0.86	1.422	1.296
O14828	23		A9Z1W6; B1AVS6; hsa:10067; O14828; O15128; Q96FR8; Q9BPY0	0.716	1.148	1.754	1.265
O14879	44	IFIT3	hsa:3437; O14879; Q99634; Q9BSK7	1.874	1.648	5.722	4.384
O14880	40		B2R592; hsa:4259; O14880; Q6ICN4	1.351	1.255	1.35	1.166
O14907	26		B2RD53; D3DTJ6; hsa:30851; O14907; Q7LCQ4	1.403	1.216	1.239	0.892
O14908	40		A8K4I3; A8MZG3; hsa:10755; O14908; Q9BTC9	1.486	1.165	1.215	1.233
O14929	36	HAT1	hsa:8520; O14929; Q49A44; Q53QF0; Q53SU4; Q6P594; Q8WWB9	0	0	2.037	1.564
O14933	10	UB2L6	A6NDM6; A8MY53; hsa:9246; O14933; Q8N5D8; Q9UEZ0	0.633	0.881	2.66	2.257
O14936	30		A6NES1; B7ZKY0; hsa:8573; O14936; O43215; Q17RI4; Q59HA0; Q5VT16; Q5VT17; Q5VT18; Q5VT19; Q66T42; Q9BYH6; Q9NYB2; Q9NYB3	0.922	0.805	1.014	0.879
O14949	25		hsa:27089; O14949; Q5FVE2; Q9BV88; Q9T2V7	0.97	1.222	2.128	1.671
O14950	32		D3DUH6; hsa:103910; O14950; Q13182; Q7Z5Z4	1.244	0.962	1.432	1.145
O14974	1		B4DZ09; F8VWB4; hsa:4659; O14974; Q2NKL4; Q569H0; Q86WU3; Q8NFR6; Q9BYH0	1.34	1.24	0.951	0.955
O14979	47		hsa:9987; O14979; Q6SPF2; Q7KZ74; Q7KZ75; Q96IM0; Q96S43	1.221	1.689	1.976	1.871
O14980	42		A6NL14; A8K1K5; D6W5E2; hsa:7514; O14980; Q63HP8; Q68CP3; Q99433	1.005	0.772	1.384	1.164
O15031	30		A6QRH0; hsa:23654; O15031; Q7KZU3; Q9BSU7	0.897	0.729	1.142	0.84
O15067	13		A6H8V8; hsa:5198; O15067	0.864	0.645	1.303	1.088
O15118	6		B4DET3; hsa:4864; O15118; Q9P130	1.024	0.902	1.21	1.447
O15121	9	DEGS1	hsa:8560; O15121	0	0	1.783	1.109
O15127	32		B2RDF0; hsa:10066; O15127; Q9BQE8	1.29	0.78	1.335	1.418
O15143	12		hsa:10095; O15143; Q9BU00	1.62	1.273	1.07	0.86
O15144	40		hsa:10109; O15144; Q92801; Q9P1D4	1.498	1.017	1.504	1.289
O15145	42		hsa:10094; O00554; O15145	1.216	0.976	1.411	1.111
O15160	30		hsa:9533; O15160; O75395; Q5JTE3	1.137	0.874	1.024	0.775
O15162	29	PLS1	B2R8H8; B4DTE8; hsa:5359; O15162	1.064	1.139	3.665	3.049
O15173	46		hsa:10424; O15173; Q569H1	0.773	0.695	0.822	0.697
O15247	41	CLIC2	A8K9S0; hsa:1193; O15174; O15247; Q5JT80; Q8TCE3	0.001	0.001	0.001	0.001
O15260	30		B7Z6A4; hsa:6836; O15260; O60923; Q5T8U6; Q9UNZ0; Q9UNZ1	1.098	0.851	1.171	0.95
O15269	40		A8K681; hsa:10558; O15269; Q5VWB4; Q96IX6	1.319	1.055	1.216	1.23
O15305	4		A8K672; B7Z6R0; D3DUF3; hsa:5373; O15305	0.888	0.866	1.349	1.22
O15347	22		hsa:3149; O15347; O95556; Q6NS40	0.497	0.444	1.741	1.235
O15355	13		hsa:5496; O15355	0.809	0.779	1.451	1.285
O15357	26		B2RTX5; hsa:3636; O15357; Q13577; Q13578	1.185	1.371	0.957	0.99
O15371	17		A8MWD3; B2R7D4; B4DTF8; B4DVY1; hsa:8664; O15371; Q3MJD9; Q5M9Q6	1.015	0.961	1.534	1.362
O15397	32		B7Z7M3; hsa:10526; O15397	1.13	0.955	1.456	1.271
O15400	42		E1P579; hsa:8417; O15400; Q5SZW2; Q96ES9	1.047	0.882	1.337	1.181
O15460	13		D3DQ85; D3DQ86; hsa:8974; O15460; Q8WWN0	0.793	0.679	1.458	1.205
O15498	20		B4DR94; hsa:10652; O15498; Q53F01; Q6FGU9; Q6IB15	1.031	1.055	1.263	0.98
O15511	42		A6NEC4; hsa:10092; O15511; Q6PG42	1.062	0.959	1.307	1.121
O43143	3		hsa:1665; O43143; Q9NQT7	0.816	0.801	1.542	1.476
O43148	8		B0YJ90; D3DUJ5; hsa:8731; O43148; O94996; Q9UIJ9	0.914	0.717	1.204	0.951
O43172	20		hsa:9128; O43172; O43445; O43864; Q5T1M8; Q96DG2; Q96IK4	0.938	1.009	1.384	1.03
O43175	48		B2RD08; hsa:26227; O43175; Q5SZU3; Q9BQ01	0.398	0.372	0.58	0.521
O43181	14		hsa:4724; O43181; Q9BS69	0.979	0.954	1.426	1.268
O43237	8		A8K6V1; B4DZP4; hsa:1783; O43237; Q8TAT3	1.001	0.843	1.211	1.147
O43242	20		B3KMW9; B4DT72; hsa:5709; O43242; Q96EI2; Q9BQA4	1.01	1.114	1.238	1.208
O43252	34		hsa:9061; O43252; O43841; O75332; Q6IAX6; Q96FB1; Q96TF4; Q9P1P9; Q9UE98	1.095	0.946	1.535	1.573
O43264	28		A1A528; hsa:9183; O43264	1.217	0.864	1.153	1.341
O43293	40		A0AVN4; B3KQE2; hsa:1613; O43293; Q05JY4	1.472	1.333	1.129	1.172
O43294	1		B2R8D5; hsa:7041; O43294; Q9BPW3; Q9Y2V5	1.35	1.227	0.905	0.835
O43310	19		B3KTR8; hsa:9811; O43310; Q8IVD5	1.285	0.606	0.533	0.825
O43390	3		hsa:10236; O43390; Q2L7G6; Q5TEH1; Q9BV64; S4R3J4	0.837	0.923	1.531	1.744
O43395	35	PRPF3	B4DSY9; hsa:9129; O43395; O43446; Q5VT54	0.748	0.88	0	0
O43396	8		hsa:9352; O43396	0.987	0.828	1.321	1.095
O43399	32		B4DPJ6; E1P5G7; hsa:7165; O43398; O43399; Q5JWU5; Q5JWU6; Q5JWU8; Q5U0E0; Q9H3Z6	1.209	1.01	1.412	1.222
O43464	2		hsa:27429; O43464; Q9HBZ4; Q9P0Y3; Q9P0Y4	1.418	1.165	1.658	1.113
O43488	42		hsa:8574; O43488; O75749; Q5TG63	1.098	0.961	1.309	1.16
O43493	18		B2R686; B8ZZ88; D6W5K3; F8W8W7; F8WBK2; hsa:10618; J3KQ45; O15282; O43492; O43493; O43499; O43500; O43501; Q53G68; Q53GV2; Q6MZV1; Q6ZTM7; Q8N6T8; Q92760; Q96QL2	0.92	0.863	1.061	1.224
O43516	18		B8ZZM1; D3DPE4; hsa:7456; O43516; Q15220; Q53TA9; Q6MZU9; Q9BU37; Q9UNP1	1.022	1.048	1.112	0.966
O43583	32		hsa:8562; O43583; Q9H3U6; Q9UKZ0	1.171	1.038	1.321	1.206
O43592	46		A6NLH1; hsa:11260; O43592; O43784; Q8WUG2; Q9BVS7	0.82	0.703	1.017	0.856
O43615	20		A8K0R9; D6W664; hsa:10469; O43615; Q8N193	1.026	1.028	1.312	1.163
O43617	32		A6NDN0; B2RDN2; D3DPS2; hsa:27095; O43617	1.162	1.051	1.367	1.211
O43657	31		hsa:7105; O43657; Q54A42; Q6IAN9	0.423	0.447	1.065	0.844
O43674	20		hsa:4711; O43674; Q561V6	0.812	1.101	1.3	1.364
O43676	23		hsa:4709; O43676; Q6IB80	0.863	0.992	1.869	1.29
O43678	23		D6RJD6; hsa:4695; O43678; Q6IAY8	1.09	1.084	1.96	1.136
O43681	32		A6NHP8; A8K740; hsa:439; O43681; Q53FC6; Q92849	1.3	1.015	1.475	1.268
O43684	3		A6NJ42; B2R6E7; D3DRE9; hsa:9184; O43684; O43685	0.969	0.82	1.637	1.437
O43707	8		A4K467; D6PXK4; hsa:81; O43707; O76048	1.015	0.874	1.237	1.094
O43719	31		D3DWG9; hsa:27336; O43719; Q59G06; Q99730	0.787	0.678	0.964	1.085
O43747	40		hsa:164; O43747; O75709; O75842; Q9UG09; Q9Y3U4	1.334	1.138	1.377	1.329
O43776	30		B4DG16; hsa:4677; O43776; Q53GU6	0.934	0.801	1.036	0.992
O43809	13		hsa:11051; O43809; Q6IB85; Q6NE84	0.932	0.664	1.412	1.316
O43815	1		hsa:6801; O43815; Q3KP65; Q53TQ8; Q9NP38	0.984	0.937	0.934	0.615
O43837	17		B2RDR1; D3DVX2; D3DVX3; hsa:3420; O43837; O95106; Q5JXS8; Q9NQ06; Q9NQ07; Q9NUZ0; Q9UEX0; Q9UG99	1.035	1.295	1.382	1.394
O43852	28		B3KPG9; D6QS48; D6QS49; D6QS50; D6QS51; D6QS52; D6QS53; D6QS54; D6QS55; D6QS56; D6QS57; D6QS58; D6QS59; F5H1Q9; F5H879; hsa:813; O43852; O60456; Q6FHB9; Q96RL3; Q9NR43	1.257	0.882	1.209	1.04
O43865	18		B4E168; hsa:10768; O43865; Q2TAJ6; Q502W8; Q5VSM0; Q6P171; Q96PK4; Q9UG84	0.943	0.969	1.041	0.949
O43896	1	KIF1C	D3DTL6; hsa:10749; O43896; O75186; Q5U618	0.906	1.402	0.831	0.814
O43920	17		hsa:4725; O43920	0.958	1.032	1.594	1.384
O60271	42		A6H8U5; A8MSX0; B4DHH2; hsa:9043; O60271; O60905; Q3KQU8; Q3MKM7; Q86WC7; Q86WC8; Q8IZX7; Q96II0; Q9H811	1.077	0.893	1.382	1.121
O60313	32		D3DNW4; E5KLJ5; E5KLJ6; E5KLJ7; E5KLK1; E5KLK2; hsa:4976; O60313	1.334	0.982	1.323	1.257
O60443	34		A4D156; B2RAX9; B3KT05; hsa:1687; O14590; O60443; Q08AQ8; Q9UBV3	1.058	0.831	1.597	1.554
O60493	40		A8K0B1; E1P5E4; E1P5E5; hsa:8724; O60493; O60718; Q4TT29; Q4TT31; Q5JXJ7; Q5JXJ8; Q96AP9; Q9C0J5; Q9NU45	1.491	1.096	1.462	1.255
O60502	30		B7WPB9; D3DR79; E9PGF9; hsa:10724; O60502; O75166; Q86WV0; Q8IV98; Q9BVA5; Q9HAR0	1	0.705	1.192	0.958
O60507	34		A4D2M0; hsa:8460; O60507; Q6FGM7	1.082	0.711	1.538	1.459
O60551	41	NMT2	B0YJ49; hsa:9397; O60551; Q53Y38; Q5VUC8; Q9BRB4	0	0	0	0
O60565	2		hsa:26585; O60565; Q52LV3; Q8N914; Q8N936	1.208	1.056	1.591	1.187
O60568	32		B2R6W6; hsa:8985; O60568; Q540C3	1.17	0.996	1.307	1.216
O60610	32		A6NF18; B7ZKW2; E9PEZ2; hsa:1729; O60610; Q17RN4; Q59FH8; Q9UC76	1.322	1.088	1.487	1.354
O60637	18		A6NEH4; B3KQQ2; B4DP19; hsa:10099; O60637; Q9BW22; Q9NVX9	0.915	1.054	0.864	0.924
O60645	42		hsa:11336; O60645; Q6P2E8; Q8TEN6; Q8WUW0; Q96DI4	1.195	0.975	1.401	1.137
O60664	30		A8K4Y9; hsa:10226; K7EQF4; O60664; Q53G77; Q9BS03; Q9UBD7; Q9UP92	1.043	0.858	1.1	1.05
O60684	20		B2RDC7; D3DPP5; hsa:23633; O60684; Q5VVU3	1.017	0.987	1.214	1.135
O60701	13		B3KUU2; B4DN25; hsa:7358; O60589; O60701	0.951	0.738	1.348	1.246
O60711	25		B2R8B4; B4DV71; hsa:9404; O60711; Q53FW6; Q6FI07	1.122	0.895	2.337	1.917
O60739	3		hsa:10289; O60739; Q9UQF8	0.789	0.911	1.523	1.438
O60749	8		B3KN44; B4DEK4; B7Z408; hsa:6643; O43650; O60749; P82862; Q53XK8; Q597H6; Q9BTS8	0.953	0.972	1.184	1.082
O60763	8		B2RAQ0; hsa:8615; O60763; Q6PK63; Q86TB8; Q8N592	0.905	0.809	1.323	1.094
O60783	3		hsa:63931; O60783; Q5R358	0.712	1.056	1.334	1.626
O60784	30		B4DEL9; B4DNA1; hsa:10043; O60784; Q5TIJ6; Q86X74	1.112	0.816	1.052	1.057
O60826	13		A8K7G1; hsa:28952; O60826	0.897	0.797	1.471	1.319
O60831	43		B2RD20; hsa:11230; O60831	1.067	0.927	1.853	1.706
O60841	8		hsa:9669; O60841; O95805; Q53RV7; Q53SI8; Q9UF81; Q9UMN7	0.991	0.831	1.238	1.124
O60869	20		hsa:8721; O60869; Q5T5T2; Q9UIM1	0.887	1.062	1.332	1.3
O60884	14		B2R7L7; hsa:10294; O14711; O60884	1.004	0.942	1.264	1.243
O60888	43		A2AB26; A2BEL4; hsa:51596; O60888; Q3B784; Q5JXM9; Q5SU05; Q9NYQ9	1.198	1.088	1.801	1.459
O75083	26		A8K6E9; A8MPU4; hsa:9948; O75083; O75313; Q8N6E5; Q9UG05; Q9UG78; Q9UQE0	1.472	1.434	1.179	1.12
O75131	30		A8KA47; hsa:8895; O75131; Q8IYA1	0.956	0.877	1.075	0.972
O75157	1		D3DNI5; hsa:9819; O75157; Q6PI50; Q9H2Z6; Q9H2Z7; Q9H2Z8	1.283	1.223	0.857	0.973
O75165	4		hsa:23317; O75165; Q3L0T1; Q6PI82; Q6UJ77; Q6ZSW1; Q6ZUT5; Q86XG3; Q96DC1; Q9BWK9	0.94	0.933	1.398	1.197
O75175	42		hsa:4849; O75175; Q9NZN7; Q9UF76	1.077	0.757	1.408	1.062
O75190	28		A4D232; A8K7D8; A8KAG0; B4DN73; E9PCZ2; hsa:10049; O75190; O95806; Q53EN8; Q59EF2; Q6FIC8; Q75MA2; Q9UIK6	1.304	1.057	1.194	1.25
O75223	8		B2RDN0; B8ZZN4; B8ZZR8; hsa:79017; O75223; Q9BS37	1.031	0.869	1.203	1.257
O75306	14		D3DVG7; hsa:4720; J3KPM7; O75306; Q5VTW0; Q969P3; Q9UEV3	1.066	0.965	1.375	1.364
O75323	30	NIPS2	C9IYJ3; hsa:2631; O43801; O75323; Q53X96	1.01	0.948	1.038	0.966
O75340	18		B2RD16; E7ESR3; hsa:10016; O75340; Q2YDC2; Q5TZS0	0.934	0.855	0.98	1.134
O75347	2		B4DT30; hsa:6902; O75347	1.044	1.259	1.63	1.221
O75348	39		hsa:9550; O75348; Q6IB33	1.232	1.344	1.582	1.496
O75351	42		hsa:9525; O75351; Q69HW4; Q9GZS7	1.166	0.909	1.529	1.205
O75368	20		hsa:6451; O75368; Q3SYL1; Q5JT50; Q6FIE8; Q9H0N8	0.98	1.093	1.255	1.257
O75369	46		B2ZZ83; B2ZZ84; B2ZZ85; C9JKE6; C9JMC4; hsa:2317; O75369; Q13706; Q59EC2; Q60FE7; Q6MZJ1; Q8WXS9; Q8WXT0; Q8WXT1; Q8WXT2; Q8WXT3; Q9NRB5; Q9NT26; Q9UEV9	0.739	0.698	0.93	0.769
O75381	20		B2R7N1; B3KML6; B7Z1N2; hsa:5195; O75381; Q8WX51	1.127	1.118	1.341	1.059
O75390	39		hsa:1431; O75390; Q71UT9; Q7KZH0; Q96FZ8; Q9BWN8	1.223	1.153	1.649	1.574
O75396	34		A8K1G0; hsa:9554; O75396	0.976	0.857	1.587	1.432
O75436	20		A8MZ56; B2RDD3; hsa:9559; O75436; Q8TBH4; Q9H982	1.104	0.993	1.302	1.259
O75439	39		hsa:9512; O60416; O75439; Q96FV4	1.32	1.313	1.522	1.64
O75477	18		B0QZ42; D3DR65; hsa:10613; O75477; Q53HV0	0.865	0.95	1.069	0.926
O75489	3		B2R9J1; B4DFM8; hsa:4722; O75489; Q9UNQ8	0.911	0.883	1.539	1.471
O75508	31		B2R7C1; D3DNQ5; hsa:5010; O75508; Q5U0P3	0.407	0.319	1.038	0.973
O75533	8		E9PCH3; hsa:23451; O75533	0.98	0.854	1.294	1.182
O75569	14		A8K3I6; hsa:8575; O75569; Q53G24; Q6X7T5; Q8NDK4	1.03	0.871	1.471	1.35
O75607	9	NPM3	hsa:10360; O75607; Q9UNY6	0.001	0.001	1.172	1.28
O75629	29	CREG1	B2RDD4; hsa:8804; O75629; Q8N9A3	0.537	0.39	2.99	3.335
O75643	32		hsa:23020; O75643; O94884; Q6NZY0; Q6PX59; Q8NBE6; Q96IF2; Q9H7S0	1.356	0.978	1.494	1.117
O75663	14		B2R8V3; hsa:261726; O75663; Q5HYB2; Q8IZ86	0.992	0.888	1.374	1.254
O75695	39		hsa:6102; O75695; Q86XJ7; Q9NU67	1.381	1.012	1.502	1.45
O75718	4		B2RBL6; hsa:10491; O75718	0.947	0.888	1.364	1.167
O75821	13		hsa:8666; O14801; O75821; Q969U5	0.94	0.533	1.491	1.241
O75822	18		B4DUI3; F5H425; hsa:8669; O75822; Q9BUD2; Q9H8Q2; Q9UI65	0.818	0.9	1.06	0.931
O75828	43		hsa:874; O75828; Q6FHP2	1.046	0.903	2.06	1.634
O75844	8		B3KQI7; D3DPU7; hsa:10269; O75844; Q8NDZ8; Q9UBQ2	1.039	0.963	1.185	1.047
O75874	31		hsa:3417; O75874; Q567U4; Q6FHQ6; Q7Z3V0; Q93090; Q9NTJ9; Q9UKW8	0.835	0.681	1.188	1.102
O75886	34		A8K8A0; D3DPA1; hsa:10254; O75886; Q7LDQ0; Q9UF58	1.126	0.963	1.697	1.24
O75915	42		B2R6V5; hsa:10550; O75915; Q53ES3; Q5KU08	1.078	0.851	1.31	1.107
O75935	39		A6NII7; B2RBM5; hsa:11258; O75935; Q5T1I5; Q5T1I7; Q5T8G3; Q9BPU8	1.28	1.105	1.58	1.46
O75937	13		B4DUU4; D3DPM0; hsa:22826; O75937; Q6IBA4; Q8N4Z5; Q9P051; Q9P067	0.811	0.654	1.349	1.418
O75947	43		B2R5L6; hsa:10476; O75947; Q9H3J4	1.137	1.077	1.696	1.62
O75955	18		B4DVY7; hsa:10211; O75955; Q969J8; Q9UHW1; Q9UNV8	0.881	1.044	0.9	1.321
O75962	28		D3DTD1; hsa:7204; O75962; Q13458; Q59EQ7; Q6PJC9; Q6ZN05; Q8IWK8	1.177	1.018	1.141	0.983
O75976	18		B7Z7T9; B7ZAU4; F5GZH6; hsa:1362; O15377; O75976; Q86SH9; Q86XE6	0.977	0.91	1.06	0.992
O76003	34		B3KMP7; B3KMQ5; D3DRG2; hsa:10539; O76003; Q5JV01; Q96CE0; Q9P1B0; Q9P1B1	0.956	0.935	1.735	1.382
O76021	33		B4DJ58; D3DUG7; hsa:26156; O76021; Q2M1T7; Q6PL22; Q8IWS7; Q8WUZ1; Q9HDA9; Q9Y3Z9	0.761	1.373	0.928	1.524
O76031	20		A1L428; A8K8F1; B9EGI8; hsa:10845; O76031; Q9H4D9	1.023	1.114	1.347	1.185
O76071	40		A0MNN9; hsa:9391; O76071; Q53FM5	1.49	1.063	1.177	1.472
O76094	14		G5E9Z8; hsa:6731; O76094; Q7Z3C0	1.038	0.909	1.383	1.344
O94760	3		hsa:23576; O94760; Q5HYC8; Q86XK5	0.85	0.898	1.636	1.631
O94776	43		hsa:9219; O94776; Q68DB1; Q9UQB5	0.924	0.906	2.171	1.466
O94804	43		A6ND35; B2R8F5; B3KMY1; hsa:6793; O94804; Q6NSK0; Q9UIW4	0.933	1.098	1.871	1.382
O94826	20		D3DN48; hsa:9868; O94826	0.985	1.011	1.322	1.227
O94832	48		A6H8V3; hsa:4642; O94832; Q8NHP9	0.639	0.573	0.488	0.501
O94855	14		hsa:9871; O94855; Q8IYI7	1.073	0.874	1.395	1.296
O94874	8		A0PJ53; B4DJ57; C0H5X5; hsa:23376; O94874; Q8N765; Q9NTQ0	0.922	0.874	1.233	1.149
O94888	35	UBXN7	D3DXB3; hsa:26043; O94888; Q6ZP77; Q86X20; Q8N327	0.81	0.688	0	0
O94903	31		hsa:11212; O94903; Q6FI94	0.778	0.707	1.262	1.081
O94905	17		A0JLQ1; A8K5S9; B4DM38; D3DSW0; hsa:11160; O94905; Q6NW21; Q86VS6; Q86W49	1.152	1.058	1.546	1.535
O94906	8		B2RAR5; B3KMC6; hsa:24148; O94906; O95109; Q5VXS5; Q9H3Z1; Q9H4T9; Q9H4U8; Q9NTE6	0.961	0.878	1.259	1.176
O94925	49	GLSK	hsa:2744; O94925; Q9UL05; Q9UL06; Q9UL07; Q9UN40	2.482	2.377	1.074	0.95
O94973	42		hsa:161; O75403; O94973; Q53ET1; Q96SI8	1.135	0.831	1.352	1.133
O95070	35	YIF1A	A6NM00; hsa:10897; O95070; Q96G83; Q9BVD0	0.617	0.865	0	0
O95155	1		A8K8S9; G0ZJH6; hsa:10277; O75169; O95155; O95338; Q5SZ12; Q5SZ16; Q96QD4; Q9BYI7	1.041	1.179	0.94	0.91
O95166	12	GBRAP	hsa:11337; O95166	1.941	1.227	0.879	0.946
O95168	34		B2RUY3; B9EJC7; hsa:4710; O95168	1.254	0.85	1.664	1.232
O95197	30		B3KQS2; B7Z308; B7Z4M0; F5H774; hsa:10313; O95197; Q147U9; Q496K2; Q53GN3; Q59EP0; Q5UEP2; Q6T930; Q7RTM7; Q7RTM8; Q7RTN3	1.069	0.875	1.083	1.081
O95202	28		B4DED2; hsa:3954; O95202; Q9UF65	1.273	1.092	1.283	1.148
O95218	12		D3DQ75; hsa:9406; O95218; Q53GS3; Q59F92; Q5VV33; Q5VV34; Q8IXN6; Q9UP63	1.47	1.192	0.993	1.016
O95219	8		B3KMH0; B4DQV4; D3DNA3; hsa:8723; O95219	1.028	0.841	1.331	0.918
O95232	20	LC7L3	B3KN54; D3DTY1; hsa:51747; O95232; Q6PHR9; Q9NUY0; Q9P2S7	0.996	1.13	1.279	1.39
O95292	31		A2A2F2; hsa:9217; O95292; O95293; Q9P0H0	0.787	0.768	1.177	1.14
O95297	18		B2REB9; B2REC0; hsa:9019; O95297; Q5R332; Q8IX11; Q9BWZ3; Q9NYK4; Q9UL20	0.903	0.743	0.884	1.102
O95298	2		E9PNU8; E9PRB2; hsa:4718; O95298; Q549M5; Q6FIH8; Q9UBJ9	1.116	1.188	1.513	0.824
O95302	46		B3KY35; B7Z1G9; B7Z6H3; hsa:11328; O95302; Q2M2A1; Q3MIR7; Q6IN76; Q6P2N1; Q96EX5; Q96IJ9	0.775	0.662	0.777	0.759
O95336	34		hsa:25796; O95336	1.022	0.837	1.618	1.346
O95340	26		hsa:9060; O95340; Q9BZL2; Q9P0G6; Q9UHM1; Q9UKD3; Q9UP30	1.359	1.332	1.223	1.07
O95347	6		hsa:10592; O95347; Q6IEE0; Q9P1P2	0.709	0.811	1.095	1.387
O95372	39		hsa:11313; O95372; Q7Z4Z2	1.365	1.205	1.616	1.354
O95373	42		A6NNM5; B2R786; hsa:10527; O95373; Q1RMF7; Q9H177; Q9NTE3	1.167	0.955	1.271	1.161
O95379	7	TFIP8	B3KMH1; B3KMI2; B7Z713; hsa:25816; O95379; Q9P1Q1; Q9UER5; Q9UP47	1.732	1.79	1.008	1.505
O95394	14		B2RB65; B4DX94; D6RF12; E1P547; E9PF86; hsa:5238; O95394; Q5JWR4; Q96J46; Q9H8G5; Q9NS94; Q9NTT6; Q9UFV5; Q9UIY2	1.015	0.891	1.453	1.234
O95415	9		D6W5R8; F5GXW6; hsa:25798; O95415; Q8WV52; Q9UIC6	0.001	0	1.152	1.063
O95433	14		B2R9L2; B4DUR9; hsa:10598; O95433; Q96IL6; Q9P060	0.934	0.919	1.302	1.261
O95456	40		B5BUN2; hsa:8624; O95456; Q6FHA3; Q6FHD3; Q6S713	1.63	1.19	1.127	1.509
O95479	8		hsa:9563; O95479; Q4TT33; Q66I35; Q68DT3; R4GMU1	0.994	0.77	1.277	1.143
O95486	3		A8MVW3; hsa:10802; O95486; Q8WUV2; Q96GP7	0.839	0.952	1.576	1.559
O95487	11		B7ZKM8; B7ZKN4; hsa:10427; O95487; Q0VG08	0	0	0.98	1.032
O95671	5		B4DX75; F5GXH4; hsa:8623; J3JS33; O95671; Q5JQ53; Q8NBH5; Q96G02; Q9BUL6	0.818	0.599	1.718	1.817
O95721	20		hsa:9342; O95721	0.894	1.139	1.201	1.093
O95747	13		hsa:9943; O95747; Q3LR53; Q7Z501; Q9UPQ1	0.746	0.696	1.397	1.182
O95749	46		A8MVQ8; hsa:9453; O95749; Q5T2C8; Q6NW19	0.982	0.833	0.837	0.786
O95758	30	PTBP3	B1ALY2; B1ALY3; B1ALY5; B1ALY6; B3KME7; hsa:9991; O95758; Q68DB9; Q86YB3; Q86YH9	1.011	0.83	1.044	1.035
O95772	41	STR3N	A4D1X0; hsa:83930; O95772	0	0	0.001	0.001
O95777	23		hsa:51691; O95777	0.843	0.818	1.717	1.291
O95782	40		hsa:160; O95782; Q96CI7; Q96PP6; Q96PP7; Q9H070	1.369	1.074	1.276	1.173
O95786	10	RIGI	A2RU81; hsa:23586; O95786; Q5HYE1; Q5VYT1; Q9NT04	1.357	1.307	2.321	3.362
O95793	32		A8K9Z4; E1P5Y1; E1P608; hsa:6780; O95793; Q5JW29; Q6GTM4; Q9H5B4; Q9H5B5; Q9Y3Q2	1.226	1.018	1.46	1.449
O95810	24	CAVN2	hsa:8436; O95810	0.516	0.328	7.788	3.966
O95816	8		B4DXE2; hsa:9532; O95816; Q08AS9; Q6FID0	0.952	0.905	1.152	1.105
O95817	39		A8K5L8; hsa:9531; O95817; Q3B763; Q9NT20; Q9P120	1.303	1.207	1.802	1.337
O95825	35		B2RDX1; B3KQ77; hsa:9946; O95825; Q96DY0; Q9NVY7	1.327	0.883	0.001	0.001
O95831	28		A4QPB4; B1ALN1; B2RB08; D3DTE9; E9PRR0; hsa:9131; O95831; Q1L6K4; Q1L6K6; Q2QKE4; Q5JUZ7; Q6I9X6; Q9Y3I3; Q9Y3I4	1.137	1.014	1.198	1.258
O95861	40		A8K7C8; B4DPS5; B4DUS9; D3DTA9; hsa:10380; O95861; Q8WVL5; Q9UGJ3	1.315	1.157	1.256	1.142
O95865	6		A2BEZ7; hsa:23564; O95865	0.894	0.835	1.397	1.471
O95881	4		B3KQS0; hsa:51060; O95881; Q5T1T4; Q96H50	0.847	0.903	1.316	1.23
O95989	9	NUDT3	B2R8N4; hsa:11165; O95989	0	0	1.428	1.108
O96005	7		B3KQH2; B4DDS3; B4E2X9; B7Z9X9; F5H8J3; hsa:1209; O96005; Q53ET6; Q9BSS5	1.688	1.443	1.461	1.292
O96008	32		A0A024R0P9; hsa:10452; O96008; Q86VW4; Q8WY09; Q8WY10; Q8WY11; Q9BR95	1.12	0.986	1.477	1.217
O96019	23		B3KMN1; D3DNR9; hsa:86; O96019; Q8TAE5; Q9BVS8; Q9H0W6	0.924	0.752	1.938	1.335
P00167	22		A8MV91; F8WEU4; hsa:1528; P00167; Q6IB14	0.63	0.564	1.363	1.3
P00338	13		B4DKQ2; B7Z5E3; D3DQY3; F8W819; hsa:3939; P00338; Q53G53; Q6IBM7; Q6ZNV1; Q9UDE8; Q9UDE9	0.819	0.635	1.38	1.15
P00367	18		B3KV55; B4DGN5; hsa:2746; P00367; Q5TBU3	0.96	0.897	1.056	0.986
P00390	32		C8KIL8; C8KIL9; C8KIM0; D3DSV3; hsa:2936; P00390; Q7Z5C9; Q9NP63	1.26	1.145	1.347	1.434
P00403	39		hsa:4513; P00403; Q37526	1.346	1.061	1.587	1.567
P00441	14		A6NHJ0; D3DSE4; hsa:6647; P00441; Q16669; Q16711; Q16838; Q16839; Q16840; Q6NR85	0.993	0.88	1.327	1.24
P00492	13		A6NHF0; B2R8M9; hsa:3251; P00492	0.884	0.558	1.512	1.196
P00505	39		B4DJA6; E7ERW2; hsa:2806; P00505; Q53FL3; Q9BWA3	1.174	1.156	1.658	1.498
P00533	5		hsa:1956; O00688; O00732; P00533; P06268; Q14225; Q68GS5; Q92795; Q9BZS2; Q9GZX1; Q9H2C9; Q9H3C9; Q9UMD7; Q9UMD8; Q9UMG5	0.626	0.541	1.848	1.741
P00558	31		A8K4W6; B7Z7A9; hsa:5230; P00558; Q5J7W1; Q6IBT6; Q8NI87	0.832	0.613	1.203	0.995
P00568	39		hsa:203; P00568; Q9BVK9; Q9UQC7	1.23	1.102	1.657	1.54
P00734	11		B2R7F7; B4E1A7; hsa:2147; P00734; Q4QZ40; Q53H04; Q53H06; Q69EZ7; Q7Z7P3; Q9UCA1	0.001	0	0.662	0.658
P00761	40		0	1.521	1.101	1.12	1.246
P00846	4		hsa:4508; P00846; Q34772; Q5S8W5; Q5S9E7; Q5S9I6; Q5SA31; Q6RPB7; Q6VHC0; Q6VHE0; Q6WQF4; Q7YCC1; Q7YCF8; Q7YCG1; Q85KU8; Q85KX1; Q85L05; Q8HNQ4; Q8HNQ8; Q8WCX6; Q9B2U5; Q9B2Z2	0.883	1.101	1.563	0.987
P00966	48		hsa:445; P00966; Q6LDL2; Q86UZ0; Q96GT4	0.342	0.311	0.829	0.828
P01008	46		B2R6P0; hsa:462; P01008; P78439; P78447; Q13815; Q5TC78; Q7KZ43; Q7KZ97; Q9UC78	0.486	0.854	0.694	0.67
P01023	48		hsa:2; P01023; Q13677; Q59F47; Q5QTS0; Q68DN2; Q6PIY3; Q6PN97	0.605	0.638	0.637	0.556
P01024	1		A7E236; hsa:718; P01024	1.129	1.23	0.679	0.653
P01033	31		hsa:7076; P01033; Q14252; Q9UCU1	0.776	0.696	1.139	1.051
P01034	35	CYTC	B2R5J9; D3DW42; hsa:1471; P01034; Q6FGW9	0.721	1.165	0	0
P01111	4		hsa:4893; P01111; Q14971; Q15104; Q15282	0.866	0.853	1.431	1.199
P01112	35	RASH	B5BUA0; hsa:3265; P01112; Q14080; Q6FHV9; Q9BR65; Q9UCE2	0.83	0.514	0	0
P02452	19	CO1A1	hsa:1277; O76045; P02452; P78441; Q13896; Q13902; Q13903; Q14037; Q14992; Q15176; Q15201; Q16050; Q59F64; Q7KZ30; Q7KZ34; Q8IVI5; Q8N473; Q9UML6; Q9UMM7	1.19	0.859	0.417	0.364
P02461	46	CO3A1	D2JYH5; D3DPH4; hsa:1281; P02461; P78429; Q15112; Q16403; Q53S91; Q541P8; Q6LDB3; Q6LDJ2; Q6LDJ3; Q7KZ56; Q8N6U4; Q9UC88; Q9UC89; Q9UC90; Q9UC91; R4N3C5; V9GZI1	0.811	0.712	0.774	0.675
P02511	38	CRYAB	B0YIX0; hsa:1410; O43416; P02511; Q9UC37; Q9UC38; Q9UC39; Q9UC40; Q9UC41	5.489	4.046	1.005	0.877
P02533	12		hsa:3861; P02533; Q14715; Q53XY3; Q9BUE3; Q9UBN2; Q9UBN3; Q9UCY4	1.863	0.813	1.191	0.925
P02647	1		A8K866; hsa:335; P02647; Q6LDN9; Q6Q785; Q9UCS8; Q9UCT8	1.299	1.233	0.621	0.869
P02749	1	APOH	B2R9M3; hsa:350; P02749; Q9UCN7	1.217	1.273	0.619	0.68
P02751	46		B7ZLF0; E9PE77; E9PG29; hsa:2335; O95609; O95610; P02751; Q14312; Q14325; Q14326; Q17RV7; Q53S27; Q564H7; Q585T2; Q59EH1; Q60FE4; Q68DP8; Q68DP9; Q68DT4; Q6LDP6; Q6MZS0; Q6MZU5; Q6N025; Q6N0A6; Q7Z391; Q86T27; Q8IVI8; Q96KP7; Q96KP8; Q96KP9; Q9H1B8; Q9HAP3; Q9UMK2	0.926	0.873	0.769	0.635
P02765	1		A8K9N6; B2R7G1; hsa:197; O14961; O14962; P02765; Q9P152	1.02	1.223	0.633	0.867
P02768	1		E7ESS9; hsa:213; O95574; P02768; P04277; Q13140; Q645G4; Q68DN5; Q6UXK4; Q86YG0; Q8IUK7; Q9P157; Q9P1I7; Q9UHS3; Q9UJZ0	1.161	1.247	0.735	0.826
P02792	7		B2R4B9; hsa:2512; P02792; Q6IBT7; Q7Z2W1; Q86WI9; Q8WU07; Q96AU9; Q96CU0; Q9BTZ8	1.602	1.546	1.277	1.382
P02794	14		B3KNR5; hsa:2495; P02794; Q3KRA8; Q3SWW1	1.059	0.928	1.355	1.341
P03956	29	MMP1	hsa:4312; P03956; P08156	0.306	0.235	4.084	3.09
P04004	19		B2R7G0; hsa:7448; P01141; P04004; Q9BSH7	1.313	0.789	0.585	0.666
P04040	3		A8K6C0; B2RCZ9; D3DR07; hsa:847; P04040; Q2M1U4; Q4VXX5; Q9BWT9; Q9UC85	0.877	0.741	1.705	1.466
P04062	32		A8K796; B7Z5G2; B7Z6S1; hsa:2629; J3KQG4; J3KQK9; P04062; Q16545; Q4VX22; Q6I9R6; Q9UMJ8	1.174	0.925	1.403	1.301
P04075	42		B4DXI7; hsa:226; P04075; Q6FH76; Q6FI10; Q96B15; Q9BWD9; Q9UCN2	1.132	0.881	1.384	1.187
P04080	43		hsa:1476; P04080	1.426	1.202	2.055	1.391
P04083	34		B5BU38; hsa:301; P04083	1.242	0.938	1.539	1.355
P04114	48		hsa:338; O00502; P04114; P78479; P78480; P78481; Q13779; Q13785; Q13786; Q13787; Q13788; Q4ZG63; Q53QC8; Q7Z600; Q9UMN0	0.528	0.588	0.601	0.595
P04179	16	SODM	B2R7R1;¬†B3KUK2;¬†B4DL20;¬†B4E3K9;¬†E1P5A9;¬†hsa:6648;¬†P04179;¬†P78434;¬†Q16792;¬†Q5TCM1;¬†Q96EE6;¬†Q9P2Z3	0.250	0.210	15.024	9.690
P04181	39		D3DRF0; hsa:4942; P04181; Q16068; Q16069; Q68CS0; Q6IAV9; Q9UD03	1.302	1.341	1.749	1.417
P04264	42		B2RA01; hsa:3848; P04264; P85925; P86104; Q14720; Q6GSJ0; Q9H298	1.102	0.871	1.479	0.985
P04406	34		E7EUT4; hsa:2597; P00354; P04406; Q53X65	1.142	0.837	1.635	1.293
P04424	1		E7EMI0; E9PE48; hsa:435; P04424; Q6LDS5; Q96HS2	1.113	1.068	0.898	0.83
P04632	32		A8K0P1; hsa:826; P04632; Q8WTX3; Q96EW0	1.268	0.997	1.537	1.312
P04792	7		B2R4N8; hsa:3315; P04792; Q6FI47; Q96C20; Q96EI7; Q9UC31; Q9UC34; Q9UC35; Q9UC36	1.945	1.673	1.195	1.141
P04843	14		B2R5Z0; D3DNB6; hsa:6184; P04843; Q68DT1	1.082	0.95	1.451	1.331
P04844	8		hsa:6185; P04844; Q5JYR6; Q6IBA5; Q96E21; Q9BUQ3; Q9UBE1	0.963	0.874	1.377	1.014
P04899	34		B3KTZ0; B4DYA0; B4E2X5; hsa:2771; P04899; Q6B6N3; Q8IZ71	1.201	0.909	1.56	1.425
P05023	13		B2RBR6; B7Z2T5; B7Z3U6; F5H3A1; hsa:476; P05023; Q16689; Q6LDM4; Q9UCN1; Q9UJ20; Q9UJ21	0.826	0.673	1.404	1.183
P05026	46		hsa:481; P05026; Q5TGZ3	0.65	0.539	0.795	0.818
P05091	31		B4DW54; E7EUE5; hsa:217; P05091; Q03639; Q6IB13; Q6IV71	0.764	0.744	1.147	1.078
P05120	29	PAI2	hsa:5055; P05120; Q96E96	0.338	0.275	3.099	2.649
P05121	48		B7Z4S0; F8WD53; hsa:5054; P05121	0.66	0.549	0.776	0.637
P05141	20		B2RCV1; hsa:292; O43350; P05141	0.946	1.194	1.418	1.258
P05198	8		hsa:1965; P05198	0.979	0.941	1.238	1.11
P05386	17		A6NIB2; hsa:6176; P05386	0.992	1.064	1.417	1.433
P05387	17		hsa:6181; P05387; Q6FG96	0.977	1.051	1.47	1.465
P05388	14		hsa:6175; P05388; Q3B7A4; Q9BVK4	0.998	0.829	1.427	1.336
P05413	48	FABPH	B2RAB6; hsa:2170; P05413; Q5VV93; Q99957	0.289	0.325	0.636	0.726
P05455	13		hsa:6741; P05455; Q15367; Q53XJ4	0.773	0.663	1.385	1.233
P06132	34		A8K762; hsa:7389; P06132; Q16863; Q16883; Q53YB8; Q53ZP6; Q6IB28; Q9BUZ0	1.079	0.801	1.538	1.398
P06493	10	CDK1	A8K7C4; C9J497; hsa:983; O60764; P06493	0.971	0.86	2.613	2.18
P06576	34		A8K4X0; hsa:506; P06576; Q14283	1.224	0.993	1.621	1.431
P06702	7		D3DV36; hsa:6280; P06702; Q6FGA1; Q9NYM0; Q9UCJ1	1.925	0.852	1.602	0.624
P06703	20		D3DV39; hsa:6277; P06703; Q5RHS4	1.078	1.102	1.308	1.204
P06730	14		B7Z6V1; D6RCQ6; hsa:1977; P06730; Q96E95	0.942	0.901	1.288	1.304
P06733	13		B2RD59; hsa:2023; P06733; P22712; Q16704; Q4TUS4; Q53FT9; Q53HR3; Q658M5; Q6GMP2; Q71V37; Q7Z3V6; Q8WU71; Q96GV1; Q9BT62; Q9UCH6; Q9UM55	0.756	0.597	1.309	1.141
P06737	12		A6NDQ4; B4DUB7; F5H816; hsa:5836; O60567; O60752; O60913; P06737; Q501V9; Q641R5; Q96G82	1.43	1.316	0.878	0.881
P06744	8		B4DG39; hsa:2821; P06744; Q9BRD3; Q9BSK5; Q9UHE6	0.939	0.719	1.296	1.073
P06865	3		B4DKE7; E7ENH7; hsa:3073; P06865; Q53HS8; Q6AI32	0.979	0.778	1.712	1.62
P07093	3		B2R6A4; B4DIF2; hsa:5270; P07093; Q53S15; Q5D0C4	0.825	0.756	1.689	1.564
P07099	28		B2R8N0; hsa:2052; P07099; Q5VTJ6; Q9NP75; Q9NPE7; Q9NQU6; Q9NQU7; Q9NQU8; Q9NQU9; Q9NQV0; Q9NQV1; Q9NQV2	1.161	1.092	1.231	1.109
P07203	6		E9PAS1; hsa:2876; P07203; Q7Z5H1; Q9BW12	0.865	0.649	1.3	1.367
P07305	10	H10	B2R6I0; B4DRD6; hsa:3005; P07305; Q6FG88; Q8N6R3	0.972	0.898	2.601	2.891
P07355	46		hsa:302; P07355; Q567R4; Q6N0B3; Q8TBV2; Q96DD5; Q9UDH8	0.723	0.854	0.79	0.649
P07384	39		hsa:823; P07384; Q2TTR0; Q6DHV4	1.438	1.219	1.551	1.364
P07437	3		hsa:203068; P05218; P07437; Q8WUC1; Q9CY33	0.896	0.699	1.534	1.386
P07585	1		hsa:1634; P07585; Q9P0Z0; Q9P0Z1; Q9Y5N8; Q9Y5N9	1.095	1.349	0.547	0.545
P07686	10	HEXB	hsa:3074; P07686	0.97	0.809	2.534	2.142
P07711	5		hsa:1514; P07711; Q6IAV1; Q96QJ0	0.787	0.601	1.72	1.552
P07737	32		hsa:5216; P07737; Q53Y44	1.294	1.115	1.444	1.213
P07741	8		G5E9J2; hsa:353; P07741; Q3KP55; Q68DF9	1.018	0.891	1.205	1.062
P07814	30		A0AVA9; B9EGH3; hsa:2058; P07814; Q05BP6; Q05DF8; Q5DSM1; Q5H9S5; Q6PD57; Q86X73	0.899	0.735	1.038	0.915
P07858	5		B3KQR5; B3KRR5; hsa:1508; P07858; Q503A6; Q96D87	0.767	0.602	2.014	1.677
P07900	17		A8K500; B3KPJ9; hsa:3320; P07900; Q2PP14; Q5CAQ6; Q5CAQ7; Q9BVQ5	1.053	0.978	1.531	1.297
P07942	39		hsa:3912; P07942; Q14D91	1.497	1.405	1.519	1.745
P07954	14		B1ANK7; hsa:2271; P07954	1.029	0.946	1.389	1.326
P07996	46		A8K6H4; B4E3J7; B9EGH6; hsa:7057; P07996; Q15667; Q59E99	0.671	0.556	0.967	0.836
P08133	30	ANXA6	B7Z8A7; D3DQH4; E9PGK1; hsa:309; P08133; Q6ZT79	1.183	0.889	1.07	0.907
P08237	17		hsa:5213; J3KNX3; P08237; Q16814; Q16815; Q6ZTT1	0.889	1.136	1.318	1.449
P08238	14		B2R5P0; hsa:3326; P08238; Q5T9W7; Q9NQW0; Q9NTK6	1.114	0.904	1.455	1.254
P08240	32		A6NIB3; B2R5Z8; B4E0H3; E9PJS4; hsa:6734; P08240; Q9BVJ4	1.126	1.016	1.322	1.347
P08243	48		A4D1I8; B4DXZ1; B7ZAA9; D6W5R3; E9PCI3; E9PCX6; hsa:440; P08184; P08243; Q15666; Q549T9; Q96HD0	0.683	0.529	0.52	0.44
P08253	8		B2R6U1; B4DWH3; E9PE45; hsa:4313; P08253; Q9UCJ8	0.943	0.824	1.255	1.107
P08254	23		B2R8B8; hsa:4314; P08254; Q3B7S0; Q6GRF8	0.665	0.658	2.272	1.285
P08473	11	NEP	A8K6U6; D3DNJ9; hsa:4311; P08473; Q3MIX4	0.182	0.204	0.563	0.572
P08559	40		A5YVE9; B2R5P7; B7Z3T7; B7Z3X5; hsa:5160; P08559; Q53H41; Q5JPT8; Q9NP12; Q9UBJ8; Q9UBU0; Q9UNG4; Q9UNG5	1.308	1.218	1.381	1.372
P08574	43		hsa:1537; P08574; Q5U062; Q6FHS7	1.023	1.086	1.898	1.696
P08579	23		B2R7J3; D3DW21; hsa:6629; P08579; Q9UJD4	0.803	0.932	1.801	1.138
P08621	43		B3KUA3; hsa:6625; P08621; P78493; P78494; Q15364; Q15686; Q15687; Q15689; Q99377; Q9UE45; Q9UE46; Q9UE47; Q9UE48; Q9UFQ6	0.943	1.078	1.738	1.682
P08648	40		hsa:3678; P08648; Q96HA5	1.385	1.26	1.484	1.227
P08651	22		A8K1H0; B7Z4U5; B7Z9C3; hsa:4782; K7EMU1; P08651; P08652; Q14932; Q9UPJ3; Q9UPJ9; Q9UPK0; Q9UPK1	0.488	0.522	1.353	1.437
P08670	33		B0YJC2; D3DRU4; hsa:7431; P08670; Q15867; Q15868; Q15869; Q548L2; Q6LER9; Q8N850; Q96ML2; Q9NTM3	0.858	1.919	1.42	1.333
P08697	11		B4E1B7; hsa:5345; P08697; Q8N5U7; Q9UCG2; Q9UCG3	0	0	0.662	0.833
P08754	20		hsa:2773; P08754; P17539; Q5TZX1	1.051	1.044	1.173	1.118
P08758	39		D3DNW7; hsa:308; P08758; Q6FHB3; Q6FI16; Q8WV69; Q9UDH9	1.407	1.13	1.682	1.498
P08779	11	K1C16	A8K488; hsa:3868; P08779; P30654; Q16402; Q9UBG8	0.001	0.001	0.648	0.543
P08865	14		hsa:3921; P08865; P11085; P12030; Q16471; Q6IPD1; Q6IPD2; Q6NSD1; Q6NXQ8; Q86VC0	0.999	0.9	1.37	1.259
P09012	20		hsa:6626; P09012	0.779	1.203	1.207	1.336
P09104	45		B7Z2X9; hsa:2026; P09104; Q96J33	1.032	0.73	1.638	1.757
P09110	40		G5E935; hsa:30; P09110; Q96CA6	1.251	1.098	1.132	1.418
P09132	30		B2R4E9; D6RCQ5; hsa:6728; P09132; Q05D77; Q96FG6	1.229	0.579	1.037	1.098
P09211	8		hsa:2950; O00460; P09211; Q15690; Q5TZY3	0.978	0.818	1.216	0.989
P09234	7		hsa:6631; P09234; Q5TAL3	2.155	0.934	1.452	1.523
P09382	3		B2R5E8; hsa:3956; P09382; Q9UDK5	0.803	1.002	1.621	1.366
P09417	39		A8K158; B3KW71; hsa:5860; P09417; Q53F52; Q9H3M5	1.241	1.106	1.544	1.465
P09496	2		A8K4W3; B4DIN1; F5H6N3; hsa:1211; P09496; Q2XPN5; Q53XZ1	1.204	1.402	1.59	1.276
P09497	26		hsa:1212; P09497; Q53Y37; Q6FHW1	1.122	1.399	1.278	1.178
P09525	30	ANXA4	B4DDF9; hsa:307; P09525; Q6LES2; Q96F33; Q9BWK1	1.066	0.902	0.908	0.828
P09543	17		hsa:1267; P09543	0.954	0.996	1.627	1.39
P09601	1		hsa:3162; P09601	1.288	0.879	0.844	0.725
P09619	46		B5A957; hsa:5159; P09619; Q8N5L4	0.914	0.75	0.837	0.738
P09622	20		B2R5X0; B4DHG0; B4DT69; hsa:1738; P09622; Q14131; Q14167; Q59EV8; Q8WTS4	1.134	1.169	1.387	1.138
P09661	6		B2R5I6; hsa:6627; P09661; Q8TBD2	0.868	0.871	1.369	1.413
P09669	43		B2R4D7; hsa:1345; P09669	1.006	1.194	1.891	1.35
P09874	31		B1ANJ4; hsa:142; P09874; Q8IUZ9	0.697	0.568	1.159	1.001
P09913	18		hsa:3433; P09913; Q5T767	0.864	0.864	0.817	1.048
P09914	16	IFIT1	B3KS50;¬†D3DR31;¬†hsa:3434;¬†P09914;¬†Q5T7J1;¬†Q96QM5	1.692	1.650	12.872	12.042
P09936	49	UCHL1	hsa:7345; P09936; Q4W5K6; Q71UM0	2.34	1.988	0.683	0.568
P09960	14		B4DNQ9; F8VV40; hsa:4048; P09960; Q6IAT6; Q9UCT7	0.957	0.919	1.415	1.255
P09972	31		B2R5R3; hsa:230; P09972; Q3SYL3; Q6FH94; Q6P0L5	0.734	0.621	1.121	0.949
P0DP25	4		hsa:801; hsa:805; hsa:808; P02593; P0DP25; P62158; P70667; P99014; Q13942; Q53S29; Q61379; Q61380; Q96HK3	0.852	0.97	1.564	1.192
P10155	42		B2RBB9; hsa:6738; P10155; Q5LJ98; Q5LJ99; Q5LJA0; Q86WL3; Q86WL4; Q92787; Q9H1W6	1.011	0.855	1.331	1.156
P10253	31		hsa:2548; P10253; Q09GN4; Q14351; Q16302; Q8IWE7	0.695	0.502	1.199	1.173
P10301	14		hsa:6237; P10301; Q6FH12	1.013	0.818	1.403	1.302
P10412	46		hsa:3008; P10412; Q4VB25	0.778	0.744	0.664	0.641
P10599	34		B1ALW1; hsa:7295; O60744; P10599; Q53X69; Q96KI3; Q9UDG5	1.164	0.972	1.556	1.287
P10606	17		hsa:1329; P10606; Q53YB7; Q96J18; Q99610	1.085	1.197	1.656	1.39
P10619	25		B2R798; hsa:5476; P10619; Q561W6; Q5JZH1; Q96KJ2; Q9BR08; Q9BW68	0.932	0.897	1.925	1.901
P10620	28		A8K533; G5EA53; hsa:4257; P10620	1.173	0.982	1.088	1.183
P10644	32		hsa:5573; K7ER48; P10644; Q567S7	1.174	1.043	1.444	1.245
P10746	26		B2RC13; D3DRF7; hsa:7390; P10746; Q9H2T1	1.026	1.621	1.289	0.826
P10768	14		hsa:2098; P10768; Q5TBU8; Q5TBV0; Q5TBV2; Q9BVJ2	0.997	0.836	1.416	1.239
P10809	14		B2R5M6; B7Z712; hsa:3329; P10809; Q38L19; Q9UCR6	1.028	1.025	1.389	1.318
P11021	5		B0QZ61; hsa:3309; P11021; Q2EF78; Q9NPF1; Q9UK02	0.792	0.76	1.945	1.696
P11047	19		hsa:3915; P11047; Q5VYE7	1.135	1.013	0.548	0.597
P11142	32		hsa:3312; P11142; Q9H3R6	1.211	1.003	1.531	1.371
P11166	9	GTR1	A8K9S6; B2R620; D3DPX0; hsa:6513; O75535; P11166; Q0P512; Q147X2	0.001	0.001	1.272	1.268
P11172	34		B5LY68; B5LY72; hsa:7372; O00758; O00759; O00760; P11172; Q16862; Q9H3Q2; Q9UG49	0.998	0.892	1.624	1.448
P11177	32		B2R7L0; B4DDD7; hsa:5162; P11177; Q6FH45; Q9BQ27; Q9UFK3	1.224	1.093	1.408	1.229
P11182	33		B2R811; hsa:1629; P11182; Q5VVL8	0.876	1.83	1.106	1.214
P11216	20		hsa:5834; P11216; Q96AK1; Q9NPX8	1.046	1.057	1.302	1.224
P11233	18		A4D1W3; hsa:5898; P11233	0.854	0.987	1.18	1.012
P11234	32		B4E040; hsa:5899; P11234; Q53T32; Q6ZS74	1.186	0.993	1.283	1.546
P11279	8		B4DWL3; hsa:3916; P11279; Q8WU33; Q96I40; Q9BRD2; Q9NP13	0.926	0.769	1.216	0.985
P11387	46		A8KA78; E1P5W3; hsa:7150; O43256; P11387; Q12855; Q12856; Q15610; Q5TFY3; Q9UJN0	0.763	0.724	0.825	0.893
P11413	42		D3DWX9; hsa:2539; P11413; Q16000; Q16765; Q8IU70; Q8IU88; Q8IUA6; Q96PQ2	1.12	0.925	1.281	1.157
P11441	3		hsa:8266; P11441; Q5HY80	0.71	0.919	1.485	1.536
P11717	8		hsa:3482; P11717; Q7Z7G9; Q96PT5	1.037	0.89	1.171	1.162
P11766	46		hsa:128; P11766; Q6FHR2	0.972	0.726	0.938	0.753
P11908	34		hsa:5634; P11908; Q0VDH9; Q0VDI0; Q15245; Q2TAK7	1.054	0.743	1.587	1.389
P12004	10	PCNA	B2R897; D3DW02; hsa:5111; P12004	0.886	0.888	2.569	2.241
P12109	31		hsa:1291; O00117; O00118; P12109; Q14040; Q14041; Q16258; Q7Z645; Q9BSA8	0.732	0.577	1.127	0.98
P12110	22		hsa:1292; P12110; Q13909; Q13910; Q13911; Q14048; Q14049; Q16259; Q16597; Q6P0Q1; Q9UML3; Q9Y4S8	0.67	0.591	1.376	1.224
P12111	22		A8MT30; B4E3U5; B7ZMJ7; E9PFQ6; E9PGQ9; hsa:1293; P12111; Q16501; Q53QF4; Q53QF6	0.671	0.575	1.584	1.311
P12236	40		hsa:293; P12236; Q96C49	1.51	1.302	1.357	1.363
P12270	8		hsa:7175; P12270; Q15624; Q15655; Q5SWY0; Q99968	0.824	0.812	1.158	1.076
P12277	15	KCRB	A8K236; B2R5R4; hsa:1152; P12277; Q2LE07; Q6FG40; Q9UC66	3.676	5.317	5.251	5.771
P12814	50	ACTN1	B3V8S3; B4DHH3; B7TY16; hsa:87; P12814; Q1HE25; Q9BTN1	3.239	1.494	1.191	0.999
P12931	41	SRC	E1P5V4; hsa:6714; P12931; Q76P87; Q86VB9; Q9H5A8	0	0	0	0
P12956	13		B1AHC8; hsa:2547; P12956; Q6FG89; Q9UCQ2; Q9UCQ3	0.87	0.73	1.425	1.329
P13010	14		A8K3X5; hsa:7520; P13010; Q0Z7V0; Q4VBQ5; Q53HH7; Q7M4N0; Q9UCQ0; Q9UCQ1	0.948	0.784	1.459	1.33
P13073	17		B2R4J2; D3DUM7; hsa:1327; P13073; Q6P666	1.084	1.133	1.666	1.429
P13473	31		A8K4X5; D3DTF0; hsa:3920; P13473; Q16641; Q6Q3G8; Q96J30; Q99534; Q9UD93	0.84	0.638	1.063	0.984
P13489	32		hsa:6050; P13489; Q8IZK8; Q96FD7; Q9BQ80; Q9UDK6	1.258	1.043	1.33	1.238
P13612	12		D3DPG4; hsa:3676; P13612; Q7Z4L6	1.488	1.346	0.766	1.167
P13639	42		A0A384N6H1; B2RMP5; D6W618; hsa:1938; P13639; Q58J86	1.076	0.973	1.371	1.171
P13647	8		hsa:3852; P13647; Q6PI71; Q6UBJ0; Q8TA91	0.914	0.703	1.187	1.037
P13667	25		A8K4K6; hsa:9601; P13667; Q549T6	0.967	0.905	2.126	1.857
P13674	22		C9JL12; hsa:5033; P13674; Q15082; Q15083; Q5VSQ5	0.711	0.56	1.359	1.23
P13716	42		A8K375; B2R6F2; hsa:210; P13716; Q16870; Q16871; Q9BVQ9	1.126	0.846	1.309	1.276
P13726	7	TF	D3DT47; hsa:2152; P13726; Q6FHG2; Q86WH4	2.007	1.244	1.67	1.413
P13797	28		A8K579; B1AQ09; B4DGB4; B7Z6M1; hsa:5358; P13797; Q86YI6	1.242	1.054	1.292	1.122
P13798	8		hsa:327; P13798; Q9BQ33; Q9P0Y2	0.967	0.836	1.275	1.167
P13984	3		A6NNS5; hsa:2963; P13984; Q5W0H3	0.675	0.764	1.676	1.488
P14174	13		A5Z1R8; B2R4S3; hsa:4282; P14174; Q2V4Y5; Q6FHV0	0.961	0.722	1.51	1.142
P14209	46	CD99	A6NIW1; hsa:4267; O00518; P14209; Q6ICV7	0.801	0.877	0.611	0.857
P14324	31		D3DV91; E9PCI9; hsa:2224; P14324; Q96G29	0.735	0.593	1.094	1.113
P14550	14		A8KAL8; D3DQ04; hsa:10327; P14550; Q6IAZ4	0.965	0.814	1.454	1.294
P14618	39		A6NFK3; B2R5N8; B3KRY0; B4DFX8; B4DUU6; hsa:5315; P14618; P14786; Q53GK4; Q96E76; Q9BWB5; Q9UCV6; Q9UPF2	1.329	0.962	1.573	1.551
P14625	25		hsa:7184; P14625; Q96A97	1.01	0.876	2.177	1.807
P14678	34		hsa:6628; P14678; Q15490; Q6IB35; Q9UIS5	1.054	0.925	1.58	1.612
P14854	25		B2R5C9; hsa:1340; P14854; Q6IBL4	1.143	1.228	2.171	1.744
P14868	30		A8K3J2; D3DP77; hsa:1615; P14868; Q2TNI3; Q32Q69; Q53HV4; Q53YC5; Q68CR9; Q9BW52	0.927	0.814	1.079	0.977
P14923	11		hsa:3728; P14923; Q15093; Q15151; Q7L3S5; Q86W21; Q9BWC4; Q9HCX9	0	0	0.796	0.799
P14927	17		E5RJU0; hsa:7381; P14927; Q6FGD1	1.158	1.204	1.646	1.357
P15121	44	ALDR	B2R8N3; hsa:231; P15121; Q5U031; Q6FGA4; Q6ICP2; Q9BS21; Q9UCI9	0.655	0.54	6.44	5.333
P15144	22		hsa:290; P15144; Q16728; Q6GT90; Q8IUK3; Q8IVH3; Q9UCE0	0.525	0.601	1.393	1.21
P15153	37	RAC2	hsa:5880; P15153; Q9UDJ4	2.812	2.463	4.034	3.404
P15170	28		hsa:2935; J3KQG6; P15170; Q96GF2	1.253	1.068	1.252	0.984
P15289	6		B2RCA6; B7XD04; F8WCC8; hsa:410; P15289; Q6ICI5; Q96CJ0	0.966	0.809	1.001	1.768
P15291	50	B4GT1	B2R710; D3DRL2; hsa:2683; P15291; Q12909; Q12910; Q12911; Q14456; Q14509; Q14523	2.906	1.242	1.082	0.814
P15311	7		E1P5A8; hsa:7430; P15311; P23714; Q4VX75; Q96CU8; Q9NSJ4	1.806	1.67	1.593	1.365
P15374	42		B2R970; hsa:7347; P15374; Q5TBK8; Q6IBE9	1.147	0.92	1.321	1.14
P15531	14		hsa:4830; P15531; Q6FGK3; Q86XQ2; Q9UDJ6	0.972	0.961	1.374	1.31
P15559	32		B2R5Y9; B4DNM7; B7ZAD1; hsa:1728; P15559; Q86UK1	1.191	1.143	1.399	1.281
P15586	25		B4DYH8; hsa:2799; P15586; Q53F05	1.058	0.9	2.333	1.778
P15880	14		B2R5G0; D3DU82; hsa:6187; P15880; Q3MIB1	0.979	0.911	1.473	1.282
P15924	49	DESP	B2RTT2; D7RX09; hsa:1832; O75993; P15924; Q14189; Q9UHN4	2.374	1.987	1.113	0.729
P15927	13		hsa:6118; P15927; Q52II0; Q5TEI9; Q5TEJ5	0.773	0.789	1.308	1.192
P16035	11		hsa:7077; P16035; Q16121; Q93006; Q9UDF7	0	0	0.731	0.689
P16152	34		B2RBZ7; B4DFK7; hsa:873; P16152; Q3LHW8	1.129	0.957	1.702	1.441
P16220	35	CREB1	hsa:1385; P16220; P21934; Q6V963; Q9UMA7	0.791	0.613	0	0
P16234	18		B2RE69; E9PBH0; hsa:5156; P16234; Q6P4H5; Q96KZ7; Q9UD28	0.878	0.894	0.996	0.919
P16278	17		B2R7H8; B7Z6B0; hsa:2720; P16278; P16279	1.067	0.978	1.395	1.478
P16333	30		B7Z751; D3DNE3; hsa:4690; P16333	1.083	0.796	0.903	1.03
P16401	43		hsa:3009; P16401; Q14529; Q3MJ42	0.906	1.076	1.807	1.697
P16402	10	H13	B2R751; hsa:3007; P16402; Q2M2I2	0.785	0.574	2.429	2.172
P16435	14		P16435; Q16455; Q197M5; Q8N181; Q9H3M8; Q9UDT3	1.023	0.933	1.449	1.296
P16615	28		A6NDN7; B4DF05; hsa:488; P16614; P16615; Q86VJ2	1.113	0.952	1.181	1.008
P16930	34		B2R9X1; D3DW95; hsa:2184; P16930; Q53XA7	1.091	0.874	1.64	1.459
P16949	3		A2A2D1; B2R4E7; B7Z8N4; D3DPJ5; hsa:3925; P16949	0.839	0.874	1.675	1.633
P16989	8		B2RBW6; hsa:8531; P16989; Q14121; Q969N6; Q96B76	1.081	0.748	1.272	1.093
P17050	13		hsa:4668; P17050	0.685	0.794	1.445	1.061
P17081	30		D6W5A6; hsa:23433; P17081; Q0VGN1; Q52LS8; Q53SJ1; Q6NS39; Q6P146; Q7Z480	1.077	0.643	0.945	0.797
P17096	35	HMGA1	hsa:3159; P10910; P17096; Q5T6U9; Q9UKB0	0.828	1.179	0	0
P17152	22		hsa:8834; P17152; Q53YB2	0.467	0.425	1.259	1.925
P17174	8		B2R6R7; B7Z7E9; hsa:2805; P17174; Q5VW80	0.922	0.753	1.217	1.004
P17301	47	ITA2	hsa:3673; P17301; Q14595	2.402	1.75	2.565	1.849
P17302	46		B2R5U9; hsa:2697; P17302; Q6FHU1; Q9Y5I8	0.712	0.775	0.612	0.635
P17568	17		hsa:4713; P17568; Q6ICN9; Q9UI16	0.948	1.077	1.603	1.235
P17655	32		A6NDG7; B7ZA96; E7ES58; hsa:824; P17655; Q16738; Q6PJT3; Q8WU26; Q9HBB1	1.259	1.003	1.437	1.28
P17812	39		B4DR64; D3DPW1; hsa:1503; P17812; Q5VW67; Q96GK6	1.351	1.219	1.5	1.344
P17813	26		hsa:2022; P17813; Q14248; Q14926; Q5T9C0	1.352	1.422	1.187	1.049
P17858	30		hsa:5211; P17858; Q96A64; Q96IH4; Q9BR91	1.186	0.86	1.072	0.931
P17900	47		B2R699; D3DQH6; hsa:2760; P17900; Q14426; Q14428; Q6LBL5	1.779	1.322	2.455	1.953
P17931	13		B2RC38; hsa:3958; P17931; Q16005; Q6IBA7; Q96J47	0.816	0.664	1.574	1.295
P17987	20		E1P5B2; hsa:6950; P17987; Q15556; Q5TCM3	1.116	1.062	1.298	1.228
P18031	7		hsa:5770; P18031; Q5TGD8; Q9BQV9; Q9NQQ4	1.667	1.383	1.439	1.23
P18077	6		hsa:6165; P18077; Q08ES9; Q9BVN7	0.846	0.884	1.221	1.306
P18084	1		B0LPF8; B2RD70; hsa:3693; P18084	1.157	1.056	0.934	0.811
P18085	32		B2R7J7; hsa:378; P18085; P21371	1.197	0.964	1.498	1.186
P18124	4		A8K504; hsa:6129; P18124; Q15289; Q3KQU0; Q5I0X1; Q6IBM9	0.95	0.911	1.434	1.146
P18206	28		hsa:7414; P18206; Q16450; Q5SWX2; Q7Z3B8; Q8IXU7	1.361	1.182	1.106	0.972
P18669	30		hsa:5223; P18669; Q9BWC0	0.983	0.732	1.118	1.01
P18754	34		hsa:1104; P18754; Q16269; Q6NT97	1.232	0.878	1.672	1.346
P19174	32		B7ZLY7; B9EGH4; E1P5W4; hsa:5335; P19174; Q2V575	1.267	1.028	1.359	1.092
P19338	31		hsa:4691; P19338; Q53SK1; Q8NB06; Q9UCF0; Q9UDG1	0.716	0.701	1.231	1.172
P19367	7		E9PCK0; hsa:3098; O43443; O43444; O75574; P19367; Q5VTC3; Q96HC8; Q9NNZ4; Q9NNZ5	1.452	1.522	1.448	1.241
P19387	41	RPB3	hsa:5432; O15161; P19387	0	0	0	0
P19474	10	RO52	hsa:6737; P19474; Q5XPV5; Q96RF8	1.202	1.212	2.368	2.337
P19525	10	E2AK2	A8K3P0; D6W584; E9PC80; hsa:5610; P19525; Q52M43; Q7Z6F6; Q9UIR4	1.254	1.106	2.705	2.345
P19623	31		B1AKP9; hsa:6723; P19623; Q15511	0.825	0.612	1.277	1.03
P19784	42		hsa:1459; P19784	1.135	0.763	1.421	1.183
P19823	1		hsa:3698; P19823; Q14659; Q15484; Q5T986	1.049	1.143	0.645	0.588
P19971	5		A8MW15; H9KVA0; hsa:1890; P19971; Q13390; Q8WVB7	0.764	0.737	1.961	1.962
P20020	10	AT2B1	hsa:490; P20020; Q12992; Q12993; Q13819; Q13820; Q13821; Q16504; Q93082	0.534	0.369	2.274	2.532
P20042	8		hsa:8894; P20042; Q9BVU0; Q9UJE4	0.859	0.858	1.216	1.105
P20073	30		hsa:310; P20073; Q5F2H3; Q5T0M6; Q5T0M7	1.031	0.855	1.041	1.058
P20337	1		hsa:5865; P20337; Q5VUL2; Q9BSI1	1.239	1.262	0.954	0.84
P20339	6		B4DJA5; hsa:5868; P20339; Q6FI44	0.918	0.811	1.253	1.391
P20340	32		A8K133; B7Z772; F5H668; hsa:5870; P20340; Q1W5D8; Q5U0A8; Q9UBE4	1.328	1.115	1.397	1.284
P20618	14		B5BU76; hsa:5689; P20618; Q9BWA8	1.047	0.812	1.497	1.238
P20645	17		A8K528; D3DUV5; hsa:4074; P20645	1.107	0.992	1.483	1.381
P20700	5		B2R6J6; hsa:4001; P20700; Q3SYN7; Q96EI6	0.634	0.759	1.804	1.622
P20742	19		A6ND27; P20742; Q15273; Q2NKL2; Q7M4N7	1.006	0.791	0.64	0.68
P20908	19		A0A087WXW9; hsa:1289; P20908; Q15094; Q5SUX4	1.166	0.805	0.586	0.466
P20936	45		B2R6W3; B4DTL2; hsa:5921; P20936; Q68CU6; Q9UDI1	1.295	1.055	1.441	1.762
P21266	30		hsa:2947; O60550; P21266; Q96HA3	1.09	0.812	1.02	0.943
P21281	40		B2R5Z3; D3DSQ5; hsa:526; P21281; Q14544; Q15859; Q96IR0	1.434	1.238	1.374	1.264
P21283	32		hsa:528; P21283	1.236	1.136	1.504	1.294
P21291	7		A8K268; hsa:1465; P21291; Q5U0J2	1.798	1.685	1.215	1.212
P21333	12		E9KL45; hsa:2316; P21333; Q5HY53; Q5HY55; Q8NF52	1.454	1.137	1.099	0.877
P21399	13		D3DRK7; hsa:48; P21399; Q14652; Q5VZA7	0.901	0.74	1.356	1.259
P21589	10	5NTD	B3KQI8; hsa:4907; O75520; P21589; Q5W116	0.733	0.797	2.618	2.067
P21796	30		B3KVK4; D3DQ93; hsa:7416; P21796; Q5FVE7; Q9UIQ5; Q9UPL0	1.064	0.911	1.023	0.911
P21810	46	PGS1	D3DWU3; hsa:633; P13247; P21810	0.906	0.802	0.946	0.867
P21912	8		B2R545; hsa:6390; P21912; Q0QEY7; Q9NQ12	0.827	0.823	1.239	1.062
P21964	42		A8MPV9; hsa:1312; P21964; Q6IB07; Q6ICE6; Q9BWC7	1.128	0.863	1.363	1.216
P21980	28		E1P5V9; hsa:7052; P21980; Q16436; Q6B838; Q9BTN7; Q9H035; Q9UH35	1.23	1.176	1.136	1.058
P22033	46		A8K953; hsa:4594; P22033; Q5SYZ3; Q96B11; Q9UD64	0.74	0.881	0.586	0.83
P22059	42		hsa:5007; P22059; Q6P524	1.089	0.99	1.294	1.136
P22061	40		A8K109; hsa:5110; J3KP72; P22061; Q14661; Q16556; Q5VYC1; Q5VYC2; Q93061; Q96II9; Q99625; Q9BQV7; Q9BQV8; Q9NP03	1.482	0.982	1.346	1.287
P22087	20		B5BUE8; hsa:2091; O75259; P22087; Q6IAT5; Q9UPI6	0.894	1.169	1.32	1.103
P22102	8		A8K945; A8KA32; D3DSF3; D3DSF4; hsa:2618; O14659; P22102; Q52M77	0.903	0.808	1.193	1.117
P22234	42		E9PDH9; hsa:10606; P22234; Q68CQ5	1.104	0.959	1.423	1.227
P22307	26		A6NM69; B4DGJ9; B4DHP6; C9JC79; D3DQ37; E1B6W5; F2Z3J1; hsa:6342; P22307; Q15432; Q16622; Q5VVZ1; Q6NXF4; Q99430	1.314	1.3	1.136	0.92
P22314	32		hsa:7317; P22314; Q5JRR8; Q96E13	1.169	0.961	1.362	1.223
P22570	25		B4DDI7; B4DHX5; B4DQQ4; B4DX24; B7Z7G2; E7EQC1; hsa:2232; P22570; Q13716; Q4PJI0; Q9BU12	1.177	1.306	2.234	1.833
P22626	17		A0A024RA27; A0A024RA61; A8K064; hsa:3181; P22626; P22627; Q9UC98; Q9UDJ2	0.882	1.195	1.449	1.334
P22695	39		B3KSN4; hsa:7385; P22695; Q9BQ05	1.27	1.181	1.668	1.363
P23142	19		B0QY42; B1AHL4; hsa:2192; P23142; P23143; P23144; P37888; Q5TIC4; Q8TBH8; Q9HBQ5; Q9UC21; Q9UGR4; Q9UH41	0.986	0.727	0.686	0.684
P23219	5		A8K1V7; B4DHQ2; B4E2S5; hsa:5742; P23219; Q15122; Q3HY28; Q3HY29; Q5T7T6; Q5T7T7; Q5T7T8	0.702	0.62	2.059	1.529
P23246	3		hsa:6421; P23246; P30808; Q5SZ71	0.86	0.733	1.605	1.481
P23258	3		hsa:7283; P23258; Q53X79; Q9BW59	0.939	0.747	1.524	1.411
P23368	32		B2R8J2; hsa:4200; P23368; Q9BWL6; Q9BYG1; Q9H4B2	1.159	1.123	1.437	1.203
P23381	46		A6NGN1; A6NID3; hsa:7453; P23381; P78535; Q502Y0; Q53XB6; Q9UDI5; Q9UDL3	0.613	0.486	0.919	0.825
P23396	20		B2R7N5; hsa:6188; J3KN86; P23396; Q498B5; Q8NI95	1.085	1.083	1.224	1.271
P23526	32		A8K307; B3KUN3; E1P5P2; F5H737; hsa:191; P23526; Q96A36	1.181	1.178	1.388	1.331
P23528	40		B3KUQ1; hsa:1072; P23528; Q53Y87; Q9UCA2	1.373	1.239	1.317	1.14
P23634	18		B1APW5; B1APW6; hsa:493; P23634; Q13450; Q13452; Q13455; Q16817; Q7Z3S1	0.791	1.153	1.127	1.039
P23786	28		B2R6S0; hsa:1376; P23786; Q5SW68; Q9BQ26	1.111	1.146	0.991	1.071
P23919	14		B7ZW70; hsa:1841; P23919; Q6FGX1; Q9BUX4	0.991	0.799	1.5	1.348
P23921	39		hsa:6240; P23921; Q9UNN2	1.51	1.089	1.739	1.597
P24311	33		B2R4M3; hsa:1349; P24311; Q6ICR1	0.681	1.543	1.646	1.09
P24534	4		A8K795; hsa:1933; P24534; Q6IBH9	0.93	0.832	1.431	1.185
P24539	32		hsa:515; P24539; Q9BQ68; Q9BRU8	1.187	1.071	1.388	1.331
P24666	42		A8K1L9; B5MCC7; hsa:52; P24666; P24667; Q16035; Q16036; Q16725; Q3KQX8; Q53RU0	1.067	0.903	1.3	1.139
P24752	17		B2R6H1; G3XAB4; hsa:38; P24752; Q96FG8	1.138	1.151	1.421	1.351
P24844	49	MYL9	E1P5T6; hsa:10398; P24844; Q9BQL9; Q9BUF9; Q9H136	2.825	2.325	1.239	1.128
P24928	22		A6NN93; B9EH88; hsa:5430; P24928; Q6NX41	0.575	0.721	1.428	1.267
P25205	36	MCM3	B4DWW4; hsa:4172; P25205; Q92660; Q9BTR3; Q9NUE7	0.001	0.001	2.039	1.979
P25325	14		A8MZ34; B3KP52; hsa:4357; J3KPV7; O75750; P25325; Q6FHN9	0.958	0.976	1.386	1.283
P25398	20		hsa:6206; P25398; Q76M58	1.02	1.082	1.226	1.263
P25705	34		A8K092; B4DY56; hsa:498; K7ENP3; P25705; Q53XX6; Q8IXV2; Q96FB4; Q96HW2; Q96IR6; Q9BTV8	1.109	0.947	1.597	1.42
P25786	4		A8K400; hsa:5682; P25786; Q53YE8; Q9BRV9	0.878	0.854	1.501	1.292
P25787	34		hsa:5683; P25787; Q6ICS6; Q9BU45	1.018	0.838	1.63	1.242
P25788	42		B2RCK6; hsa:5684; P25788; Q86U83; Q8N1D8; Q9BS70	0.998	0.828	1.416	1.162
P25789	3		D3DW86; hsa:5685; P25789; Q53XP2; Q567Q5; Q8TBD1	0.928	0.779	1.587	1.394
P26006	47		A7E246; B7ZM80; B9EGQ1; D3DTX4; D3DTX5; hsa:3675; P26006	1.612	1.703	2.186	1.687
P26022	5		B2R6T6; hsa:5806; P26022; Q38M82	0.517	0.386	1.993	1.799
P26038	28		hsa:4478; P26038	1.09	1.067	1.172	1.065
P26196	17		hsa:1656; P26196; Q5D048	1.024	0.986	1.507	1.357
P26368	14		hsa:11338; P26368; Q96HC5	0.916	0.851	1.432	1.387
P26373	14		B4DLX3; F5H1S2; hsa:6137; P26373; Q3KQT8; Q567Q8; Q9BPX0	0.999	0.892	1.472	1.3
P26447	25		A8K7R8; D3DV46; hsa:6275; P26447; Q6ICP8	1.135	1.295	2.077	1.726
P26572	3		A8K404; B3KRU8; D3DWR1; hsa:4245; P26572; Q6IBE3	0.916	0.932	1.639	1.446
P26583	13		B2R4K8; D3DP37; hsa:3148; P26583; Q5U072	0.7	0.621	1.551	1.357
P26639	31		A8K8I1; B4DEG8; hsa:6897; P26639; Q96FP5; Q9BWA6	0.741	0.639	1.022	0.95
P26640	18		B0V1N1; B4DZ61; hsa:7407; P26640; Q5JQ90; Q96E77; Q9UQM2	0.996	0.99	1.105	1.105
P26641	42		B4DTG2; hsa:1937; P26641; Q6PJ62; Q6PK31; Q96CU2; Q9P196	1.028	0.832	1.343	1.085
P26885	34		hsa:2286; P26885; Q5BJH9; Q9BTS7	0.995	0.865	1.663	1.413
P27105	46		B1AM77; hsa:2040; P27105; Q14087; Q15609; Q5VX96; Q96FK4	0.75	0.649	0.795	0.797
P27144	31		B2R927; D3DQ62; hsa:205; P27144; Q6IBH4; Q6NXQ5; Q8IUU9	0.789	0.711	1.125	0.936
P27348	34		D6W4Z5; hsa:10971; P27348; Q567U5; Q5TZU8; Q9UP48	1.047	0.937	1.628	1.437
P27361	28		A8CZ58; B0LPG3; hsa:5595; P27361; Q8NHX1	1.189	1.183	1.188	1.097
P27449	19		hsa:527; P27449; Q6FH26	0.994	0.613	0.52	0.732
P27658	22		D3DN42; hsa:1295; P27658; Q53XI6; Q96D07	0.4	0.281	1.202	1.052
P27695	13		hsa:328; P27695; Q969L5; Q99775	0.793	0.789	1.457	1.272
P27701	22	CD82	D3DQN6; E9PC70; hsa:3732; P27701; Q7Z2D4; Q7Z5N2	0.334	0.235	1.347	1.472
P27708	12		D6W552; hsa:790; P27708; Q6P0Q0; Q96CK3	2.076	0.982	1.051	1.044
P27816	8		hsa:4134; P27816; Q13082; Q59FT2; Q68D74; Q6ZUW9; Q86V26; Q96A76; Q96NS9	1.016	0.85	1.153	1.064
P28062	10	PSB8	B0UZC0; hsa:5696; P28062; Q29824; Q5JNW6; Q5QNR8; Q96J48	0.867	0.816	2.602	2.452
P28066	14		B2R8F6; B4E2V4; hsa:5686; P28066; Q3T1C1; Q6IBF7	1.062	0.821	1.502	1.259
P28070	14		B2R9L3; hsa:5692; P28070; P31148; Q5SZS5; Q6IBI4; Q969L6	0.988	0.864	1.274	1.276
P28072	8		hsa:5694; P28072; Q96J55	0.994	0.887	1.229	1.021
P28074	8		B2R4N9; B4DUM9; D3DS43; E9PAV2; hsa:5693; P28074; Q16242; Q6PEW2; Q7Z3B5; Q86T01; Q9TNN9	1.004	0.853	1.119	1.061
P28300	26		B2R5Q3; hsa:4015; P28300; Q5FWF0	1.337	1.637	1.298	1.313
P28331	34		B4DIN9; B4DJA0; B4DPG1; B4DUC1; E7ENF3; hsa:4719; P28331; Q53TR8; Q8N1C4; Q8TCC9	1.104	0.99	1.713	1.306
P28482	32		A8CZ64; hsa:5594; P28482	1.175	0.958	1.501	1.278
P28799	32		D3DX55; hsa:2896; P23781; P23782; P23783; P23784; P28799; Q53HQ8; Q53Y88; Q540U8; Q9BWE7; Q9H8S1; Q9UCH0	1.244	0.846	1.359	1.414
P28838	10	AMPL	B3KMQ3; hsa:51056; P28838; Q6IAM6; Q6P0L6; Q9UQE3	1.149	1.088	2.798	2.288
P29144	42		hsa:7174; P29144; Q5VZU8	1.088	0.945	1.293	1.158
P29218	40		B2R733; B4DLN3; B7Z6Q4; hsa:3612; J3KQT7; P29218; Q9UK71	1.278	1.097	1.28	1.189
P29353	45		B5BU19; D3DV78; hsa:6464; O15290; P29353; Q5T180; Q5T183; Q5T184; Q5T185; Q5T186; Q8N4K5; Q96CL1	1.194	0.984	1.351	1.869
P29373	29	RABP2	B2R4Z8; D3DVC5; F1T098; hsa:1382; P29373; Q6ICN6	0.547	0.57	3.151	2.802
P29401	14		A8K089; B4DE31; E7EPA7; hsa:7086; P29401; Q8TBA3; Q96HH3	0.959	0.833	1.416	1.374
P29466	22	CASP1	B5MDZ1; hsa:834; P29466; Q53EY6; Q6DMQ1; Q6GSS3; Q6PI75; Q9UCN3	0.494	0.462	1.397	1.682
P29590	25		E9PBR7; hsa:5371; P29590; P29591; P29592; P29593; Q00755; Q15959; Q59FP9; Q8WUA0; Q96S41; Q9BPW2; Q9BWP7; Q9BZX6; Q9BZX7; Q9BZX8; Q9BZX9; Q9BZY0; Q9BZY2; Q9BZY3	1.04	0.97	2.12	1.903
P29692	32		B4DDU4; D3DWK3; E9PBQ9; hsa:1936; P29692; Q4VBZ6; Q969J1; Q96I38	1.251	1.025	1.396	1.201
P29728	47		A8K9T1; hsa:4939; P29728; Q6PJ33; Q86XX8	1.635	2.414	2.708	1.717
P29966	46		E1P560; hsa:4082; P29966; Q2LA83; Q5TDB7	0.844	0.913	0.954	0.789
P29992	13		hsa:2767; O15109; P29992; Q14350; Q6IB00	0.94	0.735	1.413	1.334
P30040	4		C9J183; hsa:10961; P30040; Q3MJC3; Q6FHT4	0.921	0.817	1.46	1.274
P30041	25		A8JZY7; hsa:9588; P30041; P32077; Q5TAH4; Q5ZEZ8	1.305	1.071	2.149	1.832
P30043	42		A6NKD8; B2R5C6; hsa:645; P30043; P32078; P53005; Q32LZ2	1.034	0.841	1.335	1.214
P30044	8		A6NC19; A6NG06; B7ZLJ4; B7ZVW3; hsa:25824; P30044; Q14CK0; Q6IAF2; Q9UBU5; Q9UJU4; Q9UKX4	0.872	0.756	1.271	1.139
P30046	14		B7Z522; hsa:1652; O00774; O60787; P30046; Q13534	1.013	0.917	1.343	1.21
P30048	6		B2R7Z0; D3DRC9; E9PH29; hsa:10935; P30048; P35690; Q0D2H1; Q13776; Q5T5V2; Q96HK4	0.936	0.817	1.359	1.424
P30049	17		D6W5Y3; hsa:513; P30049; Q6FG90	0.808	1.19	1.55	1.349
P30050	14		hsa:6136; P30050; Q5VVV2; Q6PB27	1.111	0.921	1.363	1.293
P30084	32		hsa:1892; O00739; P30084; Q5VWY1; Q96H54	1.175	1.079	1.449	1.396
P30085	32		B2R6S5; B4DPU7; E9PGI8; hsa:51727; P30085; Q53GB7; Q5SVZ0; Q96C07; Q9UBQ8; Q9UIA2	1.262	1.046	1.375	1.233
P30086	32		B2R4S1; hsa:5037; P30086	1.242	0.972	1.495	1.383
P30101	3		hsa:2923; P30101; Q13453; Q14255; Q8IYF8; Q9UMU7	0.89	0.849	1.57	1.359
P30405	43		hsa:10105; P30405; Q2YDB7; Q5W131	0.931	1.16	1.929	1.675
P30520	34		B1AQM5; hsa:159; P30520; Q96EG7	1.026	0.93	1.646	1.421
P30530	41		hsa:558; P30530; Q8N5L2; Q9UD27	0	0	0	0.541
P30533	32		D3DVR9; hsa:4043; P30533; Q2M310; Q53HQ3; Q53HS6	1.196	1.096	1.486	1.215
P30536	26		hsa:706; P30536; Q53Y59; Q6ICF9; Q96TF6	1.098	1.467	1.018	1.269
P30622	18		A0AVD3; hsa:6249; P30622; Q17RS4; Q29RG0	0.886	0.953	1.127	1.046
P30626	8		A8MTH6; B4DKK2; D6W5Q0; hsa:6717; P30626	0.98	0.797	1.113	1.095
P30740	8		A8K5L2; B4DNT0; hsa:1992; P30740; Q53FB9; Q5W0E1; Q9UDF8	0.908	0.889	1.309	1.192
P30825	1		hsa:6541; P30825; Q5JR50	1.203	1.059	0.985	0.815
P30837	49	AL1B1	B2R8F0; hsa:219; P30837; Q8WX76; Q9BV45	2.654	2.184	1.579	1.217
P31040	18		A8K5J6; B4DJ60; E9PBJ5; hsa:6389; P31040; Q16395; Q59GW8; Q8IW48; Q9UMY5	0.965	0.989	1.091	1.076
P31150	32		hsa:2664; P31150; P50394; Q6FG50; Q7Z2G6; Q7Z2G9; Q7Z2H5; Q7Z2I6	1.326	1.108	1.398	1.411
P31151	23		hsa:6278; P31151; Q5SY67; Q6FGE3; Q9H1E2	0.762	0.705	1.663	0.904
P31153	13		A8K511; B4DN45; D6W5L1; hsa:4144; P31153; Q53SP5	0.889	0.756	1.323	1.171
P31415	2		B1AKZ2; B2R863; hsa:844; P31415; Q8TBW7	1.36	1.098	1.512	1.041
P31689	34		hsa:3301; P31689; Q5T7Q0; Q86TL9	1.125	0.861	1.672	1.37
P31751	28		B2RBD8; hsa:208; P31751; Q05BV0; Q0VAN0; Q0VAN1; Q68GC0	1.209	1.143	1.022	1.507
P31930	43		B2R7R8; hsa:7384; P31930; Q96DD2	1.112	1.034	1.864	1.604
P31937	8		hsa:11112; P31937; Q546Z2; Q9UDN3	0.831	0.878	1.145	1.213
P31939	14		A8K202; E9PBU3; hsa:471; P31939; Q13856; Q53S28	1.076	0.877	1.411	1.233
P31942	8		A8K682; B3KRE1; hsa:3189; P31942; Q9BSX1; Q9NP53; Q9NP96; Q9NPA7; Q9NPI4; Q9UFU4; Q9Y4J5	0.914	0.967	1.26	0.972
P31943	13		B3KW86; D3DWQ2; hsa:3187; P31943; Q6IBM4	0.782	0.707	1.472	1.238
P31946	8		A8K9K2; E1P616; hsa:7529; P31946	0.817	0.789	1.138	1.12
P31948	14		B4DM70; F5H0T1; G3XAD8; hsa:10963; P31948; Q3ZCU9; Q5TZU9	1.003	0.934	1.316	1.297
P31949	34		hsa:6282; P31949; Q5VTK0	1.016	0.975	1.712	1.365
P32119	34		A8K0C0; hsa:7001; P31945; P32118; P32119; P35701; Q6FHG4; Q92763; Q9UC23	1.117	0.945	1.546	1.359
P32321	8		B2R836; D3DP49; D3DP50; hsa:1635; P32321; Q5M7Z8; Q9BVD8	1.07	0.734	1.246	0.993
P32322	8		A6NFM2; B4DMU0; hsa:5831; P32322; Q6FHI4; Q96DI6; Q9HBQ4	1.013	0.984	1.249	1.04
P32455	25		D3DT26; hsa:2633; P32455; Q5T8M1	1.376	1.254	1.997	1.769
P32456	5		hsa:2634; P32456; Q6GPH0; Q6IAU2; Q86TB0	0.725	0.878	1.855	1.556
P32969	14		hsa:6133; P32969	0.983	0.818	1.444	1.239
P33176	40		A0AVB2; hsa:3799; P33176; Q5VZ85	1.336	1.094	1.314	1.235
P33240	6		hsa:1478; P33240; Q5H951; Q6LA74; Q8N502	0.957	0.812	1.184	1.276
P33764	36	S10A3	D3DV51; hsa:6274; P33764; Q6FGE4	0	0	2.167	1.694
P33908	31		E7EU32; hsa:4121; P33908; Q6P052; Q9NU44; Q9UJI3	0.46	0.506	0.998	1.133
P33947	35	ERD22	A4D2P4; hsa:11014; P33947; Q6IPC5; Q96E30	1.324	1.132	0	0
P33991	25		hsa:4173; P33991; Q8NEH1; Q99658	1.01	0.923	2.125	1.812
P33993	36	MCM7	A4D2A1; A4D2A2; E9PGN9; hsa:4176; P33993; Q15076; Q96D34; Q96GL1	0.001	0.001	2.406	1.581
P34059	35	GALNS	hsa:2588; P34059; Q86VK3	0.809	0.651	0	0
P34897	30		B7Z9F1; E7EQ19; E7EU43; hsa:6472; O00740; P34897; Q8N1A5	0.922	0.864	1.12	0.931
P34932	32		hsa:3308; O95756; P34932; Q2TAL4; Q9BUK9	1.204	1.055	1.332	1.288
P35030	9	TRY3	A8CED1; A8CED3; A9Z1Y4; E7ES07; F8W7P3; hsa:5646; P15951; P35030; Q15665; Q5VXV0; Q6ISJ4; Q9UQV3	0	0	1.15	1.415
P35080	50	PROF2	B2R4C8; D3DNI4; hsa:5217; P35080; Q4VBQ4; Q8WVF9; Q9HBK2	2.75	1.66	1.84	1.631
P35221	30		hsa:1495; P35221; Q12795; Q8N1C0	1.109	0.879	1.153	0.99
P35232	14		B4DY47; hsa:5245; P35232; Q4VBQ0	1.025	0.93	1.385	1.256
P35237	34		B2RBA8; hsa:5269; P35237; Q59F97; Q5TD06; Q7Z2Y7; Q96J44; Q9UDI7	1.225	0.881	1.707	1.547
P35240	28		hsa:4771; O95683; P35240; Q8WUJ2; Q969N0; Q969Q3; Q96T30; Q96T31; Q96T32; Q96T33; Q9BTW3; Q9UNG9; Q9UNH3; Q9UNH4	1.146	1.078	1.164	1.243
P35249	44	RFC4	B4DM41; D3DNV2; hsa:5984; P35249; Q6FHX7	1.004	0.801	3.779	5.664
P35250	21	RFC2	B5BU07; D3DXG3; hsa:5982; P32846; P35250; Q9BU93	0.96	0.948	2.561	1.863
P35268	4		B2R495; hsa:6146; P35268; Q6IBD1	0.86	0.963	1.339	1.248
P35269	31		B2RCS0; hsa:2962; P35269; Q9BWN0	0.788	0.635	1.232	0.742
P35270	40		A8K741; D6W5H2; hsa:6697; P35270; Q53GI9; Q9UBB1	1.231	1.152	1.06	1.571
P35442	9		A6H8N1; A7E232; hsa:7058; P35442; Q5RI52	0	0	1.2	0.85
P35527	2		hsa:3857; O00109; P35527; Q0IJ47; Q14665	1.092	1.059	1.562	0.922
P35555	30		B2RUU0; D2JYH6; hsa:2200; P35555; Q15972; Q75N87	1.084	0.78	0.924	0.895
P35573	1		A6NCX7; A6NEK2; D3DT51; hsa:178; P35573; P78354; P78544; Q59H92; Q6AZ90; Q9UF08	1.088	0.97	0.818	0.993
P35580	46		B2RWP9; D3DTS1; F8VTL3; hsa:4628; P35580; Q12989; Q149N3; Q149N4; Q16087; Q4LE45; Q6PK16; Q9BWG0	0.87	0.746	0.858	0.806
P35610	9	SOAT1	A6NC40; A8K3P4; A9Z1V7; B4DU95; hsa:6646; P35610; Q5T0X4; Q8N1E4	0	0	1.723	1.034
P35637	23		hsa:2521; P35637; Q9H4A8	0.761	0.851	1.733	1.225
P35658	31		A6NFQ0; hsa:8021; P35658; Q15010; Q3KQZ0; Q5JUP7; Q75R47; Q86XD3	0.667	0.432	1.196	1.036
P35754	7		B2R4L2; hsa:2745; P35754; Q3KQS1; Q6ICT1	1.955	1.838	1.259	0.93
P35813	42		B5BU11; hsa:5494; J3KNM0; O75551; P35813	1.101	0.773	1.427	1.091
P35908	46		hsa:3849; P35908; Q4VAQ2	0.796	0.848	1.004	0.843
P35914	14		B4DUP4; B7UCC6; D3Y5K7; hsa:3155; P35914; Q6IBC0; Q96FP8	1.022	0.925	1.255	1.267
P35998	42		A4D0Q1; B7Z5E2; hsa:5701; P35998; Q3LIA5; Q9UDI3	1.106	0.936	1.399	1.205
P36021	12		hsa:6567; P36021; Q7Z797	1.592	1.007	1.032	0.587
P36404	28		G3V184; hsa:402; P36404; Q9BUK8	1.2	0.975	1.168	1.024
P36405	32		B2R6C7; hsa:403; P36405; Q53X83; Q5JSM2	1.235	0.96	1.514	1.251
P36507	14		hsa:5605; P36507	1.082	0.875	1.473	1.305
P36542	43		A8KA31; hsa:509; P36542; Q5VYP3; Q6I9V2; Q96AS8	1.104	1.069	1.665	1.597
P36543	39		A8MUE4; A8MUN4; hsa:529; P36543	1.44	1.256	1.517	1.313
P36551	32		A8K275; B4DSD5; hsa:1371; P36551; Q14060; Q53F08; Q8IZ45; Q96AF3	1.216	1.043	1.371	1.489
P36578	17		A8K502; hsa:6124; P36578; P39029; Q4VBR0; Q969Z9	0.974	1.025	1.564	1.214
P36639	6		A4D205; hsa:4521; P36639; Q6LES7; Q6P0Y6; Q7Z7N6; Q8IV95; Q9UBM0; Q9UBM9	0.884	0.78	1.249	1.341
P36871	42		B2R5N9; B4DPV0; hsa:5236; P36871; Q16105; Q16106; Q5BKZ9; Q6NW22; Q86U74; Q96J40; Q9NTY4	1.132	0.885	1.303	1.155
P36873	26		hsa:5501; P36873	1.344	1.366	1.162	1.173
P36915	42		B0S838; hsa:2794; P36915; Q96CT5	1.093	0.843	1.351	1.216
P36957	8		B7Z5W8; E7ESY5; hsa:1743; P36957; Q7LDY7; Q9BQ32	0.949	0.801	1.241	1.041
P36959	25		hsa:2766; P36959; Q96HQ6	0.633	1.128	1.882	2.103
P37108	14		B5BUF5; hsa:6727; P37108; Q6B0K5; Q96Q14	0.992	0.841	1.431	1.204
P37235	21		hsa:3241; P37235; Q969S5	1.122	1.185	2.428	1.154
P37802	8		E9KL39; hsa:8407; P37802; Q5JRQ6; Q5JRQ7; Q6FGI1; Q9BUH5; Q9H4P0	0.915	0.809	1.246	1.118
P37837	40		B2R8M2; hsa:6888; O00751; P37837; Q8WV32; Q8WZ45	1.358	1.129	1.299	1.142
P38117	39		A8K766; B3KNY2; hsa:2109; P38117; Q6IBH7; Q71RF6; Q9Y3S7	1.35	1.389	1.545	1.364
P38606	7		B2RBR8; B7Z1R5; D3DN75; hsa:523; P38606; Q53YD9; Q96DY6; Q9UHY3	1.724	1.266	1.453	1.284
P38646	20		B2RCM1; hsa:3313; P30036; P31932; P38646; Q1HB43; Q53H23; Q6GU03; Q9BWB7; Q9UC56	0.974	0.979	1.341	1.169
P38919	3		hsa:9775; P38919; Q15033; Q6IBQ2; Q96A18	0.892	0.917	1.539	1.43
P38936	37	CDN1A	hsa:1026; P38936; Q14010; Q6FI05; Q9BUT4	2.902	1.957	2.718	1.641
P39019	8		hsa:6223; P39019	0.854	0.916	1.245	1.142
P39023	18		B2RDV9; hsa:6122; P39023; Q15548; Q5I0G0	0.955	1.053	1.151	1.064
P39656	34		B2RDQ4; B4DJE3; B4DLI2; hsa:1650; O43244; P39656; Q5VWA5; Q8NI93; Q9BUI2	1.06	0.842	1.55	1.386
P39687	3		B2R6T4; hsa:8125; P39687; Q53FK4; Q5J8L8; Q7M4N6	0.791	0.783	1.751	1.579
P39748	5		hsa:2237; P39748	0.67	0.744	2.158	1.581
P40121	19		B8ZZS7; D6W5K8; hsa:822; P40121; Q53SA7	0.941	0.729	0.57	0.503
P40189	19		A0N0L4; hsa:3572; P40189; Q5FC04; Q9UQ41	1.6	0.673	0.43	0.638
P40222	14		D3DPP6; hsa:200081; P40222; Q5TFJ6; Q66K62; Q86T54; Q86T85; Q86T86; Q86Y86; Q86YW3; Q8N2Y3	0.882	0.994	1.357	1.345
P40227	42		A6NCD2; hsa:908; P40227; Q3KP28; Q75LP4; Q96S46	1.143	0.95	1.46	1.184
P40261	48		hsa:4837; P40261	0.511	0.361	0.824	0.701
P40429	20		A8K505; hsa:23521; P40429	1.117	1.083	1.288	1.122
P40763	32		A8K7B8; hsa:6774; K7ENL3; O14916; P40763; Q9BW54	1.165	0.991	1.396	1.289
P40818	36		B4DKA8; hsa:9101; P40818; Q2TB31; Q7Z3U2; Q86VA0; Q8IWI7	0.001	0.001	2.11	1.085
P40926	32		A8K414; B2RE78; B4DE44; E9PDB2; hsa:4191; O43682; P40926	1.252	1.189	1.441	1.332
P41091	20		A0A024RBY4; A8K2Y2; B2R5N2; B5BTZ4; hsa:1968; P41091; Q53HK3	0.879	0.982	1.249	1.217
P41219	28		hsa:5630; P41219; Q8N577	1.061	1.141	0.783	1.537
P41226	21		hsa:7318; P41226; Q9BRB2	0.879	1	2.369	1.571
P41227	43		A6NM98; hsa:8260; P41227	1.022	0.844	1.773	1.543
P41240	17		hsa:1445; P41240; Q2M3N2; Q6FGZ6	0.983	1.017	1.602	1.454
P41252	46		A8KAE9; hsa:3376; P41252; Q5TCD0; Q7Z3T4; Q9H588	0.956	0.739	0.958	0.818
P41567	22		hsa:10209; P41567; Q9UNQ9	0.615	0.519	1.249	1.123
P42025	8		D3DVH2; hsa:10120; P42025; Q53SK5; Q9BRB7	0.947	0.795	1.262	1.156
P42126	31		A8K512; hsa:1632; P42126; Q13290; Q7Z2L6; Q7Z2L7; Q9BUB8; Q9BW05; Q9UDG6	0.703	0.646	0.987	0.955
P42166	8		P08918; P08919; P42166; Q14860; Q16295	1.07	0.602	1.324	1.025
P42224	39		A8K989; B2RCA0; D2KFR8; D3DPI7; hsa:6772; P42224; Q53S88; Q53XW4; Q68D00; Q9UDL5	1.329	1.075	1.708	1.459
P42285	23		hsa:23517; P42285; Q2M386; Q6MZZ8; Q6P170; Q8N5R0; Q8TAG2	0	1.069	2.267	1.094
P42356	9		hsa:5297; P42356; Q7Z625; Q9UPG2	0	0	1.077	1.377
P42566	46		B2R8J7; D3DPJ2; hsa:2060; P42566; Q5SRH4	0.795	0.791	0.89	0.808
P42677	28		hsa:6232; P42677; Q5T4L6	1.21	1.035	1.262	1.082
P42765	39		hsa:10449; P42765; Q9BUT6	1.298	1.263	1.663	1.372
P42766	34		A8K4V7; hsa:11224; P42766; Q4VBY5; Q5JTN5; Q6IBC7; Q96QJ7; Q9BYF4	1.083	1.013	1.697	1.409
P42892	4		A8K3P1; B4E291; hsa:1889; P42892; Q14217; Q17RN5; Q2Z2K8; Q58GE7; Q5THM5; Q5THM7; Q5THM8; Q9UJQ6; Q9UPF4; Q9UPM4; Q9Y501	0.853	0.859	1.406	1.188
P43007	30		B7Z3C0; D6W5F0; hsa:6509; P43007	0.885	0.935	1.279	0.718
P43034	42		B2R7Q7; hsa:5048; P43034; Q8WZ88; Q8WZ89	1.126	1.022	1.399	1.082
P43155	2		P43155; Q5T952; Q9BW16	1.173	0.984	1.688	1.115
P43235	13		hsa:1513; P43235; Q6FHS6	0.689	0.634	1.287	1.173
P43304	43		A8K4V0; B3KSA9; hsa:2820; P43304; Q59FR1; Q9HAP9	0.985	0.926	1.945	1.569
P43487	13		hsa:5902; P43487; Q53EY3	0.771	0.8	1.421	1.122
P43686	14		hsa:5704; P43686; Q96FV5; Q9UBM3; Q9UEX3	1.047	0.887	1.387	1.264
P43897	4		B4E391; F5H2T7; hsa:10102; P43897; Q561V7; Q8TBC2; Q9UQK0	0.903	1.042	1.412	1.176
P45877	7	PPIC	A4LBB5; hsa:5480; P45877	1.623	1.229	1.473	1.267
P45954	25		B4DQ51; hsa:36; P45954; Q5SQN6; Q96CX7	1.316	1.228	2.241	1.986
P45974	32		D3DUS7; D3DUS8; hsa:8078; P45974; Q96J22	1.124	1.001	1.412	1.255
P45985	22		B2R7N7; B3KYB2; D3DTS5; hsa:6416; P45985; Q5U0B8; Q6FHX4; Q6P9H2; Q6PIE6	0	0.926	1.087	1.244
P46060	43		hsa:5905; P46060; Q96JJ2	1.204	1.058	1.697	1.54
P46063	4		A8K6G2; hsa:5965; P46063	0.88	0.918	1.448	1.187
P46108	14		A8MWE8; B0LPE8; D3DTH6; hsa:1398; P46108; Q96GA9; Q96HJ0	0.951	0.876	1.355	1.199
P46109	8		A8KA44; D3DX35; hsa:1399; P46109	1.073	0.771	1.172	1.196
P46734	7		B3KSK7; hsa:5606; P46734; Q99441; Q9UE71; Q9UE72	1.577	1.487	1.289	1.246
P46779	4		B2R4A6; B4DEP9; C9JB50; E9PB24; G5E9L2; hsa:6158; P46779; Q6IAY0; Q96FX1; Q9BWQ0	0.82	0.929	1.374	1.14
P46781	17		A9C4C1; hsa:6203; P46781; Q4QRK7; Q9BVZ0	0.969	1.035	1.434	1.309
P46783	18		B2R4E3; hsa:6204; P46783; Q5TZC0	0.86	0.913	1.151	1.106
P46821	7		A2BDK5; hsa:4131; P46821	1.689	1.534	1.492	1.303
P46926	40		B7Z3X4; D3DQE7; hsa:10007; P46926	1.502	1.211	1.297	1.327
P46937	3		B4DTY1; B7ZA01; E3WEB5; E3WEB6; E9PRV2; F5H202; hsa:10413; K0KQ18; K0KYZ8; K0L195; K0L1G3; P46937; Q7Z574; Q8IUY9	0.648	0.833	1.486	1.478
P46939	8		hsa:7402; P46939; Q5SYY1; Q5SZ57; Q9UJ40	0.952	0.807	1.244	1.129
P46940	32		A7MBM3; hsa:8826; P46940	1.169	0.975	1.338	1.231
P46977	8		B4DJ24; E9PNQ1; hsa:3703; P46977; Q86XU9; Q8TE35; Q8WUB4	1.034	0.953	1.193	1.004
P47755	32		B4DG50; hsa:830; P47755	1.236	0.917	1.359	1.295
P47813	18		B2R5U5; hsa:1964; P47813; Q0VGC2; Q5JPS5; Q5JPS6	0.877	0.844	1.011	0.933
P47895	41	AL1A3	hsa:220; P47895; Q6NT64	0.208	0.183	0.385	0.339
P47897	34		B4DWJ2; hsa:5859; P47897	1.139	0.886	1.497	1.333
P47985	17		A8K519; hsa:7386; P47985; Q6NVX5; Q9UPH2	1.079	1.228	1.523	1.404
P48047	17		B2R4E2; hsa:539; P48047; Q5U042; Q6IBI2	1.067	1.053	1.537	1.27
P48059	28		B2RAJ4; B7Z483; B7Z7R3; B7Z907; hsa:3987; P48059; Q53TE0; Q9BS44	1.396	0.905	1.126	1.081
P48147	32		hsa:5550; P48147; Q8N6D4	1.093	0.997	1.33	1.365
P48163	30		B4DZ70; hsa:4199; P48163; Q16797; Q16855; Q53F72; Q5VWA2; Q9BWX8; Q9H1W3; Q9UIY4	1.193	0.825	1.058	1.065
P48426	30		B0YJ66; B4DGX2; D3DRV1; hsa:5305; P48426; P53807; Q5VUX3	1.607	0.548	1.222	0.749
P48444	14		B4E1X2; E9PEU4; hsa:372; P48444; Q52M80	1.017	0.897	1.454	1.39
P48449	31		B4DJZ9; D3DSN0; E9PEI9; G5E9Q9; hsa:4047; P48449; Q8IYL6; Q9UEZ1	0.799	0.726	1.113	1.109
P48507	32		A8K334; D3DT45; hsa:2730; M5A959; P48507; Q6FHC1; Q9NPX9; Q9NU74	1.378	0.938	1.286	1.195
P48637	32		B2R697; B6F210; E1P5P9; hsa:2937; P48637; Q4TTD9	1.107	1.105	1.433	1.219
P48643	42		A8JZY8; A8K2X8; B4DYD8; hsa:22948; P48643	1.177	0.913	1.332	1.24
P48723	4		B2R616; hsa:6782; P48723; Q8NE40	0.968	0.79	1.5	1.093
P48735	32		B2R6L6; B4DFL2; hsa:3418; P48735; Q96GT3	1.106	1.005	1.417	1.296
P48739	13		B3KYB8; B7Z7Q0; hsa:23760; P48739; Q8N5W1	0.83	0.73	1.316	1.14
P48960	35	AGRE5	A8K7Z4; B2RBJ9; hsa:976; O00718; O76101; P48960; Q8NG72; Q8TBQ7	1.086	0.639	0	0
P49137	43		hsa:9261; P49137; Q5SY30; Q5SY41; Q8IYD6	1.014	1.036	1.834	1.536
P49189	8		B2R6X1; B4DXY7; B9EKV4; hsa:223; P49189; Q5VV90; Q6LCL1; Q9NZT7	0.969	0.892	1.263	1.116
P49207	18		hsa:6164; P49207; Q6FG66; Q9BUZ2	0.966	1.02	1.161	1.085
P49257	13		hsa:3998; P49257; Q12895; Q8N5I7; Q9UQG1; Q9UQG2; Q9UQG3; Q9UQG4; Q9UQG5; Q9UQG6; Q9UQG7; Q9UQG8; Q9UQG9; Q9UQH0; Q9UQH1; Q9UQH2	0.761	0.719	1.284	1.145
P49321	22		A8K6H2; B4DQP3; D3DQ07; F5H3J2; hsa:4678; P49321; Q53GW5; Q5T622; Q5T625; Q96A69; Q9BTW2	0.649	0.547	1.334	1.179
P49327	28		hsa:2194; P49327; Q13479; Q16702; Q4LE83; Q6P4U5; Q6SS02; Q969R1; Q96C68; Q96IT0	1.048	1.047	1.098	1.023
P49368	42		A6NE14; hsa:7203; P49368; Q5SZY1; Q9BR64	1.209	0.876	1.352	1.248
P49406	14		hsa:9801; P49406; Q53TX9; Q96Q52	1.001	0.895	1.47	1.353
P49411	14		hsa:7284; O15276; P49411	0.97	0.982	1.352	1.255
P49458	3		A8K0N0; hsa:6726; P49458; Q6NVX0; Q8WTW0	0.91	0.901	1.658	1.33
P49585	32		A9LYK9; D3DXB1; hsa:5130; P49585; Q86Y88	1.29	1.091	1.343	1.275
P49589	46		hsa:833; P49589; Q53XI8; Q5HYE4; Q9HD24; Q9HD25	0.726	0.615	0.876	0.786
P49593	3		A8K6G3; B7Z2C3; hsa:9647; P49593; Q96PM2	0.821	0.735	1.512	1.582
P49720	13		hsa:5691; P31147; P49720; Q0P6J7; Q96E27	0.933	0.699	1.47	1.364
P49721	14		D3DPS0; hsa:5690; P31145; P49721; Q9BWZ9	0.981	0.895	1.417	1.265
P49736	5	MCM2	hsa:4171; P49736; Q14577; Q15023; Q8N2V1; Q969W7; Q96AE1; Q9BRM7	0.706	0	1.994	1.732
P49748	47		B4DEB6; F5H2A9; hsa:37; O76056; P49748; Q8WUL0	1.452	1.329	2.157	1.799
P49755	42		B2R605; hsa:10972; P49755; Q15602; Q16536; Q86TC2; Q86TS5	1.127	0.783	1.304	1.204
P49756	4		A0PJL9; B2RNA8; B3KT03; hsa:58517; P49756; Q2TA72; Q5XJ17; Q6P665; Q9H6A1; Q9UEQ5; Q9UIE9	0.93	0.948	1.442	1.235
P49770	30		hsa:8892; O43201; P49770	1.163	0.822	0.821	1.058
P49773	28		hsa:3094; P49773; Q9H5W8	1.253	0.955	1.251	1.156
P49790	31		B4DIK2; E7EPX5; F6QR24; hsa:9972; P49790; Q4LE47; Q5T9I7; Q7Z743	0.735	0.751	1.142	0.914
P49792	20		hsa:5903; P49792; Q13074; Q15280; Q53TE2; Q59FH7	1.031	1.077	1.315	1.199
P49903	23		B4DWK0; D3DRS9; D6PSQ9; hsa:22929; P49903; Q5T5U8; Q5T5U9; Q9BVT4	0.989	0.672	2.043	0.99
P49915	3		A8K639; B4DXV7; F8W720; hsa:8833; P49915	0.826	0.73	1.575	1.535
P49959	13		B3KTC7; hsa:4361; O43475; P49959	0.763	0.582	1.512	1.335
P50135	22		B2R9J3; hsa:3176; P50135; Q546Z6; Q7Z7I2; Q8IU56; Q8WW98; Q9BRW6	0.367	0.37	1.416	0.944
P50148	46		hsa:2776; O15108; P50148; Q13462; Q6NT27; Q92471; Q9BZB9	0.814	0.634	0.899	0.887
P50213	32		D3DW83; hsa:3419; P50213; Q9H3X0	1.213	1.106	1.371	1.383
P50281	1		A8K5L0; hsa:4323; P50281; Q6GSF3; Q92678	1.036	0.965	0.892	0.745
P50395	14		hsa:2665; O43928; P50395; Q5SX88; Q9UQM6	1.125	0.928	1.407	1.282
P50402	30		hsa:2010; P50402; Q6FI02	0.984	0.822	1.05	1.071
P50416	34		hsa:1374; P50416; Q8TCU0; Q9BWK0	1.253	0.922	1.574	1.64
P50452	3		B4DTW2; hsa:5271; P50452; Q7Z2V6; Q8N178	0.891	0.835	1.588	1.413
P50454	30		B3KVJ3; hsa:871; P29043; P50454; Q5XPB4; Q6NSJ6; Q8IY96; Q9NP88	0.938	0.746	1.017	0.862
P50479	17		B2R8U1; hsa:8572; P50479; Q53Y39; Q96AT8; Q9BTW8; Q9Y292	1.192	1.086	1.561	1.406
P50502	28		hsa:6767; O14999; P50502; Q2TU77	1.358	1.049	1.249	1.092
P50552	12		B2RBT9; hsa:7408; P50552; Q6PIZ1; Q93035	1.522	1.299	0.954	0.929
P50570	42		A8K1B6; E7EV30; E9PEQ4; hsa:1785; K7ESI9; P50570; Q5I0Y0; Q7Z5S3; Q9UPH4	1.083	0.809	1.349	1.124
P50579	31		B2RDI8; B4DUX5; G3XA91; hsa:10988; P50579; Q8NB11	0.853	0.619	0.935	1.216
P50914	3		hsa:9045; P50914; Q45RF0; Q53G20; Q8TBD5; Q8WUT0; Q92579; Q96GR0; Q9BSB8; Q9BW65; Q9BYF6	0.919	0.835	1.643	1.439
P50990	42		A6NN54; B4DEM7; B4DQH4; hsa:10694; P50990; Q4VBP8	1.063	0.959	1.403	1.203
P50991	14		B2R6I3; B7Z8B1; F5H5W3; hsa:10575; O14870; P50991; Q53QP9; Q96C51	1.059	0.947	1.406	1.234
P50995	1	ANX11	B4DVE7; hsa:311; P50995	1.152	0.98	0.832	0.689
P51148	42		F8W1H5; hsa:5878; P51148; Q6FH55; Q9P0Y5	1.109	0.9	1.242	1.251
P51149	32		A8K3V6; hsa:7879; P51149; Q9NWJ0; Q9UPB0	1.245	0.987	1.373	1.264
P51151	42		A8K390; hsa:9367; P51151; Q6ICN1	1.037	0.8	1.32	1.133
P51153	3		A8K6B5; D3DV67; hsa:5872; P51153; Q5U0A6; Q6GPG6; Q96GU4	0.705	0.782	1.685	1.559
P51178	14		B3KR14; hsa:5333; P51178; Q86VN8	0.925	0.894	1.411	1.294
P51398	32		B4DP59; B4DY62; E7EM60; hsa:7818; P51398; Q13044; Q68CT7; Q96Q20	1.209	1.088	1.346	1.304
P51452	47		D3DX45; hsa:1845; P51452; Q5U0J1; Q8IYJ9	1.549	1.413	2.013	1.907
P51570	14		B2RC07; B4E1G6; P51570	0.968	0.829	1.492	1.376
P51571	34		A8K378; hsa:6748; P51571; Q53XY1	1.055	0.969	1.608	1.489
P51572	32		B3KQ79; D3DWV5; hsa:10134; P51572; Q13836; Q96CF0	1.15	1.104	1.369	1.271
P51580	32		hsa:7172; O14806; O15423; O15424; O15425; O15426; O15515; O15548; O43213; P51580; Q5VUK6; Q9UBE6; Q9UBT8; Q9UE62	1.22	0.945	1.396	1.307
P51610	22		hsa:3054; P51610; Q6P4G5	0.63	0.622	1.422	1.535
P51648	31		hsa:224; P51648; Q6I9T3; Q93011; Q96J37	0.828	0.695	1.152	1.147
P51665	42		D3DWS9; hsa:5713; P51665; Q6PKI2; Q96E97	1.044	0.807	1.402	1.192
P51668	35	UB2D1	A6NLF6; A8K786; hsa:7321; P51668	0.864	0.7	0	0
P51688	5		A8K5E2; hsa:6448; P51688	0.869	0.725	1.946	1.579
P51809	11	VAMP7	hsa:6845; P51809; Q53GY7; Q7Z409; Q9H4A7	0.001	0.001	1.07	0.886
P51812	43		B2R9V4; hsa:6197; P51812; Q4VAP3; Q59H26; Q5JPK8; Q7Z3Z7	1.169	0.947	1.839	1.586
P51858	22		B3KU21; D3DVC9; hsa:3068; P51858; Q5SZ07; Q5SZ08; Q5SZ09	0.664	0.61	1.357	1.243
P51884	48		B2R6R5; hsa:4060; P51884; Q96QM7	0.644	0.552	0.751	0.655
P51970	34		B1AM93; hsa:4702; P51970; Q9Y6N0	1.009	0.918	1.5	1.567
P51991	25		D3DPF4; hsa:220988; P51991; Q53RW7; Q6URK5	0.989	1.313	1.868	1.78
P52179	13		hsa:8736; P52179; Q14BD6; Q6H969; Q6ZUU0	0.711	0.633	1.325	1.121
P52209	28		A8K2Y9; B4DQJ8; hsa:5226; P52209; Q9BWD8	1.233	1.099	1.229	1.127
P52292	43		B9EJD6; hsa:3838; P52292; Q53YE3; Q6NVW7; Q9BRU5	1.137	0.93	1.902	1.668
P52306	42		E9PH06; G5E9P9; hsa:5910; P52306; Q499L7; Q4KMV2; Q4QQI8; Q9BUW9; Q9BUX6; Q9NYM2; Q9NZA8	1.213	0.961	1.281	1.171
P52565	34		A8MXW0; B2R5X1; B4DDD3; B4DUV9; hsa:396; P52565; Q6IBM5	0.995	0.946	1.542	1.37
P52594	30		B3KUL1; E9PHX7; hsa:3267; P52594; Q15277; Q4VAS0; Q4VAS1; Q4VAS3; Q53QT8; Q53R11	1.23	0.783	0.844	1.036
P52597	3		B3KM84; hsa:3185; P52597; Q5T0N2; Q96AU2	0.753	0.694	1.535	1.438
P52630	14		B4DLC7; G3V2M6; hsa:6773; P52630; Q16430; Q16431; Q9UDL4	1.07	0.977	1.414	1.306
P52758	7		hsa:10247; P52758; Q6FHU9; Q6IBG0	1.842	1.067	1.358	1.38
P52788	43		A6NHA7; A6NI34; B2R9M0; hsa:6611; O00544; P52788; Q9UQS1	1.204	1.103	2.086	1.611
P52888	8		B3KSE2; hsa:7064; P52888; Q9UCB3	0.914	0.921	1.293	1.152
P52895	11	AK1C2	A8K2N9; B4DKR9; hsa:1646; P52895; Q14133; Q5SR16; Q7M4N1; Q96A71	0.001	0.001	0.652	0.9
P52907	42		hsa:829; P52907; Q53FQ6; Q6FHD5	1.121	0.991	1.287	1.166
P52943	7		A1A4U1; B7Z6C0; E9PD13; hsa:1397; P52943	1.91	1.322	1.243	1.15
P52948	18		hsa:4928; P52948; Q8IUT2; Q8WYB0; Q96E54; Q9H3Q4; Q9NT02; Q9UF57; Q9UHX0; Q9Y6J4; Q9Y6J5	0.909	0.831	1.069	1.1
P53004	43		A8K747; hsa:644; O95019; P53004; Q86UX0; Q96QL4; Q9BRW8	1.164	0.961	1.809	1.558
P53007	14		A8K8E8; hsa:6576; P53007; Q9BSK6	1.044	0.967	1.271	1.372
P53365	31		B4DX86; B4E306; D3DQT5; hsa:23647; P53365	0.471	0.508	1.222	0.929
P53367	3		B4DS69; hsa:27236; P53367; Q2M2X4; Q3SYL4; Q9Y2X6	0.92	0.837	1.608	1.406
P53384	9	NUBP1	hsa:4682; P53384; Q32M30; Q498A9; Q53FS7	0.001	0.001	1.04	1.315
P53396	40		B4DIM0; B4E3P0; hsa:47; P53396; Q13037; Q9BRL0	1.323	1.161	1.419	1.272
P53597	17		hsa:8802; P53597; Q9BWB0; Q9UNP6	1.102	1.193	1.638	1.385
P53611	34		hsa:5876; P53611; Q92697	1.141	1.048	1.728	1.385
P53618	14		D3DQX0; hsa:1315; P53618; Q6GTT7; Q9NTK2; Q9UNW7	1.064	0.863	1.493	1.313
P53621	8		hsa:1314; P53621; Q5T201; Q8IXZ9	0.988	0.931	1.295	1.066
P53634	9	CATC	A8K7V2; B5MDD5; hsa:1075; P53634; Q2HIY8; Q53G93; Q71E75; Q71E76; Q7M4N9; Q7Z3G7; Q7Z5U7; Q8WY99; Q8WYA7; Q8WYA8	0.258	0.191	1.157	1.038
P53701	46	CCHL	B3KUS1; hsa:3052; P53701; Q502X8	0.635	0.769	1.152	0.642
P53801	50	PTTG	B2RDP7; D3DSL9; hsa:754; P53801; Q9NS09	2.966	1.166	0.958	0.69
P53992	40		B4DZT4; hsa:9632; P53992; Q8WV25	1.276	1.179	1.213	1.298
P53999	22		hsa:10923; P53999; Q96L29	0.618	0.499	1.315	1.241
P54136	42		B2RBS9; hsa:5917; P54136; Q53GY4; Q9BWA1	1.003	0.911	1.273	1.192
P54577	46		B3KWK4; D3DPQ4; hsa:8565; O43276; P54577; Q53EN1	0.756	0.652	0.734	0.649
P54578	14		B7Z4N8; hsa:9097; J3QRZ5; P54578; Q53XY5	1.089	0.956	1.321	1.335
P54619	23		B4DDT7; hsa:5571; P54619; Q8N7V9	1.073	0.865	1.691	1.12
P54652	49	HSP72	hsa:3306; P54652; Q15508; Q53XM3; Q9UE78	2.417	2.151	1.423	1.382
P54687	1		B3KY27; B7Z2M5; B7Z5L0; F5H5E4; hsa:586; P54687; Q68DQ7; Q96MY9	1.025	0.967	0.902	0.714
P54709	13		B7Z1N7; hsa:483; P54709	0.828	0.687	1.545	1.33
P54725	34		hsa:5886; K7ESE3; P54725; Q59EU8; Q5M7Z1	1.101	0.941	1.458	1.617
P54727	30		B3KWK8; G5E9P0; hsa:5887; P54727; Q7Z5K8; Q8WUB0	0.986	0.859	1.078	0.968
P54802	10	ANAG	hsa:4669; P54802	0.85	0.72	2.152	2.357
P54819	13		A8K6L1; B4DHH7; B4DL64; hsa:204; P54819; Q16856; Q5EB54; Q5TIF7; Q8TCY2; Q8TCY3	0.933	0.743	1.449	1.159
P54886	17		B2R5Q4; B7Z350; B7Z5X8; B7ZLP1; D3DR44; hsa:5832; O95952; P54886; Q3KQU2; Q5T566; Q5T567; Q9UM72	1.033	1.007	1.483	1.493
P54920	40		A8K879; hsa:8775; P54920; Q96IK3; Q9BVJ3	1.529	1.254	1.363	1.312
P55010	8		hsa:1983; P55010; Q53XB3; Q9H5N2; Q9UG48	0.904	0.763	1.095	1.093
P55036	42		D3DV16; hsa:5710; P55036; Q5VWC5; Q9NS92	1.146	0.922	1.388	1.181
P55060	34		A3RLL6; B2R5T4; E1P5Y0; F8W904; hsa:1434; O75432; P55060; Q32M40; Q9H5B7; Q9NTS0; Q9UP98; Q9UP99; Q9UPA0	1.081	0.903	1.523	1.303
P55072	32		B2R5T8; hsa:7415; P55072; Q0V924; Q2TAI5; Q969G7; Q9UCD5; V9HW80	1.274	1.071	1.445	1.281
P55084	17		B2RB16; B4E2W0; hsa:3032; O14969; P55084; Q53TA6; Q96C77; Q9H3F5; Q9T2V8	1.12	1.03	1.543	1.32
P55145	25		hsa:7873; P55145; Q14CX4; Q86U67; Q96IS4	1.008	1.016	2.238	1.933
P55212	36	CASP6	hsa:839; P55212; Q9BQE7	0	0	1.897	1.467
P55263	32		B7Z783; B7Z800; hsa:132; O00741; O00742; P55263; Q16710; Q5JQ10; Q5JQ11; Q9BTN2	1.18	1.057	1.473	1.204
P55265	3		B1AQQ9; B1AQR0; D3DV76; hsa:103; O15223; O43859; O43860; P55265; Q9BYM3; Q9BYM4	0.871	0.819	1.54	1.511
P55268	30		hsa:3913; P55268; Q16321	1.103	0.727	1.166	0.981
P55735	42		A8MV37; B4DXJ1; hsa:6396; P55735; Q5BJF0; Q9BRM6; Q9BUG7	1.154	0.918	1.202	1.272
P55769	13		hsa:4809; P55769	0.683	0.861	1.343	1.271
P55795	4		A1L400; hsa:3188; P55795; Q9HHA7	0.868	0.92	1.344	1.225
P55809	26		B2R5V2; B7Z528; hsa:5019; P55809	1.303	1.465	1.33	1.202
P55884	32		A4D208; hsa:8662; P55884; Q2NL77; Q9UMF9	1.158	1.033	1.358	1.346
P55899	48		hsa:2217; P55899; Q5HYM5; Q9HBV7; Q9NZ19	0.646	0.499	0.593	0.779
P56134	32		C9J8H9; F8W7V3; hsa:9551; O76079; P56134; Q6IBB3; Q96L83; Q9BTI8	1.364	0.965	1.525	1.343
P56192	8		B3KVK7; hsa:4141; P56192; Q14895; Q53H14; Q96A15; Q96BZ0; Q9NSE0	1.011	0.88	1.231	1.144
P56385	39		hsa:521; P56385; Q0D2L9	1.226	1.103	1.548	1.48
P56537	32		B7ZBG9; hsa:3692; P56537; Q6IBN8; Q96TD5	1.141	1.027	1.408	1.255
P56545	3		A8K2X5; D3DRF5; hsa:1488; O43449; P56545; Q5SQP7; Q69YI3; Q86SV0; Q8IY44; Q9H2T8	0.946	0.743	1.599	1.339
P56945	26		B3KWD7; B4DEV4; B4DGB5; B4DIW5; B7Z7X7; E9PCL5; E9PCV2; F5GXA2; F5GXV6; F5H7Z0; F8WA69; hsa:9564; P56945; Q6QEF7	0.989	1.43	0.956	1.024
P57105	1		hsa:55333; P57105; Q49SH3; Q96IA4	1.044	1.101	0.955	0.802
P57740	4		B4DZ67; hsa:57122; P57740; Q6PJE1	0.9	0.844	1.473	1.177
P57764	34		A8K702; D3DWJ9; hsa:79792; P57764; Q96Q98	1.053	0.804	1.651	1.622
P58546	20		hsa:136319; P58546	1.042	1.265	1.336	1.29
P59998	40		C9JWM7; E7ETI0; F6TTL5; hsa:10093; O15509; P59998; Q6P0W5; Q96QJ3	1.616	1.126	1.236	1.198
P60174	22		B7Z5D8; D3DUS9; hsa:7167; P00938; P60174; Q6FHP9; Q6IS07; Q8WWD0; Q96AG5	0.653	0.509	1.318	1.135
P60228	14		hsa:3646; O43902; P60228; Q64058; Q64059; Q64252; Q6FG33; Q8WVK4	1.005	0.873	1.431	1.281
P60468	17		hsa:10952; P38390; P38391; P60468; Q6IBC1	1.166	1.2	1.622	1.3
P60510	7		hsa:5531; P33172; P60510	1.85	1.054	1.307	1.349
P60520	1		hsa:11345; O08765; P60520; Q6FG91; Q9DCP8; Q9UQF7	0.924	1.233	0.857	0.812
P60709	9		hsa:60; P02570; P60709; P70514; P99021; Q11211; Q64316; Q75MN2; Q96B34; Q96HG5	0	0	1.073	1.099
P60842	42		B2R6L8; D3DTP9; hsa:1973; J3QLC4; P04765; P60842; Q5U018; Q61516	1.105	0.955	1.471	1.187
P60866	17		B2R4F4; B4DW28; hsa:6224; P17075; P60866; Q5M8S9	1.013	1.064	1.49	1.447
P60891	12		B1ALA8; B2R6T7; B4DNL6; D3DUX6; hsa:5631; P09329; P60891	1.924	1.645	0.607	0.505
P60900	3		B2R7J9; B4DQR4; B4DXJ9; hsa:5687; P34062; P60900; Q6IB60	0.91	0.816	1.531	1.395
P60903	46	S10AA	A8K4V8; hsa:6281; P08206; P60903; Q5T1C5	0.636	0.913	1.002	0.777
P60953	32		hsa:998; P21181; P25763; P60953; Q7L8R5; Q9UDI2	1.137	1.019	1.426	1.226
P60981	7		B2R6N2; B4DYA6; hsa:11034; P18282; P60981; Q5W166; Q6IAW2	1.732	1.412	1.182	1.09
P60983	17		B2R499; hsa:2764; P17774; P60983; Q9BS35	1.184	1.084	1.552	1.381
P61009	4		hsa:60559; P12280; P61009; Q9H0S7	0.884	0.887	1.52	1.301
P61018	28		hsa:53916; P22750; P61018; Q7Z514; Q9HBR6	1.298	1.115	1.313	0.965
P61019	8		B2R5W8; B4DMQ5; hsa:5862; P08886; P61019	0.909	0.945	1.248	1.178
P61020	30		A8K982; B4DKD7; hsa:5869; P35239; P35277; P61020; Q6PIK9; Q86TH0; Q8IXL2	1.016	0.846	1.125	1.042
P61026	20		D6W538; hsa:10890; O88386; P61026; Q6IA52; Q9D7X6; Q9H0T3	0.934	1.155	1.249	1.05
P61081	14		hsa:9040; O76069; P61081; Q8VC50	0.942	0.872	1.449	1.313
P61086	32		A6NJC1; A8K5Y9; B2RDF8; C9JGP1; hsa:3093; O54806; P27924; P61086; Q16721; Q9CVV9; Q9Y2D3	1.221	0.902	1.365	1.236
P61088	42		hsa:7334; P61088; Q16781; Q53Y81	1.04	0.882	1.285	1.233
P61106	14		B3KR31; hsa:51552; P35287; P61106; Q5JVD4; Q6Q7K5; Q969L0; Q9UI11	1.01	0.936	1.34	1.228
P61158	40		hsa:10096; P32391; P61158; Q53QM2	1.338	1.119	1.35	1.202
P61160	40		B2RCP5; D6W5F4; E9PF41; hsa:10097; O15142; P61160; Q96C82	1.489	1.091	1.364	1.169
P61163	32		B2R6B0; hsa:10121; P42024; P61163	1.277	1.104	1.321	1.314
P61201	14		hsa:9318; O88950; P61201; Q15647; Q6FGP4; Q9BY54; Q9R249; Q9UNI2; Q9UNQ5	1.018	0.942	1.46	1.244
P61221	8		hsa:6059; O88793; P61221; Q13181; Q13864; Q6NR76; Q96AL0; Q96B10; Q99K66	0.949	0.678	1.221	0.984
P61224	28		B2R5Z2; B4DQI8; B4DW74; B4DW94; hsa:5908; P09526; P61224; Q502X3; Q5TZR4; Q6DCA1; Q6LES0	1.355	0.928	0.975	0.988
P61247	34		B2R4D4; D3DP05; hsa:6189; P33443; P49241; P61247	1.144	0.967	1.612	1.332
P61254	33		B2R4F0; D3DTR8; hsa:6154; P61254; Q02877; Q6IPY2	0.602	1.521	1.179	1.008
P61289	42		A8K9A3; hsa:10197; O35563; P61289; P97373; Q12920; Q13172; Q9BQD9	1.086	0.883	1.38	1.185
P61313	8		hsa:6138; P39030; P41051; P61313; Q5U0C0; Q642I1; Q6IPX6; Q8WYP2; Q96C44; Q9H2E5	0.955	0.925	1.244	0.98
P61353	34		hsa:6155; P08526; P61353; Q4G0A9	1.028	0.942	1.557	1.281
P61513	32		hsa:6168; P12751; P61513; Q6FGF5	1.194	1.118	1.261	1.435
P61586	17		hsa:387; P06749; P61586; Q53HM4; Q5U024; Q9UDJ0; Q9UEJ4	1.117	1.037	1.603	1.318
P61587	29	RND3	D3DP95; hsa:390; P52199; P61587	1.618	1.247	3.564	2.942
P61604	17		hsa:3336; O95421; P61604; Q04984; Q53X54; Q9UDH0	1.105	1.056	1.61	1.41
P61758	42		B2R8L5; B4DWR3; F5H2A7; hsa:7411; O55228; P61758; Q15765; Q5JT81; Q86X96	1.081	0.85	1.426	1.15
P61764	28		B1AM97; hsa:6812; P61764; Q28208; Q62759; Q64320; Q68CM6; Q96TG8	1.161	1.055	1.168	1.03
P61769	29	B2MG	hsa:567; P01884; P61769; Q540F8; Q6IAT8; Q9UCK0; Q9UD48; Q9UDF4	0.567	0.842	3.703	2.974
P61923	14		B4DDX8; B4DHZ0; F8VS17; F8VWL5; hsa:22818; P61923; Q549N6; Q9Y3C3	1.035	0.788	1.49	1.247
P61956	21		B2R4I2; hsa:6613; P55855; P61956; Q32Q42; Q6IPZ6; Q96HK1	0.754	0.779	3.029	1.258
P61960	23		hsa:51569; P61960; Q14346; Q5VXS0; Q6IAG6; Q9CPX2; Q9NZF2	0.926	0.953	1.69	1.157
P61981	18		hsa:7532; O70457; P35214; P61981; Q6FH52; Q9UDP2; Q9UN99	0.789	0.93	1.108	1.094
P62070	13		B2R9Z3; B7Z5Z2; B7Z6C4; B7Z7H6; hsa:22800; P17082; P62070	0.784	0.639	1.269	1.326
P62081	42		hsa:6201; P23821; P24818; P62081; Q57Z92; Q6IPH1	1.036	0.946	1.358	1.209
P62136	6		A6NNR3; B2R908; hsa:5499; P08129; P20653; P22802; P62136; Q07161	1.011	0.813	1.09	1.375
P62140	28		B2R5V4; D6W565; hsa:5500; P37140; P62140; Q5U087; Q6FG45	1.209	0.949	1.197	1.204
P62191	14		B4DR63; hsa:5700; P49014; P62191; Q03527; Q6IAW0; Q6NW36; Q96AZ3	1.151	0.895	1.509	1.265
P62195	42		A8K3Z3; A8K763; hsa:5705; O35051; O43208; P47210; P52915; P52916; P62195	1.078	0.893	1.346	1.231
P62241	32		hsa:6202; P09058; P62241; Q6IRL7	1.209	1.145	1.428	1.351
P62244	14		hsa:6210; P39027; P39031; P62244; Q3MHD9; Q8C023; Q9BV24	0.919	0.934	1.373	1.257
P62249	17		B2RDD5; hsa:6217; P17008; P62249	1.049	1.065	1.527	1.38
P62253	6		B2R7P2; D3DTK0; hsa:7326; P62253; Q99462	1.051	0.712	1.299	1.31
P62256	42		A4D1L6; C9JY93; hsa:7328; P37286; P62256; Q7Z6F4	1.05	0.917	1.414	1.073
P62258	14		B3KY71; D3DTH5; hsa:7531; P29360; P42655; P62258; Q4VJB6; Q53XZ5; Q63631; Q7M4R4	0.93	0.886	1.329	1.221
P62266	20		hsa:6228; P39028; P62266; Q6IB08	0.94	1.177	1.163	1.211
P62269	4		hsa:6222; P25232; P62269; Q5SUJ3; Q6IPF8	0.92	0.986	1.436	1.23
P62273	27	RS29	A8MZ73; hsa:6235; P30054; P62273	0.922	0.984	1.792	0.433
P62277	14		B2R549; hsa:6207; P19116; P62277; Q02546; Q29200; Q498Y0	0.975	0.946	1.383	1.281
P62280	14		B2R4F5; hsa:6205; P04643; P62280; Q498Y6; Q6IRY0	0.942	0.932	1.342	1.31
P62304	3		B2R5B9; hsa:6635; P08578; P62304; Q15498; Q5BKT2	0.656	0.851	1.581	1.342
P62306	9	RUXF	A2VCR2; B2R498; hsa:6636; P62306; Q15356; Q6IBQ1; Q6P4I0	0	0	2.016	0.999
P62310	6		hsa:27258; P62310; Q6IAH0; Q9Y4Z1	0.98	0.802	1.336	1.41
P62312	23		hsa:11157; P62312; Q4W5J5; Q9Y4Y8	0.918	0.665	1.892	1.122
P62314	4		B5BTZ1; hsa:6632; P13641; P62314	0.861	0.923	1.371	1.187
P62316	3		A8K797; hsa:6633; J3KPM5; P43330; P62316	0.767	0.927	1.639	1.476
P62318	4		B4DJP7; B5BU13; hsa:6634; P43331; P62318	0.892	0.865	1.512	1.317
P62330	3		hsa:382; P26438; P62330; Q6FGZ2	0.988	0.695	1.502	1.376
P62424	17		hsa:6130; P11518; P62424; Q5T8U4	1.03	1.096	1.439	1.346
P62495	20		B2R6B4; D3DQC1; hsa:2107; P46055; P62495; Q5M7Z7; Q96CG1	1.095	1.012	1.291	1.197
P62633	18		A8K7V4; B2RAV9; B4DP17; D3DNB9; D3DNC0; D3DNC1; E9PDR7; hsa:7555; P20694; P62633; Q4JGY0; Q4JGY1; Q5QJR0; Q5U0E9; Q6PJI7; Q96NV3	0.821	0.795	0.997	0.962
P62701	17		hsa:6191; P12631; P12750; P27576; P55831; P62701; Q14727; Q6IPY4	0.981	0.958	1.521	1.351
P62714	6		D3DSV4; hsa:5516; P11082; P62714; Q6FHK5	1.099	0.89	1.287	1.487
P62753	14		hsa:6194; P08227; P10660; P62753; Q4VBY7; Q8N6Z7	1.074	0.985	1.378	1.319
P62805	16	H4	A2VCL0;¬†hsa:121504;¬†hsa:554313;¬†hsa:8294;¬†hsa:8359;¬†hsa:8360;¬†hsa:8361;¬†hsa:8362;¬†hsa:8363;¬†hsa:8364;¬†hsa:8365;¬†hsa:8366;¬†hsa:8367;¬†hsa:8368;¬†hsa:8370;¬†P02304;¬†P02305;¬†P62805;¬†Q6DRA9;¬†Q6FGB8;¬†Q6NWP7	2.310	1.812	8.915	10.693
P62820	20		hsa:5861; P11476; P62820; Q6FIE7; Q96N61; Q9Y3T2	1.005	1.183	1.231	1.158
P62829	3		hsa:9349; P23131; P24048; P62829; Q29246; Q3SWV7; Q6P5S1	0.846	0.991	1.474	1.423
P62834	13		hsa:5906; P10113; P62834	0.92	0.725	1.458	1.176
P62841	14		A5D8V9; hsa:6209; P11174; P62841; Q3KRA1; Q9UDC2	0.99	0.873	1.454	1.264
P62851	32		B2R4M7; hsa:6230; P25111; P62851	1.147	0.975	1.465	1.326
P62854	3		hsa:6231; P02383; P62854; P70394; Q06722; Q3MHD8; Q6IRY4	0.88	0.871	1.585	1.381
P62857	17		hsa:6234; P25112; P62857	0.997	1.033	1.466	1.296
P62861	17		hsa:2197; P35544; P62861; Q05472; Q95261; Q9H5V4	0.893	1.182	1.729	1.362
P62873	17		B1AJZ7; hsa:2782; P04697; P04901; P62873; Q1RMY8	1.126	1.077	1.445	1.389
P62877	28		B2RDY1; hsa:9978; P62877; Q8N6Z8; Q9D1S2; Q9WUK9; Q9Y254	1.134	1.016	1.207	1.219
P62879	14		B3KPU1; hsa:2783; P11016; P54312; P62879	1.068	0.848	1.414	1.307
P62888	20		B2R591; hsa:6156; P04645; P62888; Q502Z6	1.08	1.194	1.298	1.269
P62899	20		B7Z4K2; D3DVJ4; hsa:6160; P12947; P62899; Q53SQ5; Q6IRZ0; Q6LBJ6	0.927	1.071	1.288	1.19
P62906	14		B2R801; hsa:4736; P52859; P53025; P62906; Q5TZT6; Q8J013	1.038	0.92	1.449	1.2
P62913	42		hsa:6135; P25121; P39026; P62913; Q8TDH2; Q9Y674	1.035	0.923	1.303	1.171
P62937	14		A8K220; hsa:5478; P05092; P62937; Q3KQW3; Q567Q0; Q6IBU5; Q96IX3; Q9BRU4; Q9BTY9; Q9UC61	1.128	0.933	1.403	1.279
P62942	7		D3DVW6; hsa:2280; P20071; P62942; Q4VC47; Q6FGD9; Q6LEU3; Q9H103; Q9H566	1.482	1.477	1.447	1.16
P62979	17		hsa:6233; P02248; P02249; P02250; P14798; P62979; P62988; Q29120; Q6LBL4; Q6LDU5; Q8WYN8; Q91887; Q91888; Q9BQ77; Q9BWD6; Q9BX98; Q9UEF2; Q9UEG1; Q9UEK8; Q9UPK7	0.975	1.043	1.454	1.276
P62993	40		hsa:2885; P29354; P62993; Q14450; Q63057; Q63059	1.304	1.245	1.448	1.295
P63000	32		hsa:5879; O95501; P15154; P63000; Q3Y4D3; Q5JAA8; Q9BTB4	1.259	0.972	1.542	1.232
P63010	42		A6NJP3; hsa:163; P21851; P63010; Q7Z451; Q96J19	1.282	0.929	1.346	1.114
P63104	20		A8K1N0; B7Z465; hsa:7534; P29213; P29312; P63104; Q32P43; Q5XJ08; Q6GPI2; Q6IN74; Q6NUR9; Q6P3U9; Q86V33	1.009	1.012	1.342	1.241
P63151	42		B2RBU8; B4E1T7; hsa:5520; P50409; P63151; Q00007	1.157	0.766	1.422	1.258
P63165	13		A8MUS8; B2R4I5; hsa:7341; P55856; P63165; Q6FGG0; Q6NZ62; Q93068	0.833	0.703	1.643	1.236
P63167	17		hsa:8655; P63167; Q15701	0.985	1.101	1.673	1.358
P63172	18		hsa:6993; P63172; Q15763; Q5VTU4	0.701	0.998	1.018	0.874
P63173	42		B2R5A8; hsa:6169; P23411; P63173	1.034	0.901	1.374	1.069
P63220	8		hsa:6227; P35265; P63220	0.944	0.917	1.252	1.024
P63244	14		B3KTJ0; D3DWS0; hsa:10399; P25388; P63244; P99049; Q53HU2; Q5J8M6; Q5VLR4; Q6FH47	1.097	0.922	1.414	1.305
P67809	8		hsa:4904; P16990; P16991; P67809; Q14972; Q15325; Q5FVF0	0.892	0.823	1.316	1.097
P67870	43		B0UXA9; hsa:1460; P07312; P13862; P67870; Q4VX47	1.092	0.93	1.945	1.444
P67936	8		hsa:7171; P07226; P67936; Q15659; Q5U0D9; Q9BU85; Q9H8Q3; Q9UCS1; Q9UCS2; Q9UCS3; Q9UCS4	0.966	0.941	1.158	1.224
P68036	32		B2R4A7; B4DDG1; B4DSZ4; E7EWS7; hsa:7332; P51966; P68036; P70653; Q9HAV1	1.309	1.008	1.406	1.286
P68366	25		A8MUB1; B3KNQ6; hsa:7277; P05215; P68366	1.31	1.039	1.844	1.823
P68371	34		A2BFA2; hsa:10383; P05217; P68371	1.261	0.905	1.598	1.41
P68402	13		A8DPS5; A8DPS6; A8DPS7; E9PEJ5; E9PLP3; hsa:5049; O00687; P68402; Q29459; Q6IBR6	0.736	0.829	1.29	1.164
P69905	1		hsa:3039; hsa:3040; P01922; P69905; Q1HDT5; Q3MIF5; Q53F97; Q96KF1; Q9NYR7; Q9UCM0	0.646	1.4	0.767	0.683
P78318	28		hsa:3476; P78318; Q8TAB2	1.063	1.083	1.162	1.019
P78371	14		A8K402; B5BTY7; B7Z243; B7Z7K4; B7ZAT2; hsa:10576; P78371; Q14D36; Q6IAT3	1.054	0.838	1.432	1.244
P78406	31		A8K882; hsa:8480; O15306; P78406; Q3SYL7; Q5TCH8; Q6V708; Q9H100; Q9NQM6	0.797	0.816	1.102	0.887
P78417	25		D3DRA3; F5H7H0; hsa:9446; P78417; Q5TA03; Q7Z3T2	1.15	1.049	1.975	1.722
P78527	31		hsa:5591; P78527; P78528; Q13327; Q13337; Q14175; Q59H99; Q7Z611; Q96SE6; Q9UME3	0.793	0.719	1.245	1.043
P80217	5		C9JGX1; hsa:3430; P80217; Q92984; Q99537; Q9BV98	0.685	0.8	2.051	2.1
P80303	34		A8K642; D3DQX5; hsa:4925; P80303; Q8NFT5; V9HW75	1.231	0.673	1.545	1.46
P81605	8		A5JHP2; A5JHP3; hsa:117159; P58461; P81605; Q53YJ2	0.939	0.977	1.408	0.898
P82094	36	TMF1	B7ZLJ2; hsa:7110; P82094; Q17R87; Q59GK0	0.001	0	2.639	2.381
P82675	11	RT05	hsa:64969; P82675; Q4ZFY5; Q96LJ6; Q9BWI4; Q9BYC4	0	0	0.45	0.861
P82914	4		B2RD82; hsa:64960; P82914; Q9H2K1	0.81	1.043	1.366	1.256
P82933	14		hsa:64965; P82933; Q6PG40	0.966	0.838	1.474	1.289
P82979	13		A8K393; hsa:84324; P82979; Q9P066	0.722	0.852	1.219	1.255
P83111	40		hsa:114294; P83096; P83111	1.502	1.327	1.55	1.203
P83436	35	COG7	hsa:91949; P83436; Q6UWU7	1.775	0.88	0	0
P84085	18		hsa:381; P26437; P84085	0.926	0.878	1.064	1.105
P84090	31		B2R5H2; hsa:2079; P70659; P84090; Q14259	0.7	0.818	1.146	1.099
P84095	14		hsa:391; P35238; P84095; Q8NI04	1.04	0.823	1.313	1.249
P84103	3		B4E241; hsa:6428; O08831; P23152; P84103; Q5R3K0	0.77	0.849	1.509	1.39
P84157	46		hsa:439921; P84157; Q0P5W3	0.666	0.746	0.899	0.844
P98082	19		A6NES5; hsa:1601; P98082; Q13598; Q9BTY0; Q9UK04	1.115	0.837	0.742	0.724
P98175	34		A0A0A0MR66; C4AM81; hsa:8241; P98175; Q14136; Q5JRR2; Q9BTE4; Q9BTX0; Q9NTB1	0.984	0.837	1.671	1.404
P98179	4		hsa:5935; P98179	0.863	0.839	1.444	1.023
Q00059	33		A8MRB2; A9QXC6; B5BU05; hsa:7019; Q00059; Q5U0C6	0.935	1.771	1.463	1.226
Q00169	14		hsa:5306; Q00169	0.988	0.986	1.317	1.33
Q00325	8		B3KS34; hsa:5250; Q00325; Q7Z7N7; Q96A03	0.993	0.927	1.292	0.992
Q00534	41	CDK6	A4D1G0; hsa:1021; Q00534	0	0	0	0
Q00535	35	CDK5	A1XKG3; hsa:1020; Q00535	0.893	0.822	0	0
Q00577	13		hsa:5813; Q00577	0.851	0.685	1.431	1.19
Q00587	1	BORG5	A8K825; hsa:11135; Q00587; Q96GN1	1.416	1.06	0.749	0.737
Q00653	45		A8K9D9; D3DR83; hsa:4791; Q00653; Q04860; Q9BU75; Q9H471; Q9H472	0.644	0.535	1.36	2.612
Q00688	13		B2R4Q9; hsa:2287; Q00688; Q14317	0.838	0.781	1.308	1.139
Q00765	2		B7Z681; D3DT04; hsa:7905; Q00765; Q04198; Q5QGT0; Q9BWH9	1.08	1.219	1.456	1.159
Q00839	3		hsa:3192; O75507; Q00839; Q8N174; Q96HY9; Q9BQ09	0.868	0.93	1.594	1.495
Q01081	13		hsa:102724594; hsa:7307; Q01081; Q701P4; Q71RF1	0.649	0.805	1.369	1.313
Q01082	40		B2RP63; hsa:6711; O60837; Q01082; Q16057; Q53R99; Q59ER3; Q8IX99	1.451	1.242	1.372	1.203
Q01085	14		A8K3T0; A8K4L9; hsa:7073; Q01085	0.942	0.835	1.341	1.228
Q01433	28		A0A5F9UK94; B4DK50; B4DZI5; E9PNG0; hsa:271; Q01433; Q14856; Q14857; Q16686; Q16687; Q16688; Q16729; Q5T693; Q5T695; Q96IA1; Q9UDX8; Q9UDX9; Q9UMU4	1.264	1.012	1.277	1.105
Q01469	2		B2R4K0; hsa:2171; Q01469	1.241	1.083	1.522	1
Q01518	26		hsa:10487; Q01518; Q53HR7; Q5T0S1; Q5T0S2; Q6I9U6	1.337	1.426	1.241	1.133
Q01581	18		B2RDL8; hsa:3157; Q01581	0.772	1.003	1.247	0.919
Q01628	14		hsa:10410; Q01628; Q53Y76; Q96HK8; Q96J15	1.054	0.833	1.457	1.243
Q01650	48		hsa:8140; Q01650; Q8IV97; Q9UBN8; Q9UP15; Q9UQC0	0.724	0.67	0.509	0.442
Q01813	32		B3KS15; hsa:5214; Q01813; Q5VSR7; Q5VSR8	1.258	1.049	1.572	1.349
Q01970	32		A5PKZ6; G5E960; hsa:5331; Q01970; Q8N1A4	1.261	1.186	1.463	1.246
Q01995	49	TAGL	hsa:6876; O15542; Q01995	3.173	2.986	0.795	0.656
Q02218	40		B4E2U9; D3DVL0; E9PBM1; hsa:4967; Q02218; Q96DD3; Q9UDX0	1.386	1.149	1.262	1.181
Q02790	34		D3DUQ1; hsa:2288; Q02790; Q9UCP1; Q9UCV7	1.077	0.91	1.649	1.451
Q02809	14		B4DR87; hsa:5351; Q02809; Q96AV9; Q9H132	1.036	0.897	1.491	1.255
Q02878	4		hsa:6128; Q02878; Q2M3Q3; Q8WW97	0.908	0.961	1.417	1.217
Q02952	19		hsa:9590; O00310; O00498; Q02952; Q4LE68; Q5SZ80; Q5TGN1; Q68D82; Q99970	0.931	0.897	0.668	0.626
Q02978	40		F5GY65; hsa:8402; O75537; Q02978; Q969P7	1.662	0.888	1.298	1.478
Q03013	21		A8K765; hsa:2948; Q03013; Q05465; Q32NC1; Q4JNT8; Q6FH87	1.208	0.962	2.812	1.338
Q03135	13		hsa:857; Q03135; Q9UGP1; Q9UNG1; Q9UQH6	0.836	0.667	1.449	1.25
Q03154	14		C9J6I6; C9J9D8; C9JWD4; hsa:95; Q03154	0.928	0.834	1.445	1.303
Q03169	36	TNAP2	hsa:7127; Q03169; Q86VI0	0.412	0.337	2.537	2.088
Q03252	3		hsa:84823; O75292; Q03252; Q14734; Q96DF6	0.679	0.742	1.583	1.603
Q03519	10	TAP2	B0V2J8; hsa:6891; O95410; Q03519; Q53FI6; Q5HY71; Q96PT8; Q9UQ83	1	0.959	2.532	2.793
Q03692	48		A1L4P2; hsa:1300; Q03692	0.519	0.57	0.4	0.735
Q04323	46		hsa:51035; Q04323; Q9BV93; Q9BVV5	0.821	0.806	0.842	0.907
Q04446	31		B3KWV3; hsa:2632; Q04446; Q96EN0	0.769	0.715	1.183	1.056
Q04695	27		A5Z1M9; A5Z1N0; A5Z1N1; A5Z1N2; A6NDV6; A6NKQ2; hsa:3872; Q04695; Q6IP98; Q8N1P6	0.944	0.848	1.359	0.422
Q04760	30		B2R6P7; B4DDV0; hsa:2739; P78375; Q04760; Q59EL0; Q5TZW3; Q96FC0; Q96J41	1.112	0.781	1.119	1.097
Q04828	48		hsa:1645; P52896; Q04828; Q5SR15; Q7M4N2; Q9UCX2	0.515	0.347	0.802	0.813
Q04837	17		hsa:6742; Q04837	0.992	1.249	1.402	1.315
Q04917	17		hsa:7533; Q04917	0.97	1.077	1.454	1.405
Q04941	8		A6NDT7; hsa:5355; Q04941; Q32MM8	0.958	0.913	1.205	1.266
Q05209	3		A4D1C5; B4DKY2; E9PBR5; E9PEH9; hsa:5782; Q05209; Q16130; Q59FD6; Q75MN8; Q86XU4	0.899	0.826	1.503	1.411
Q06124	31		A8K1D9; hsa:5781; Q06124; Q96HD7	0.827	0.707	1.13	1.147
Q06210	39		hsa:2673; Q06210; Q53QE6; Q9BXF8	1.311	1.043	1.644	1.473
Q06323	10	PSME1	A6NJG9; H0YNE3; hsa:5720; Q06323; Q6IBM2; Q9UEF4	0.772	0.655	2.436	2.124
Q06481	6		B3KXX9; H7BXI4; hsa:334; Q06481; Q13861; Q14594; Q14662; Q71U10; Q7M4L3; Q9BT36	0.856	0.42	1.103	1.44
Q06830	42		B5BU26; D3DPZ8; hsa:5052; P35703; Q06830; Q2V576; Q5T154; Q5T155	1.18	0.901	1.478	1.213
Q07021	2		hsa:708; Q07021; Q2HXR8; Q9NNY8	1.094	1.272	1.792	1.21
Q07065	39		hsa:10970; Q07065; Q504S5; Q53ES6	1.243	1.236	1.694	1.594
Q07666	3		D3DPP3; hsa:10657; Q07666; Q6PJX7; Q8NB97; Q99760	0.861	0.759	1.428	1.411
Q07812	14		A8K4W1; hsa:581; P55269; Q07812; Q07814; Q07815; Q8WZ49; Q9NR76; Q9NYG7; Q9UCZ6; Q9UCZ7; Q9UQD6	0.962	0.75	1.509	1.291
Q07954	46		hsa:4035; Q07954; Q2PP12; Q86SW0; Q8IVG8	0.821	0.729	1.026	0.899
Q07960	28		D3DQQ6; hsa:392; Q07960	1.259	1.063	1.055	0.904
Q08209	18		A1A441; A8K3B7; A8W6Z7; A8W6Z8; B5BUA2; hsa:5530; Q08209; Q8TAW9	1.017	0.999	1.118	1.022
Q08211	31		B2RNV4; hsa:1660; Q05CI5; Q08211; Q12803; Q32Q22; Q5VY62; Q6PD69; Q99556	0.79	0.763	1.216	1.089
Q08257	17		A6NN60; D3DQ76; hsa:1429; Q08257; Q53FT0; Q59EU7; Q5HYE7; Q6NSK9	1.119	1.033	1.537	1.382
Q08623	7		B2R7X6; B4DV93; B7Z6Q3; E9PAV8; F5GWZ2; hsa:8226; Q08623; Q53F84; Q96EB8	2.115	0.922	1.23	1.153
Q08722	3		A8K198; D3DN59; hsa:961; Q08722; Q53Y71; Q96A60	0.697	0.754	1.659	1.398
Q08752	13		B2R9V2; hsa:5481; Q08752	0.973	0.728	1.43	1.183
Q08945	18		hsa:6749; Q08945; Q5BJG8	0.834	0.865	0.713	1.223
Q08AF3	22		hsa:162394; Q08AF2; Q08AF3; Q8WU54; Q96A82	0.699	0.59	1.261	1.247
Q08AM6	14		B3KPJ5; B3KSM8; hsa:55697; Q08AM6; Q13174; Q6IA12; Q7L4Y1; Q9BW96; Q9H6V6	1.082	0.94	1.382	1.267
Q08J23	42		A8K529; B2RNR4; B3KP09; B4DQW2; G3V1R4; hsa:54888; Q08J23; Q9BVN4; Q9H858; Q9NXD9	1	0.852	1.298	1.207
Q09028	5		B2R6G9; B4DRH0; D3DPQ3; hsa:5928; P31149; Q09028; Q53H02; Q96BV9	0.801	0.89	1.809	1.722
Q09161	45		B2R718; hsa:4686; Q09161; Q59G76; Q5T1V0; Q5T7X2	1.151	1.125	1.347	2.094
Q09666	46		A1A586; hsa:79026; Q09666	0.786	0.697	0.961	0.888
Q0VDF9	11		A8K8F8; B0YIY9; hsa:51182; Q0VDF9; Q9P0X2; Q9UI07	0.001	0	1.037	0.805
Q10471	17		A8K1Y3; B7Z8V8; C5HU00; hsa:2590; Q10471; Q9NPY4	1.013	1.051	1.406	1.312
Q10567	32		C9JRD1; F8WDL0; hsa:162; P78436; Q10567; Q20WL3; Q86X54	1.356	0.99	1.393	1.173
Q10713	2		B4DKL3; E7ET61; hsa:23203; Q10713; Q16639; Q5SXM9; Q8N513	1.253	1.132	1.506	1.195
Q12765	39		A8K0E9; B4DHM0; B4DIP5; C9JPG0; hsa:9805; Q12765; Q25QX7; Q8IWD1	1.339	1.252	1.556	1.571
Q12768	31		A8K4R7; hsa:9897; Q12768; Q3KQX5; Q8TBQ2	0.731	0.681	1.036	0.964
Q12792	20		A8K5A8; B3KXS6; B4DLX9; hsa:5756; Q12792; Q59G07; Q5U0B1; Q6FHJ1; Q6FHL6; Q6NUK9; Q86XL6; Q8TCD3	1.151	1.175	1.234	1.201
Q12797	8		A0A0A0MSK8; A6NDF4; A6NHI2; B4DIC9; B4E2K4; B7ZM95; E5RGP5; F5H667; hsa:444; Q12797; Q6NXR7; Q8TB28; Q9H291; Q9H2C4; Q9NRI0; Q9NRI1; Q9Y4J0	0.894	0.785	1.237	1.139
Q12841	28		A8K523; B4DTT5; D3DN90; hsa:11167; Q12841; Q549Z0	1.016	1.195	1.081	1.067
Q12846	14		A8MXY0; hsa:6810; Q12846; Q15525; Q6FHE8	0.976	0.895	1.263	1.265
Q12874	4		D3DPT5; hsa:10946; Q12874; Q15460; Q5VT87	0.884	0.927	1.468	1.288
Q12904	13		B3KTR2; B4E1S7; hsa:9255; Q12904; Q6FG28; Q96CQ9	0.94	0.715	1.354	1.206
Q12906	3		A8K6F2; G5E9M5; hsa:3609; O43409; Q12906; Q6P1X1; Q86XY7; Q99544; Q99545; Q9BZH4; Q9BZH5; Q9NQ95; Q9NQ96; Q9NQ97; Q9NQ98; Q9NQ99; Q9NQA0; Q9NQA1; Q9NQA2; Q9NRN2; Q9NRN3; Q9NRN4; Q9UMZ9; Q9UN00; Q9UN84; Q9UNA2	0.836	0.926	1.592	1.35
Q12907	4		hsa:10960; Q12907; Q53HH1	0.954	0.893	1.57	1.293
Q12929	28		A6NMC3; A8K6W2; A8KA66; B4DX66; hsa:2059; Q12929; Q8N6J0	1.255	1.074	1.074	1.222
Q12931	40		B4DR68; D3DUC8; F5H897; hsa:10131; O43642; O75235; Q12931; Q9UHL5	1.243	1.282	1.297	1.202
Q12965	12		hsa:4643; Q12965; Q14778	1.748	1.64	1.11	1.028
Q12972	41	PP1R8	hsa:5511; Q12972; Q5TEJ2; Q5TEJ4; Q5TIF2; Q6PKF6; Q9UBH1; Q9UBZ0	0	0	0	0
Q12974	39		A8K9I8; B4DM39; D3DPP0; E9PGJ6; hsa:8073; O00649; Q12974; Q15197; Q15259; Q15260; Q15261; R4GN50	1.211	1.184	1.79	1.347
Q12981	28	SEC20	D3DQM3; D3DQM4; D3DQM5; D3DQM6; hsa:662; O75622; O75623; O75624; Q12981; Q6K044; Q96FG4	1.086	1.009	1.159	1.108
Q12996	8		A8K471; D3DR04; E9PB40; hsa:1479; Q12996; Q32P22; Q96FQ8; Q96QD6; Q96QK4	1.029	0.708	1.325	0.989
Q13011	30		A8K745; hsa:1891; Q13011; Q8WVX0; Q96EZ9	1.098	0.897	1.105	0.968
Q13033	20		A2RTX7; A6NHZ7; hsa:29966; Q13033; Q9NRA5	1.159	1.07	1.306	1.152
Q13045	32		B4DIL0; F5H407; hsa:2314; J3QLG3; Q13045	1.169	1.145	1.37	1.307
Q13049	1		hsa:22954; Q13049; Q9NQP8	1.278	1.1	0.877	1.001
Q13057	20		B2RA78; B4DLU0; hsa:80347; Q13057; Q6GS23; Q8NBM7; Q8NEW1; Q8WXD4; Q9NRM3	0.964	1.087	1.206	1.167
Q13084	3		B2RCM4; D3DU46; hsa:10573; Q13084; Q4TT39; Q96S26; Q9BQD8; Q9BR04	0.738	0.932	1.507	1.375
Q13085	11		B2RP68; B2ZZ90; hsa:31; Q13085; Q6KEV6; Q6XDA8; Q7Z2G8; Q7Z561; Q7Z563; Q7Z564; Q86WB2; Q86WB3	0	0	1.019	0.913
Q13093	19		A5HTT5; hsa:7941; Q13093; Q15692; Q5VTT1; Q8IVA2	1.005	0.882	0.727	0.55
Q13098	13		hsa:2873; Q13098; Q8NA10; Q9BWL1	0.84	0.799	1.308	1.199
Q13123	17	RED	hsa:3550; Q13123; Q6IPD8	0.906	1.084	1.566	1.438
Q13126	14		hsa:4507; I2G7M5; I2G7M6; I2G7M7; I2G7M8; I2G7M9; I2G7N0; Q13126; Q5T3P3; Q9H010	1.064	0.754	1.389	1.35
Q13131	42		A8MTQ6; B2R7E1; hsa:5562; O00286; Q13131; Q5D0E1; Q86VS1; Q9UNQ4	1.064	0.915	1.24	1.178
Q13137	11		B2RBT0; B4DDC4; B4DDT4; B4DP36; B4E0C0; E7ENK0; E7ETP5; E9PBE5; hsa:10241; Q13137; Q53FQ5; Q53HB5; Q6IBN9; Q9BTF7	0	0	0.767	0.752
Q13144	46		hsa:8893; Q13144; Q541Z1; Q96D04	0.884	0.832	0.842	0.949
Q13148	13		A4GUK4; A4GUK5; A4GUK6; B2R629; B4DJ45; E2PU12; hsa:23435; Q13148; Q53H27; Q6FI92; Q96DJ0	0.763	0.752	1.32	1.183
Q13151	31		hsa:10949; Q13151; Q6IB18	0.577	0.694	1.221	1.126
Q13155	8		F8W950; hsa:7965; Q13155; Q75MR1; Q96CZ5; Q9P1L2	0.958	0.797	1.129	1.033
Q13158	20		hsa:8772; Q13158; Q14866; Q6IBR4	1.068	1.086	1.287	1.092
Q13162	8		hsa:10549; Q13162; Q6FHT3	0.925	0.704	1.347	1.087
Q13177	42		hsa:5062; Q13154; Q13177; Q6ISC3	1.024	0.877	1.335	1.103
Q13185	3		hsa:11335; Q13185; Q96CD7; Q99409; Q9BVS3; Q9P0Z6	0.777	0.812	1.723	1.528
Q13188	28		A8K722; B3KYA7; hsa:6788; Q13188; Q15445; Q15801; Q96FM6	1.509	0.901	1.106	1.149
Q13190	23		B2R8T2; F8W8Q9; hsa:6811; Q13190; Q5U0D4; Q7Z3T6; Q9BUG1	0.997	0.912	1.812	1.261
Q13200	14		B4DX07; B4DXY1; E7EW34; E9PCS3; hsa:5708; Q12932; Q13200; Q15321; Q53XQ4; Q96I12	1.107	0.857	1.461	1.263
Q13217	43		hsa:5611; Q13217; Q86WT9; Q8N4N2	0.998	0.869	1.902	1.594
Q13228	46		A6NML9; A6PVW9; B2RDR3; B4DKP6; B4E1F3; hsa:8991; Q13228; Q49AQ8; Q96GX7	0.848	0.761	0.693	0.694
Q13243	42		hsa:6430; O14797; Q13243; Q16662; Q49AD6; Q6FGE0	1.003	0.876	1.383	1.086
Q13263	13		hsa:10155; O00677; Q13263; Q7Z632; Q93040; Q96IM1	0.798	0.634	1.292	1.237
Q13283	34		hsa:10146; Q13283; Q5HYE9	1.171	0.881	1.621	1.319
Q13308	46		A8K974; B7Z477; E9PFZ5; hsa:5754; Q13308; Q13417; Q5T650; Q6IQ54; Q8NFA5; Q8NFA6; Q8NFA7; Q8NFA8	0.848	0.682	0.778	0.71
Q13325	22	IFIT5	B2R5X9; B4DDV1; hsa:24138; Q13325; Q5T7I9; Q6IAX3	0.545	0.33	1.38	1.369
Q13404	42		E1P629; hsa:387522; hsa:7335; Q13403; Q13404; Q13532; Q5TGE0; Q5TGE3; Q96H34; Q9GZT0; Q9GZW1; Q9H4J3; Q9H4J4; Q9UKL1; Q9UM48; Q9UM49; Q9UM50	1.101	0.833	1.299	1.024
Q13405	17		B2R4G6; hsa:740; Q13405	0.856	1.188	1.698	1.422
Q13409	14		B7ZA04; D3DPD4; D3DPD5; D3DPD6; hsa:1781; Q13409; Q32LY9; Q53S84; Q5BJF8; Q7Z4X1; Q96NG7; Q96S87; Q9BXZ5; Q9NT58	1.045	0.806	1.456	1.261
Q13423	42		hsa:23530; Q13423; Q16796; Q2TB60; Q8N3V4	1.155	0.984	1.289	1.152
Q13425	8		hsa:6645; Q13425; Q9BY09	1.061	0.861	1.198	1.154
Q13435	8		A8K485; B4DT19; hsa:10992; Q13435; Q7L4T5; Q7Z627; Q969K1; Q96CM6; Q9BWD2	0.906	0.924	1.181	1.206
Q13442	46		D6W5S5; hsa:11333; Q13442; Q92906	0.887	0.882	0.878	0.914
Q13445	3		hsa:11018; Q13445	0.706	0.917	1.712	1.393
Q13464	28		B0YJ91; hsa:6093; Q13464; Q2KHM4; Q59GZ4	1.155	1.09	1.101	0.992
Q13492	32		B4DTM3; E9PN05; F8VPG7; hsa:8301; O60700; Q13492; Q4LE54; Q6GMQ6; Q86XZ9	1.197	1.044	1.332	1.209
Q13501	2		A6NFN7; B2R661; B3KUW5; hsa:8878; Q13446; Q13501; Q9BUV7; Q9BVS6; Q9UEU1	1.282	1.338	1.565	1.196
Q13505	1		A0A0A0MRK6; B1AVR9; B1AVS0; B2R9P4; hsa:4580; Q13505; Q9BUU3	0.767	1.837	0.679	0.609
Q13509	7		A8K854; hsa:10381; Q13509; Q9BTZ0; Q9BW10	2.098	1.178	1.467	1.18
Q13526	43		A8K4V9; hsa:5300; Q13526; Q53X75	1.24	1.028	1.777	1.488
Q13546	14		A0AV89; B2RAG1; B4E3F9; hsa:8737; Q13180; Q13546; Q59H33	0.992	0.906	1.36	1.31
Q13547	13		hsa:3065; Q13547; Q92534	0.746	0.807	1.469	1.284
Q13561	32		B2RBK5; hsa:10540; Q13561; Q86YN2; Q9BW17	1.239	0.955	1.303	1.298
Q13564	8		A6NCK0; A6NFN4; A8MU28; B2R700; B3KUP9; hsa:8883; Q13564	0.932	0.818	1.18	1.079
Q13596	13		A6NM19; A8K6T7; H0Y2M5; hsa:6642; O60750; O60751; Q13596; Q6ZRJ8	0.923	0.78	1.306	1.267
Q13617	4		B3KT95; B7Z6K8; D3DRY6; G3V1S2; hsa:8453; O00200; Q13617; Q5T2B6; Q9UNF9	0.811	0.974	1.54	1.252
Q13618	6		A8K536; B8ZZC3; hsa:8452; O75415; Q13618; Q569L3; Q9UBI8; Q9UET7	0.99	0.714	1.341	1.397
Q13619	6		A2A2W2; hsa:8451; O75834; Q13619; Q589T6; Q5TC62; Q6UP08; Q9UP17	0.944	0.671	1.425	1.496
Q13630	42		B2R8Y7; D3DWK5; hsa:7264; Q13630; Q567Q9; Q9UDG7	0.994	0.898	1.391	1.102
Q13636	7		B2RBT7; hsa:11031; Q13636; Q15770; Q9HC00	1.73	1.694	1.299	1.053
Q13637	18		hsa:10981; Q13637	0.672	0.892	1.074	0.97
Q13641	46		A8K555; hsa:7162; Q13641	0.641	0.743	1.001	0.88
Q13643	46		D3DPT6; hsa:2275; Q13643; Q6I9T0; Q9BVA2	0.958	0.859	0.769	0.988
Q13724	14		A8K938; F5H6D0; hsa:7841; Q13724; Q17RN9; Q8TCT5	0.979	0.83	1.362	1.299
Q13740	12		B2RNS3; B4DTU0; hsa:214; O60892; Q13740; Q1HGM8; Q1HGM9; Q6PEY4; Q6ZS95	1.958	1.435	0.826	0.675
Q13813	40		hsa:6709; Q13186; Q13813; Q15324; Q16606; Q59EF1; Q5VXV5; Q5VXV6; Q7Z6M5; Q9P0V0	1.481	1.347	1.359	1.177
Q13838	4		B0S8C0; hsa:7919; O43496; Q0EFA1; Q13838; Q2L6F9; Q53GL9; Q5RJ64; Q5RJ66; Q5ST94; Q5STB4; Q5STB5; Q5STB7; Q5STB8; Q5STU4; Q5STU5; Q5STU6; Q5STU8; Q71V76	0.854	0.923	1.517	1.34
Q13867	30		B2R796; hsa:642; Q13867; Q53F86; Q9UER9	0.985	0.864	1.039	0.909
Q13885	50	TBB2A	hsa:7280; Q13885; Q6FGZ8; Q8IWR2	2.632	1.555	1.612	1.503
Q13895	46		hsa:705; Q13895; Q6P5W4; Q86W44; Q96IP8	0.666	0.664	0.89	0.757
Q13951	23		A8K347; hsa:865; Q13124; Q13951; Q9HCT2	0.905	1.101	2.018	1.154
Q13976	6		A5YM56; B3KSF3; E2PU10; hsa:5592; P14619; Q13976; Q5JP05; Q5JSJ6; Q6P5T7	0.902	0.914	1.194	1.28
Q14008	34		hsa:9793; Q05D70; Q0VAX7; Q0VAX8; Q14008; Q14668; Q2TA89; Q6NSH4	1.134	0.972	1.472	1.418
Q14011	20		B3KT17; B4E2X2; hsa:1153; Q14011	0.883	1.028	1.351	1.032
Q14012	3		hsa:8536; Q14012; Q3KPF6	0.956	0.767	1.458	1.464
Q14019	1		B2RDU3; D3DUL9; hsa:23406; Q14019; Q86XM5	1.164	1.1	0.968	0.848
Q14139	35	UBE4A	B0YJB6; hsa:9354; Q14139; Q2M1H0; Q6P5T4; Q7Z639	0.593	0.527	0	0
Q14152	14		B1AMV5; B4DYS1; F5H335; hsa:8661; O00653; Q14152; Q15778	0.997	0.887	1.368	1.226
Q14156	9		A7MD19; hsa:23167; Q14156; Q2VPK2; Q63HL7; Q68DX1; Q6IQ18	0	0	1.18	1.216
Q14157	8		B4E0U8; hsa:9898; Q14157; Q5VU75; Q5VU76; Q9BTU3; Q9UGL2; Q9UGL3; Q9UGL4; Q9UGL5	1.02	0.909	1.187	1.188
Q14161	18		hsa:9815; Q14161; Q86U59; Q96CI2; Q9BV91; Q9Y5V2	1	1.056	1	1.052
Q14165	14		hsa:9761; Q14165	1.039	0.911	1.476	1.318
Q14166	8		hsa:23170; Q14166; Q20WK5; Q9UGU3	0.899	0.801	1.176	1.127
Q14192	1		hsa:2274; Q13229; Q13644; Q14192; Q2I5I4; Q5TM15; Q9P294	1.025	0.951	0.816	0.761
Q14195	5		B3SXQ8; hsa:1809; Q14195; Q93012	0.727	0.55	1.746	1.492
Q14204	20		B0I1R0; hsa:1778; Q14204; Q6DKQ7; Q8WU28; Q92814; Q9Y4G5	1.047	1.038	1.366	1.204
Q14232	42		A6NLY9; B4DGX0; hsa:1967; Q14232; Q3SXP4	1.066	0.9	1.383	1.211
Q14240	39		D3DNU9; hsa:1974; Q14240; Q53XJ6; Q96B90; Q96EA8	1.429	1.451	1.376	1.545
Q14247	20		hsa:2017; Q14247; Q8N707; Q96H99	0.967	1.016	1.197	1.121
Q14249	36	NUCG	hsa:2021; Q14249; Q5T281; Q9BSP2	0	0	2.09	2.123
Q14254	14		hsa:2319; Q14254	1	0.869	1.513	1.256
Q14257	28		A8MTG6; F8WCY5; hsa:5955; Q14257; Q53XN8	1.291	1.079	1.171	1.087
Q14258	43		hsa:7706; Q14258	1.226	0.812	1.901	1.673
Q14315	12		B2ZZ88; hsa:2318; O95303; Q07985; Q14315; Q9NS12; Q9NYE5; Q9UMR8; Q9Y503	1.56	1.28	0.993	0.812
Q14318	20		C8C9T5; hsa:23770; Q14318; Q53GU3; Q7Z349; Q86YK6	0.968	1.08	1.175	1.115
Q14320	5		A8KAQ4; B2R997; hsa:9130; Q14320; Q5HY37; Q6PJH5	0.934	0.771	1.806	1.616
Q14344	14		B2R977; B7Z7R0; F5H1G8; hsa:10672; Q14344; Q8TD70	1.031	0.782	1.387	1.418
Q14376	25		A0A024RAH5; B3KQ39; hsa:2582; Q14376; Q38G75; Q86W41; Q9BVE3; Q9UJB4	1.198	1.025	2.07	1.89
Q14444	17		A6NMY7; D3DR06; hsa:4076; Q14444; Q15074; Q6IMN4; Q6IMN7; Q9BV09	1.07	1.252	1.544	1.442
Q14498	13		A2RRD3; A5D8W2; B0BLV3; E1P5S0; E1P5S1; hsa:9584; Q14498; Q14499	0.758	0.643	1.529	1.304
Q14554	42		D3DN95; hsa:10954; Q14554; Q9BV43	1.007	0.936	1.36	1.14
Q14558	40		B2R6M4; hsa:5635; Q14558; Q96H06	1.409	1.047	1.378	1.031
Q14566	5		B2R6H2; hsa:4175; Q13504; Q14566; Q99859	0.843	0.923	2.036	1.717
Q14573	43		hsa:3710; Q14573; Q14649; Q5TAQ2	1.041	1.063	1.724	1.706
Q14644	36	RASA3	A6NL15; F8W6X8; hsa:22821; Q14644; Q8IUY2	0.001	0	1.96	1.681
Q14677	3		B7Z6F8; D3DQJ6; hsa:9685; Q14677; Q8NAF1; Q96E05	0.904	0.895	1.466	1.475
Q14683	46		hsa:8243; O14995; Q14683; Q16351; Q2M228	0.765	0.696	0.889	0.896
Q14694	43		B2RDJ8; B4DS84; hsa:9100; Q14694; Q9BWG7; Q9NSL7	1.096	0.948	1.825	1.366
Q14696	3		B4DW84; D3DW96; hsa:23184; Q14696; Q969U1	0.909	0.876	1.654	1.499
Q14697	8		A6NC20; hsa:23193; Q14697; Q8WTS9; Q9P0X0	0.884	0.704	1.33	1.078
Q14699	12		hsa:23180; Q0D2G0; Q14699; Q496Y2; Q4QQI7; Q5JB48; Q7Z7P2	1.594	1.195	1.119	0.896
Q14746	9		hsa:22796; Q14746; Q86U99	0.001	0	1.082	1.309
Q14764	40		hsa:9961; Q14764; Q96BG4; Q9BPW6; Q9BQT1; Q9UBD1	1.442	1.237	1.234	1.214
Q14847	20		B4DGQ0; hsa:3927; Q14847; Q96ED2; Q96IG0	1.155	1.197	1.341	1.193
Q14914	28		A8K0N2; B4DPK3; F5GY50; hsa:22949; Q14914; Q8IYQ0; Q9H1X6	1.181	0.933	1.149	1.152
Q14974	8		B7ZAV6; D3DTT3; hsa:3837; Q14637; Q14974; Q53XN2; Q96J27	0.948	0.743	1.333	1.127
Q14C86	13		A8MYK3; B0QZ62; B0QZ63; B0QZ64; hsa:26130; Q14C76; Q14C86; Q2Q1W1; Q8ND92; Q8WU86; Q96CZ4; Q9NXQ1; Q9P207; Q9Y4N0	0.817	0.791	1.449	1.19
Q14CX7	40		A0JLU7; hsa:80018; Q14CX7; Q6MZH1; Q7Z4N6; Q9H911	1.395	1.058	1.21	1.182
Q15006	18		hsa:9694; Q15006; Q8WUE1	0.818	0.959	1.185	1.11
Q15008	28		A8K2E0; E9PHI9; hsa:9861; Q15008; Q6UV22	1.151	1.001	1.199	0.983
Q15012	11	LAP4A	hsa:9741; Q15012; Q6UW22	0.001	0.001	0.477	0.644
Q15018	19	ABRX2	B4DKR2; hsa:23172; Q15018; Q96H11	1.182	0.915	0	0.8
Q15019	8		B4DGE8; hsa:4735; Q14132; Q15019; Q53QU3; Q8IUK9; Q96CB0	1.011	0.764	1.235	1.036
Q15020	31		A8K2E4; B7ZKM0; hsa:9733; Q15020; Q2M2H0; Q58F06; Q8IUS1; Q96J95	0.833	0.769	1.084	0.924
Q15021	5		D3DUR4; hsa:9918; Q15021; Q8N6U3	0.463	0.8	2.142	1.615
Q15029	14		B4DK30; B4DMC0; D3DX58; hsa:9343; K7EJ81; Q15029; Q9BUR0	0.976	0.946	1.391	1.378
Q15035	11		A8K6T6; hsa:9697; Q15035	0.001	0	0.936	0.819
Q15036	18		B4DQM7; hsa:9784; Q15036; Q53HN7; Q6IAS3	0.57	1.031	1.178	1.043
Q15042	28		A6H8Z3; C9J837; hsa:22930; Q15042; Q659F5; Q8TBB4	1.151	1.144	1.181	1.23
Q15046	42		A8MSK1; D3DUK4; hsa:3735; O14946; Q15046; Q96J25; Q9HB23	1.049	0.881	1.285	1.138
Q15056	8		A8K3R1; D3DXF6; D3DXF8; hsa:7458; Q15056	0.975	0.922	1.167	1.06
Q15063	48	POSTN	B1ALD8; C0IMJ1; C0IMJ2; C0IMJ4; D2KRH7; F5H628; hsa:10631; Q15063; Q15064; Q29XZ0; Q3KPJ5; Q5VSY5; Q8IZF9	0.435	0.496	0.767	0.775
Q15067	8		A8K6X8; A8KAA0; B4DK61; F5GYQ8; hsa:51; Q12863; Q15067; Q15068; Q15101; Q16131; Q7Z3W5; Q9UD31	0.948	0.954	1.316	1.055
Q15075	31		hsa:8411; Q14221; Q15075	0.703	0.647	1.117	1.067
Q15084	3		B3KY95; B5MCQ5; B7Z254; B7Z4M8; F8WA83; hsa:10130; Q15084; Q53RC7; Q6ZSH5; Q99778	0.986	0.853	1.584	1.561
Q15102	39		hsa:5050; Q15102; Q53X88	1.508	1.459	1.545	1.915
Q15113	46	PCOC1	B2R9E1; hsa:5118; O14550; Q15113	0.739	0.575	0.774	0.731
Q15121	20		B1AKZ3; hsa:8682; O00511; Q15121	1.092	1.153	1.275	1.147
Q15126	40		hsa:10654; Q15126; Q5TZW9	1.37	1.171	1.383	1.202
Q15149	40		hsa:5339; Q15148; Q15149; Q16640; Q6S376; Q6S377; Q6S378; Q6S379; Q6S380; Q6S381; Q6S382; Q6S383	1.209	1.257	1.338	1.215
Q15181	34		hsa:5464; Q15181; Q2M348; Q5SQT7; Q6P7P4; Q9UQJ5; Q9Y5B1	1.081	0.865	1.528	1.385
Q15208	28		hsa:11329; Q15208; Q503A1	1.108	1.06	0.994	0.968
Q15238	32		hsa:5673; Q15238; Q15239; Q96QJ1; Q9UQ75	1.246	0.947	1.535	1.184
Q15274	39		hsa:23475; Q15274; Q53XW7; Q96G22; Q9BSG6	1.491	1.125	1.567	1.433
Q15276	34		B2RAG7; hsa:9135; O95369; Q15276; Q8IVX3	1.101	0.995	1.512	1.603
Q15293	13		B7Z1M1; D3DR00; hsa:5954; Q15293	0.859	0.72	1.391	1.239
Q15363	14		hsa:10959; Q15363	0.919	0.803	1.37	1.326
Q15365	34		hsa:5093; Q13157; Q14975; Q15365	1.169	0.787	1.486	1.384
Q15366	9		A8K7X6; B4DXP5; F8VYL7; G3V0E8; hsa:5094; I6L8F9; Q15366; Q32Q82; Q59HD4; Q68Y55; Q6IPF4; Q6PKG5	0	0	1.256	1.267
Q15369	20		E5RGD9; hsa:6921; Q15369; Q567Q6	1.013	1.1	1.414	1.232
Q15370	17		B7WPD3; hsa:6923; Q15370	0.979	1.1	1.456	1.302
Q15386	30		A4D235; A6NCP3; hsa:9690; Q15386; Q8TC15; Q96CR4; Q9UDU3	1.173	0.888	1.118	1.033
Q15388	4		A8K195; hsa:9804; Q15388; Q498B3; Q6IBT4	0.864	0.895	1.549	1.004
Q15393	4		hsa:23450; Q15393; Q6NTI8; Q96GC0; Q9BPY2; Q9UFX7; Q9UJ29	0.883	0.843	1.384	1.195
Q15404	20		A8KA46; D3DRU3; hsa:6251; Q15404; Q6FI17	1.156	1.039	1.295	1.131
Q15417	12		B4DFK6; B4DP09; F8WA86; hsa:1266; Q15417; Q6FHA7	1.422	1.302	0.945	0.774
Q15427	23		hsa:10262; Q15427; Q5SZ63	0.774	0.686	1.965	1.008
Q15435	32		B4DFD4; B5MCY6; hsa:5510; Q15435; Q9UQE5; Q9UQE6; Q9Y6K4	1.224	1.057	1.332	1.137
Q15459	13		E9PAW1; hsa:10291; Q15459	0.855	0.844	1.295	1.281
Q15555	20		B2RE21; B3KR39; B4DJV4; B7Z2L3; E9PHR3; F5H1V8; G5E9I6; hsa:10982; Q15555; Q9UQ33	1.114	1.042	1.315	1.152
Q15582	26		D3DQB1; hsa:7045; O14471; O14472; O14476; O43216; O43217; O43218; O43219; Q15582; Q53XM1	1.303	1.408	1.095	0.963
Q15629	30		B4E0K2; hsa:23471; Q15629	0.938	0.877	1.204	0.698
Q15631	4		B7Z3X8; hsa:7247; Q15631; Q5U0K7	0.849	0.864	1.308	1.198
Q15642	3		B2R8A6; B7WP22; D6W645; hsa:9322; O15184; Q15642; Q53G22; Q5TZN1; Q6FI24; Q8NFL1; Q8TCY1; Q8TDX3; Q96RJ1	0.843	0.85	1.684	1.447
Q15643	35	TRIPB	B2RUT2; hsa:9321; O14689; O15154; O95949; Q15643; Q6MZL5	0.821	1.057	0	0
Q15645	3		C9K0T3; D3DTC0; hsa:9319; O15324; Q15645	0.794	0.757	1.589	1.355
Q15654	2		A4D2E7; F2ZC07; F2ZC08; hsa:7205; O15170; O15275; Q15654; Q9BTB2; Q9BUE5; Q9BXP3; Q9UNT4	1.229	1.198	1.341	0.971
Q15691	32		B2R6I7; E1P5M8; hsa:22919; Q15691; Q3KQS8	1.227	1.093	1.374	1.188
Q15717	4		B4DVB8; hsa:1994; Q15717; Q53XN6; Q9BTT1	0.81	0.909	1.488	1.268
Q15738	8		D3DWT6; hsa:50814; O00344; Q15738	0.935	0.863	1.28	1.213
Q15746	7		B4DUE3; D3DN97; hsa:4638; O95796; O95797; O95798; O95799; Q14844; Q15746; Q16794; Q17S15; Q3ZCP9; Q5MY99; Q5MYA0; Q6P2N0; Q7Z4J0; Q9C0L5; Q9UBG5; Q9UBY6; Q9UIT9	1.639	1.677	1.29	1.111
Q15750	6		hsa:10454; Q15750; Q2PP09; Q8IZW2	0.862	0.781	1.027	1.377
Q15758	19		A8K9H5; B4DR77; B4DWS4; B7ZB81; D0EYG6; E9PC01; hsa:6510; O95720; Q15758; Q96RL9; Q9BWQ3; Q9UNP2	0.896	0.732	0.479	0.391
Q15785	39		hsa:10953; Q15785; Q53GH9; Q6IBN7; Q9NTZ3	1.18	1.393	1.446	1.538
Q15796	8		hsa:4087; Q15796	1.095	0.817	1.136	1.183
Q15813	17		A8K8C2; B7Z3P1; hsa:6905; Q15813	1.06	1.14	1.513	1.369
Q15814	20		hsa:6903; Q15814; Q53Y43; Q5T787	1.039	1.088	1.484	1.098
Q15819	8		hsa:7336; Q15819	0.895	0.924	1.287	1.222
Q15836	42		hsa:9341; Q15836; Q9BRV4	1.151	0.749	1.416	1.035
Q15904	39		A6ZKI4; hsa:537; Q15904; Q8NBT4; Q9H0C7	1.343	1.341	1.74	1.371
Q15907	32		A5YM50; B2R7I4; B4DMK0; D6W671; hsa:9230; Q15907; Q2YDT2; Q5U0I1; Q6FHR0; Q6FI42; Q8NI07	1.105	1.01	1.416	1.222
Q15942	12		A4D2G6; B4DQX7; hsa:7791; Q15942; Q6I9S4	1.521	1.244	1.091	0.915
Q16181	8		hsa:989; Q16181; Q52M76; Q6NX50	1.017	0.52	1.246	1.108
Q16186	42		A0PKB1; hsa:11047; Q16186; Q96FJ7; Q9H1P2	1.101	0.886	1.301	1.203
Q16204	28		hsa:8030; Q15250; Q16204; Q6GSG7	1.136	1.093	1.159	1.107
Q16222	14		B2R6R8; hsa:6675; Q16222; Q5VTA9; Q5VTB0; Q5VTB1; Q96GM2	1.049	0.967	1.336	1.3
Q16401	14		B4DZM8; hsa:5711; Q15045; Q16401; Q4VXG8	1.082	0.828	1.439	1.223
Q16512	14		A8K7W5; B2R9R4; B3KVN3; hsa:5585; Q15143; Q16512; Q504U4; Q8IUV5; Q9UD44	0.887	0.863	1.31	1.265
Q16527	34		hsa:1466; Q16527; Q93030	1.128	0.906	1.626	1.287
Q16531	8		A6NG77; B2R648; B4DG00; hsa:1642; O15176; Q13289; Q16531; Q58F96	1.077	0.907	1.24	1.019
Q16537	28		A4FU37; B7ZAW5; B7ZKK8; B7ZKK9; hsa:5529; J3KQN6; Q16537; Q52LW4	1.236	0.969	0.963	1.066
Q16540	13		A8MT29; hsa:6150; Q16540; Q96Q71	0.762	0.619	1.259	1.341
Q16543	28		hsa:11140; Q16543; Q53YA2	1.269	1.083	1.135	1.203
Q16555	13		A8K5H2; B4DR31; D3DSS7; hsa:1808; O00424; Q16555	0.82	0.638	1.335	1.212
Q16585	30		B7Z635; hsa:6443; O00661; Q16585	0.969	0.768	0.992	1.027
Q16610	32		A8K8S0; B4DW49; B4DY60; hsa:1893; O43266; Q16610; Q5T5G4; Q5T5G5; Q5T5G6; Q8IZ60	1.29	1.12	1.356	1.413
Q16629	25		B4DLU6; G5E9M3; hsa:6432; Q16629; Q564D3	0.684	1.122	2.047	2.009
Q16643	46		A8MV58; B2RBG0; hsa:1627; Q16643; Q9UFZ5	0.954	0.825	0.831	0.755
Q16647	48		hsa:5740; Q16647; Q3MII8; Q9HAX2; Q9HAX3; Q9HAX4	0.657	0.492	0.387	0.329
Q16658	39		A6NI89; B2RE97; hsa:6624; Q16658; Q96IC5; Q96IH1; Q9BRF1	1.508	1.327	1.564	1.447
Q16666	22		A0A346JEQ3; B4DJT8; H3BLV7; hsa:3428; Q16666; Q59GX0; Q5T3W7; Q5T3W8; Q5T3X0; Q5T3X1; Q5T3X2; Q8N9E5; Q8NEQ7; Q96AJ5; Q9UH78	0.583	0.506	1.259	1.209
Q16678	8		hsa:1545; Q16678; Q5TZW8; Q93089; Q9H316	0.863	0.772	1.31	0.895
Q16698	3		B7Z6B8; hsa:1666; Q16698; Q2M304; Q93085	0.91	0.973	1.525	1.433
Q16706	9	MA2A1	hsa:4124; Q16706; Q16767	0.001	0.001	1.437	1.4
Q16718	39		B2RD98; hsa:4698; Q16718; Q5H9R2; Q6IRX7	1.487	1.322	1.563	1.324
Q16740	6	CLPP	B2R4W5; hsa:8192; Q16740	0.601	1.083	1.213	1.442
Q16762	39		B3KRM1; hsa:7263; Q16762; Q6IB06	1.406	1.204	1.32	1.561
Q16775	32		A8K290; B4DP33; B4DRA7; E7EN93; hsa:3029; Q16775	1.205	1.041	1.538	1.235
Q16777	15	H2A2C	hsa:8338; Q16777; Q6DRA7; Q8IUE5	3.41	5.313	4.173	3.798
Q16795	34		hsa:4704; Q14076; Q16795; Q2NKX0	1.128	0.993	1.68	1.326
Q16822	48		B4DW73; hsa:5106; O43253; Q16822; Q86U01; Q9BV62	0.493	0.448	0.577	0.521
Q16832	46		hsa:4921; Q16832; Q7Z730	0.739	0.642	1.012	0.777
Q16836	17		hsa:3033; J3KQ17; O00324; O00397; O00753; Q16836; Q4W5B4	1.008	1.258	1.36	1.408
Q16850	48		A0A0C4DFL7; A4D1F8; B2RAI4; B4DJ55; hsa:1595; O00770; O00772; Q16784; Q16850; Q8N1A8; Q99868	0.525	0.38	0.805	0.75
Q16864	7		C9J2K4; hsa:9296; Q16864; Q6IBA8	1.693	1.342	1.509	1.014
Q16881	12		B7Z1F4; B7Z3Y8; B7Z904; E9PMY9; F5H780; hsa:7296; Q16881; Q6FI31; Q6VB40; Q6VB41; Q6VB42; Q6VBP2; Q6VBP3; Q6VBP4; Q6VBP5; Q6VBP9; Q6VBQ0; Q6YNQ1; Q76P53; Q7LA96; Q8WVC8; Q99475; Q9UES8; Q9UH79	1.784	1.3	1.103	0.988
Q29RF7	9		hsa:23244; Q29RF7; Q2TTR5; Q68DF7; Q8N7J4; Q8NG14; Q9Y4D4	0.001	0	1.147	1.141
Q2M389	18		hsa:23325; Q2M389; Q2NL83; Q8IW61; Q8N5W7; Q9NVD6; Q9UPW7	0.921	0.853	1.073	1.082
Q2NL82	4		hsa:55720; Q2NL82; Q8WUY5; Q9NVT0; Q9P2E6	0.869	0.917	1.506	1.131
Q2TAA2	13		B4DMV3; hsa:285148; Q2TAA2	0.797	0.795	1.409	1.167
Q32MZ4	20		E9PGZ2; hsa:9208; O75766; O75799; Q32MZ4; Q32MZ5; Q53T49; Q6PKG2; Q9Y607	0.967	1.2	1.218	1.161
Q32P28	8		hsa:64175; Q32P28; Q7KZR4; Q96BR8; Q96SK8; Q96SL5; Q96SN3; Q9H6K3; Q9HC86; Q9HC87	0.967	0.812	1.355	1.158
Q3KQV9	39		A2AMJ8; hsa:91373; Q3KQV9; Q5SPZ2; Q69YQ3; Q6ZR38	1.269	1.121	1.508	1.424
Q3LXA3	8		hsa:26007; Q2L9C1; Q3LXA3; Q53EQ9; Q9BVA7; Q9H895	0.824	0.808	1.241	1.18
Q3YEC7	8		A8QVZ7; A8QVZ8; C6K8I4; C6K8I5; hsa:55684; Q3YEC7; Q4F968; Q5T5R7; Q8IWK1; Q8TCL4; Q8WU94; Q96SR8; Q9BU21; Q9H935	0.957	0.9	1.153	1.116
Q3ZAQ7	40	VMA21	A6NKV7; B3KUA9; hsa:203547; Q3ZAQ7	1.493	1.174	1.25	1.111
Q3ZCQ8	3		hsa:92609; Q330K1; Q3ZCQ8; Q6QA00; Q96FJ5; Q96GY2; Q9H370	0.849	0.961	1.425	1.403
Q460N5	36	PAR14	B4E2H0; hsa:54625; Q460N4; Q460N5; Q8J027; Q9H9X9; Q9NV60; Q9ULF2	0	0	2.253	2.535
Q4G0N4	35	NAKD2	B5MC93; hsa:133686; Q4G0N4; Q6UTX5; Q96NM0	1.334	1.305	0	0
Q4KMP7	22	TB10B	B9A6L0; hsa:26000; Q4KMP7; Q6IN54; Q6P530; Q71RG7; Q86VC5; Q9H8Z2; Q9NUN6; Q9UFP2	0.658	0.601	1.4	1.488
Q4V9L6	46		hsa:338773; Q4V9L6; Q6UXE5; Q8N2F5	0.694	0.686	0.904	0.873
Q52LJ0	31		A8MUW5; hsa:283742; Q52LJ0; Q8N935	0.842	0.609	1.048	0.936
Q53EL6	8		B2RCV4; B5ME91; hsa:27250; O15501; Q53EL6; Q5VZS6; Q6PJI5; Q8TAR5; Q99834	1.069	0.726	1.274	1.056
Q53EP0	4		B2RB36; B3KXR8; D3DNQ7; hsa:64778; Q53EP0; Q5U5T8; Q6PIJ3; Q6UXG1; Q6UXZ5; Q8IXB2; Q8NBU7; Q96D78; Q9H5I7; Q9NSQ8	0.851	0.859	1.391	1.193
Q53FA7	49	QORX	D6W533; hsa:9540; O14679; O14685; Q38G78; Q53FA7; Q6JLE7; Q9BWB8	3.011	2.448	1.761	1.576
Q53GQ0	32		A8K9B0; D3DR23; hsa:51144; Q53GQ0; Q96EA9; Q96JU2; Q9Y6G8	1.216	1.104	1.3	1.213
Q53GS9	3		A8K086; B3KM40; B4DHT4; D6W5L4; G5E9H0; hsa:10713; Q53GS9; Q6NX47; Q96RK9; Q9BV89; Q9H381; Q9P050; Q9Y310	0.768	0.823	1.534	1.382
Q53H96	50	P5CR3	B3KMB5; B4DVT6; H0Y6C3; hsa:65263; Q53H96; Q8N3N9; Q96HX4; Q9H896	2.725	1.119	1.45	1.201
Q53T59	32		B2RAW2; D6W529; hsa:64342; Q53T59; Q86VC2; Q8N367	1.21	1.085	1.257	1.26
Q53TN4	48		B2RE79; B4DWD7; hsa:79901; Q53TN4; Q6KC16; Q6KC17; Q6P147; Q6ZR51; Q9H0Q8; Q9H5G5	0.859	0.274	0.547	0.791
Q562R1	46		B2RPJ1; hsa:345651; Q562R1; Q562R2; Q562S9; Q562X8	0.581	1.226	0.635	0.685
Q58FF6	32		Q58FF6	1.226	1.133	1.473	1.289
Q5BJD5	9		D3DQU9; E9PP29; hsa:440026; Q15055; Q4G0P0; Q5BJD5	0	0	1.035	1.259
Q5BJF2	3		B4DS02; hsa:27346; Q07823; Q5BJF2	0.806	0.954	1.53	1.357
Q5D862	46		hsa:388698; Q5D862; Q9H4U1	0.721	0.771	1.028	0.712
Q5EBL4	17		hsa:353116; Q5EBL4; Q66K36; Q8N1M0	1.014	0.987	1.508	1.428
Q5GLZ8	39		hsa:26091; Q5GC98; Q5GC99; Q5GCA0; Q5GLZ8; Q8IXP9; Q9HCH9	1.473	0.983	1.685	1.451
Q5HYK7	9	SH319	B7Z296; hsa:152503; Q08EK1; Q32N10; Q5HYK7; Q5U3B8; Q86XB3; Q8N5E7; Q9UFC8	0.001	0.001	1.368	1.299
Q5JRA6	13		A8K2S0; A8MT05; A8MT13; B7Z430; hsa:375056; Q14083; Q3S4X3; Q5JRA5; Q5JRA6; Q5JRB0; Q5JRB1; Q5JRB2; Q6UVY8; Q86Y60; Q8N8M5; Q92580	0.833	0.778	1.338	1.231
Q5JTV8	3		A0A0A0MSK5; A8K630; B0QZ57; hsa:26092; Q5JTV6; Q5JTV8; Q8IZ65; Q9H8Y6; Q9HAJ1; Q9NV52; Q9Y3X5	0.909	0.861	1.574	1.422
Q5KU26	18		hsa:81035; Q5KU26; Q6P9F2; Q8TCR2; Q8WZA4; Q9BY85; Q9BYH7	0.874	0.993	1.022	0.958
Q5NDL2	8		A8K2U1; B4DFH5; hsa:285203; L7X1M5; Q5NDL2; Q6MZY0; Q6P985; Q6ZTV0	1.033	0.993	1.222	0.991
Q5QNW6	15	H2B2F	A8K0U9; B4DLA9; hsa:440689; Q5QNW6	3.459	4.416	3.89	2.912
Q5RI15	5		hsa:116228; Q5RI15; Q8WV86	0.845	0.812	1.832	1.748
Q5SSJ5	13		A6NI71; A8K5D7; B3KMZ8; B4E210; hsa:50809; Q05BI0; Q5SSJ5; Q5SSJ6; Q5SWC6; Q6PIM9; Q8NDF0; Q9UHY0	0.807	0.678	1.37	1.205
Q5SW79	34		hsa:9859; O75058; Q5SW77; Q5SW78; Q5SW79; Q7LGA9; Q86W31; Q9UQ08; Q9UQ09	1.115	0.929	1.593	1.491
Q5T0D9	9		A8K1K4; hsa:127262; Q5T0D9; Q8WV04	0	0	1.63	1.185
Q5T447	25		B3KPV7; B3KRH4; hsa:79654; Q5T447; Q5T448; Q9H783	0.951	0.848	2.07	1.747
Q5T4B2	40		A7MD00; C4AMA2; hsa:51148; Q0VDF3; Q2VPJ4; Q4KMP2; Q5T4B1; Q5T4B2; Q8N107; Q96EZ5; Q9P226; Q9UMW5	1.395	1.154	1.359	1.103
Q5T4S7	20		A8MPT2; A8MQ33; A8MQB1; hsa:23352; O60646; O75050; Q4QRK5; Q5T4S7; Q5T4S8; Q5T4S9; Q5TBN8; Q5TBP2; Q6DKH8; Q6P4A4; Q7L8P7; Q8IXJ4; Q8TDN5; Q8WV67; Q9HA46; Q9P2N9; Q9UG82	1.101	1.018	1.271	1.063
Q5T5C0	11		hsa:134957; Q14DF3; Q5T5C0; Q5T5C1; Q5T5C2; Q8NBG8; Q96NG9	0.001	0	0.83	0.893
Q5T6V5	8		B2RPI6; hsa:84267; Q5T6V5; Q8N2B1; Q9BT18	0.929	0.788	1.154	1.044
Q5T749	19	KPRP	hsa:448834; Q5T749	1.707	0.522	0.767	0.619
Q5T9A4	1		A8K3H1; hsa:83858; Q5T9A4; Q6ZRB5; Q9BUK4; Q9ULE7	1.056	1.134	0.893	0.905
Q5TDH0	28		A8KAE1; hsa:84301; Q5TDH0; Q7RTZ0; Q9BRT1	1.328	1.015	1.266	1.11
Q5TEC6	35	H37	Q5TEC6	0.424	2.208	0	0
Q5TFE4	27	NT5D1	B2RND9;¬†B3KR35;¬†hsa:221294;¬†Q5TFE4;¬†Q6XYD5	1.221	0.868	2.474	0.357
Q5THK1	43		hsa:253143; Q5THK1; Q5THK4; Q6ZNN1; Q6ZWH0; Q8IW74; Q9H5T4	1.473	0.969	2.087	1.511
Q5VIR6	18		A8K2S8; B3FH42; hsa:55275; Q5VIR6; Q8WYW3; Q9BRR2; Q9BY02; Q9NV25	0.775	0.922	1.045	0.996
Q5VSL9	4		hsa:85369; Q0V925; Q5VSL8; Q5VSL9; Q658K2; Q6ZV31; Q8N598; Q96SN2; Q9C0A2	0.804	0.92	1.407	1.176
Q5VTU8	12		Q5VTU8	1.751	1.224	0.896	1.403
Q5VW32	30		B7Z9G5; hsa:148362; Q5VW32; Q96MG1	1.091	0.893	1.093	0.955
Q5VWZ2	30		A8K677; hsa:127018; Q5VWZ2; Q5VWZ3; Q7Z4A3; Q96AV0	1.139	0.877	0.94	1.047
Q5VYK3	8		O15074; Q5VYK3; Q8WU82	0.975	0.763	1.302	1.115
Q5W0V3	31		hsa:57700; Q5H9P7; Q5W0V2; Q5W0V3; Q8IY76; Q9HCH2	0.798	0.731	1.027	0.985
Q5ZPR3	45		hsa:80381; Q5ZPR3; Q6P5Y4; Q6UXI2; Q8NBI8; Q8NC34; Q8NCB6; Q9BXR1	1.2	1.054	1.46	1.714
Q63ZY3	30		B0I1P4; hsa:25959; Q3KQZ3; Q63ZY3; Q6GUF5; Q9H8S4; Q9NUP0; Q9P210	1.052	0.943	0.993	0.938
Q66K74	42		B4DH53; hsa:55201; Q27QB1; Q66K74; Q6NXF1; Q8N3L8; Q8N3W5; Q8NI88; Q96H94; Q96IT4; Q96SP8; Q9BRC6; Q9H928; Q9NVK7	1.092	0.848	1.372	1.212
Q68CQ7	8		hsa:55830; Q68CQ7; Q7Z4D1; Q8N2J6; Q9P0I5	0.908	0.843	1.325	0.978
Q68EM7	8		A8K6M6; hsa:55114; Q68EM7; Q6ZUS4; Q7Z2F2; Q8NDG2; Q96KS2; Q96KS3; Q96SS8; Q9BVF6; Q9H8U5; Q9NW54	0.84	0.814	1.172	1.205
Q6BCY4	31		hsa:51700; Q6BCY4; Q9BVA3; Q9UF68; Q9UHJ0	0.812	0.758	1.074	0.9
Q6DD88	30		hsa:25923; Q6DD88; Q8N7W5; Q9H8Q5; Q9UFL1	0.997	0.84	1.1	0.973
Q6DKJ4	7		B4DXQ0; D3DTH2; hsa:64359; Q3SWW6; Q6DKJ4; Q6P3U6; Q7L4C6; Q9H9Q1	1.749	1.363	1.551	1.443
Q6EMK4	46		hsa:114990; Q6EMK4; Q6UXL4; Q6UXL5; Q96CX1	0.793	0.756	0.665	0.715
Q6GMV3	6		hsa:391356; Q6GMV3	0.877	0.912	1.247	1.462
Q6IAA8	17		hsa:55004; Q6IAA8; Q8WZ09; Q9NWT0	1.097	1.072	1.425	1.401
Q6IBS0	8		hsa:11344; Q6IBS0; Q9Y3F5	0.948	0.746	1.186	1.195
Q6NUK1	4		B7ZAI9; hsa:29957; Q5T331; Q5T485; Q6NUK1; Q6PJJ9; Q705K4; Q9P129	0.842	0.89	1.397	1.266
Q6NUM9	39		A6NIK3; hsa:54884; Q53R95; Q53SA9; Q6NUM9; Q6UX05; Q8N2H5; Q96FA4; Q9NXE5	1.55	1.304	1.513	1.358
Q6NUQ4	43		A6NNF2; B3KUI9; B5MCD8; D6W547; hsa:54867; Q53SW1; Q69YH4; Q6NUQ4; Q8NC45; Q8WZ37; Q9NXH2	1.081	1.033	1.856	1.508
Q6NVY1	20		D3DPI4; hsa:26275; Q53GA8; Q53GF2; Q53RF7; Q53TC6; Q6NVY1; Q92931; Q9BS94	1.159	1.116	1.393	1.125
Q6NZI2	13		B2RAW7; hsa:284119; O00535; Q6GMY1; Q6NZI2; Q96H74; Q9BT85; Q9HAP4	0.744	0.691	1.339	1.256
Q6P1L8	5		B2R575; hsa:64928; Q6P1L8; Q96Q72	0.64	0.662	2.014	1.845
Q6P2E9	3		A6NGM1; A8K4T4; hsa:23644; Q13025; Q13826; Q6P2E9; Q6ZR12; Q7Z6H7	0.9	0.646	1.676	1.602
Q6P4E1	48		B4DPZ6; G5E934; hsa:113201; Q6P4E1; Q6UY45; Q96EM1	0.404	0.345	1.081	0.426
Q6P587	34		B1AK40; B1AK41; hsa:81889; Q6FIC7; Q6P587; Q96RY1; Q9H0N6	1.055	0.859	1.673	1.365
Q6P996	4		B4DR55; B4DSL3; E7EMH5; E7EPL4; H3BNZ1; hsa:23042; O00236; Q4F6X7; Q6P996; Q6PID7; Q86YF1; Q8N4Q9; Q8TBS5	0.951	0.943	1.587	1.247
Q6P9B6	7		hsa:57707; Q6P9B6; Q8IZ64; Q9HCG3; Q9NTE8	1.67	1.125	1.445	1.076
Q6PD74	9	AAGAB	B4DG44; hsa:79719; Q6FI86; Q6PD74; Q7Z5X9; Q9H0P1; Q9HAK0	0.001	0.001	1.21	1.603
Q6PGP7	8		hsa:9652; O15077; Q6PGP7; Q6PJI3	1.063	0.921	1.17	1.16
Q6PKG0	14		hsa:23367; O94836; Q6PKG0; Q8N4M2; Q8NB73; Q9UFD7	0.977	0.966	1.402	1.282
Q6UWF9	43		B2RP85; hsa:389558; Q6UWF9	1.363	0.927	1.725	1.668
Q6UXH1	50		A5GZA2; A5GZA3; A5GZA4; A5GZA5; A5GZA6; hsa:79174; Q4W0V0; Q6UXH1; Q86UC0; Q9BU47	2.31	1.163	1.573	1.804
Q6UXV4	41	MIC27	hsa:139322; Q3KNU7; Q5H9D1; Q6UXV4	0	0	0	0
Q6VY07	42		hsa:55690; Q6PJY6; Q6PKB6; Q6VY07; Q7Z590; Q7Z5W4; Q8N8K6; Q96MW0; Q9NW92; Q9ULP5	1.3	0.858	1.286	0.941
Q6WCQ1	30		hsa:23164; Q3KQZ5; Q5FB94; Q6DHW2; Q6WCQ1; Q7Z5Y2; Q8N390; Q96G40	1.131	0.909	1.098	1.025
Q6XZF7	50	DNMBP	hsa:23268; Q6XZF7; Q8IVY3; Q9Y2L3	3.268	0.906	0.781	0.939
Q6Y7W6	14		A6H8W4; B9EG55; E9PBB0; hsa:26058; O75137; Q6Y7W6; Q7Z2Z8; Q7Z3I2; Q96HU4; Q9NV82	0.999	0.873	1.348	1.258
Q6YHK3	11		A5YKK4; B2R948; B3KW25; hsa:135228; Q0P6K7; Q5SYA8; Q5XUM7; Q5XUM9; Q6MZI7; Q6YHK3; Q8N3A7; Q8N915; Q8TDJ2; Q8TDJ3	0	0	0.867	0.788
Q6YN16	2		A8K1L4; A8K8X1; A8MSV3; hsa:84263; Q658M8; Q6YN16; Q9BT58	1.186	1.299	1.426	1.251
Q6YP21	31		B3KQ13; hsa:56267; O95335; Q5JS27; Q5T9T7; Q5T9T8; Q6AI27; Q6ICW1; Q6YP21; Q9BVY5	0.839	0.626	1.075	0.864
Q6ZRP7	22		A2CEE0; A6NLB0; hsa:169714; Q5TB37; Q6ZRP7; Q7Z7B6; Q86VV7; Q8N3G2	0.515	0.594	1.471	0.964
Q6ZVM7	7		B7Z2L7; B7Z7F4; hsa:146691; Q6ZVM7; Q86V61; Q8TDE7; Q96M88	1.744	1.298	1.312	0.894
Q6ZXV5	20		hsa:160418; Q5CZ86; Q5H9T6; Q68DQ6; Q68DX0; Q6ZXV5; Q7Z332; Q8NC50	0.954	1.283	1.322	1.034
Q70UQ0	34		hsa:121457; Q6ZWH4; Q70UP9; Q70UQ0; Q86V91; Q96ND2	1.005	0.878	1.692	1.547
Q712K3	4		D3DRL5; hsa:54926; Q712K3; Q9NX64	0.905	0.924	1.495	1.161
Q71RC2	35	LARP4	A8K6T1; E9PDG5; G3XAA8; G5E976; hsa:113251; Q5CZ97; Q6ZV14; Q71RC2; Q96NF9	1.249	1.005	0	0
Q71UI9	37	H2AV	A6NFA8; A6NKY0; A6NN01; A8MQC5; hsa:94239; Q59GV8; Q6PK98; Q71UI9	3.338	1.5	3.16	2.207
Q765P7	11	MTSS2	A6NJI7; hsa:92154; Q765P7; Q9BUA8	0.001	0.001	0.536	0.638
Q7KZF4	28		hsa:27044; Q13122; Q7KZF4; Q96AG0	1.217	1.107	1.235	1.112
Q7L0Y3	39		hsa:54931; Q7L0Y3; Q9NRG5; Q9NX54; Q9Y596	1.546	1.286	1.679	1.264
Q7L1Q6	34		B4DLZ8; B4DWF7; hsa:9689; Q14281; Q15394; Q7L1Q6; Q9BUY0	0.957	0.902	1.623	1.371
Q7L2H7	42		A8K7X4; B4E2Q4; hsa:10480; O60735; Q2F836; Q53HL6; Q7L2H7; Q9BXW1	1.228	0.775	1.45	1.277
Q7L311	5	ARMX2	hsa:9823; O60267; Q5H9D9; Q7L311	0.893	0	1.759	1.662
Q7L576	42		A8K6D9; hsa:23191; Q14467; Q5IED0; Q6ZSX1; Q7L576; Q9BSD9; Q9BVC7	1.07	0.894	1.264	1.081
Q7L7X3	18		A2RUT8; B7ZLV6; hsa:57551; Q7L7X3; Q96L75; Q9H2K7; Q9H7S5; Q9P2I6	0.993	0.951	1.069	1.154
Q7L9L4	14		B2R8U6; B4DRY3; hsa:92597; Q7L9L4; Q8IY23	0.966	0.944	1.454	1.354
Q7LBR1	1		hsa:57132; Q7LBR1; Q96E89; Q9HD41	1.003	1.007	0.893	0.742
Q7LG56	25		B4E2N4; hsa:50484; Q17R22; Q75PQ6; Q75PQ7; Q75PY8; Q75PY9; Q7LG56; Q86YE3; Q9NPD6; Q9NTD8; Q9NUW3	1.379	0.708	1.992	2.304
Q7Z2W4	42		A4D1R2; A4D1S4; hsa:56829; Q7Z2W4; Q8IW57; Q8TAJ3; Q96N79; Q9H8R9; Q9P0Y7	1.068	0.941	1.278	1.242
Q7Z2Z2	34		A6NKY5; B7Z6I0; hsa:79631; Q7Z2Z2; Q9H8Z6	1.093	0.856	1.649	1.565
Q7Z3J2	8		A8K2M1; hsa:57020; O43329; Q69YI1; Q6PDA0; Q7L371; Q7Z3J2; Q86W66; Q8WXA5; Q9H0L7; Q9H7C8	0.968	0.757	1.156	1.226
Q7Z406	26		B0I1S2; C3TTN4; hsa:79784; Q5CZ75; Q6XYE4; Q76B62; Q7Z406; Q8WV23; Q96I22; Q9BT27; Q9BW35; Q9H882	1.321	1.306	1.189	1.117
Q7Z434	28		A8K6X0; B2BD33; B2BD34; F5H6C8; hsa:57506; M1P2Z0; Q2HWT5; Q3I0Y2; Q5T7I6; Q7Z434; Q86VY7; Q9H1H3; Q9H4Y1; Q9H8D3; Q9ULE9	1.311	1.063	1.234	1.157
Q7Z4F1	1		A8K4R5; D3DS31; hsa:26020; O95882; Q14CK7; Q7Z4F1; Q86T02; Q8NCZ4; Q9HC42; Q9UG33	1.26	1.345	0.937	0.677
Q7Z4G1	11		A6NF28; B7ZLN0; hsa:170622; Q5TBK4; Q7Z4G1	0	0	0.505	0.63
Q7Z4H3	19		hsa:51020; Q5TDQ4; Q6NZ49; Q7Z4H3; Q9BTT2; Q9BV31; Q9Y3D1	0.924	0.756	0.379	0.695
Q7Z4H8	43		hsa:143888; Q6UWW2; Q6ZUM9; Q7Z4H8; Q8N7L8; Q8NE24	0.969	1.014	1.762	1.633
Q7Z4V5	23		hsa:84717; I3L080; K7EQZ6; Q7Z4V5; Q96GI5; Q9BW08	1.168	0.98	2.049	1.08
Q7Z5L9	36	I2BP2	B1AM35; B1AM36; hsa:359948; Q6P083; Q7Z5L8; Q7Z5L9; Q8N351; Q8WUH8	0	0	1.872	1.665
Q7Z739	30		B3KXL4; hsa:253943; Q63Z37; Q659A3; Q7Z739	1.132	0.935	1.256	0.904
Q7Z794	33		hsa:374454; Q7RTS8; Q7Z794	0.973	1.587	1.482	0.809
Q7Z7H5	3		A4D2K8; B4DFJ4; hsa:222068; Q56VW3; Q7Z432; Q7Z7H5; Q8N2P6	0.933	0.844	1.572	1.443
Q7Z7M9	47		A5PKZ1; hsa:11227; Q7Z7M9; Q9UGK7; Q9UHL6	1.579	1.325	2.285	1.816
Q86T03	46		B2RA35; hsa:90809; Q86T03; Q86U09; Q8WUC0; Q9BU67; Q9NSU8	0.729	0.729	1.046	0.782
Q86TB9	25		B3KXT9; hsa:219988; Q2TA86; Q6P166; Q86TB9; Q8N9M6; Q8NI63	1.265	0.922	2.032	2.066
Q86TU7	9		A0PJU3; A5PLP0; B4DZE8; hsa:84193; Q0VAQ2; Q659C0; Q86TU7; Q86TU8; Q96GY9; Q9H5U5	0	0	1.284	1.63
Q86TX2	6		A1L173; hsa:641371; Q3I5F9; Q86TX2	1.045	0.842	1.178	1.369
Q86U42	3		D3DS49; hsa:8106; O43484; Q86U42	0.597	0.776	1.391	1.466
Q86UE4	28		hsa:92140; Q05DH2; Q52QU9; Q6PK07; Q86UE4; Q8TCX3	1.12	1.064	1.126	1.049
Q86UP2	8		B4DZ88; hsa:3895; Q13999; Q14707; Q15387; Q17RZ5; Q5GGW3; Q86UP2; Q86W57	0.987	0.839	1.201	1.099
Q86V21	28		hsa:65985; Q49AB9; Q49AC3; Q658Q8; Q86V21; Q8IWD2; Q8NEW5; Q9BSJ9; Q9H829; Q9HA19	1.077	1.02	1.018	1.061
Q86V48	43		hsa:7798; Q5TH93; Q86V48; Q8N4X3; Q8TEH1	1.058	1.289	1.786	1.565
Q86VP6	8		B2RAU3; hsa:55832; O94918; Q6PIY4; Q86VP6; Q8NDJ4; Q96JZ9; Q96T19; Q9BTC4; Q9H0G2; Q9P0H7; Q9UF85	0.938	0.762	1.168	1.07
Q86VS8	18		D3DSY8; hsa:84376; Q86VS8; Q8NBH0; Q9BY13	0.984	1.005	1.083	0.928
Q86W92	34		hsa:8496; O75336; Q86W92; Q86X70; Q9NY03; Q9ULJ0	1.122	0.941	1.518	1.501
Q86WR0	6		hsa:55246; Q0P663; Q86WR0; Q96SI2; Q9NV98	1.091	0.504	1.242	1.239
Q86WV6	7		A8K3P6; B6EB35; D6RBX0; D6RE01; D6RID9; hsa:340061; Q86WV6	1.738	1.276	1.464	1.372
Q86X27	32		B7Z7B1; hsa:55103; Q5T5Z1; Q5VZ67; Q86X27; Q9NW78	1.435	0.84	1.405	1.445
Q86X76	32		B1AQP3; D3DVF4; hsa:4817; O76091; Q86X76	1.407	0.902	1.283	1.407
Q86XP3	13		A6NML1; A8KA43; hsa:11325; O75619; Q68G51; Q86XP3; Q96BK1; Q96HR7; Q9Y3V8	0.818	0.736	1.44	1.29
Q86Y56	9		hsa:54919; Q69YL1; Q86Y56; Q96FI9; Q9NX75	0.001	0	1.265	0.948
Q86Y82	32		B1AJQ7; hsa:23673; O95564; Q86Y82	1.136	1.06	1.395	1.345
Q86YZ3	9		hsa:388697; Q5DT20; Q5U1F4; Q86YZ3	0	0	1.349	0.82
Q8IUR0	34		A8K7I6; hsa:126003; Q8IUR0	1.126	0.94	1.582	1.251
Q8IUR7	36	ARMC8	A8K0L2; B7Z441; B7Z453; D3DNE6; F5GWK4; hsa:25852; Q6PIL2; Q8IUR7; Q96D19; Q96HZ5; Q9NV02; Q9NV94; Q9Y4R9	0	0	2.178	1.782
Q8IVD9	28		hsa:23386; Q8IVD9; Q9BTI3; Q9H7W9; Q9UPT4	1.211	0.886	1.035	1.155
Q8IVF2	28		hsa:113146; Q5BKX7; Q7Z343; Q7Z358; Q7Z394; Q7Z3G0; Q86WQ6; Q8IVF2; Q8IYY1; Q8N3G4; Q96EX9	1.257	1.244	1.019	1.038
Q8IVL6	14		hsa:10536; Q13512; Q15740; Q66K32; Q6NX61; Q7L2T1; Q8IVL6	0.995	0.94	1.421	1.355
Q8IVM0	28		hsa:152137; Q86VH7; Q8IVM0	1.01	1.308	0.978	1.077
Q8IWA4	41	MFN1	A0A0C4DFN1; B2RAR1; D3DNR6; hsa:55669; O15323; O60639; Q8IWA4; Q9BZB5; Q9NWQ2	0.001	0.001	0	0
Q8IWB7	20		hsa:57590; Q53S17; Q8IWB7; Q9H9D5; Q9P2B3	0.97	1.013	1.297	1.311
Q8IWE2	3		A8K9W6; hsa:92689; Q6MZV4; Q8IWE2; Q9BVL6	0.94	0.74	1.628	1.413
Q8IWT6	26		hsa:56262; Q6UXM2; Q8IWT6; Q8NCI0; Q9P2B1	1.334	1.445	1.075	0.918
Q8IWU6	39		hsa:23213; Q86YV8; Q8IWU6; Q8NCA2; Q9UPS5	1.198	1.511	1.573	1.447
Q8IWX8	31		hsa:10523; O00302; Q4G0Y5; Q8IWX8; Q8WU30; Q99492	0.651	0.709	1.296	1.115
Q8IXM3	17		hsa:64975; Q8IXM3; Q96Q49	1.015	1.05	1.466	1.444
Q8IY95	18		hsa:201931; Q7Z3A1; Q8IY95; Q8N928	0.87	0.987	1.125	0.849
Q8IYI6	12		B3KU33; hsa:149371; Q5TE82; Q8IYI6	1.668	1.189	0.944	1.181
Q8IZ07	1		hsa:88455; O60736; Q8IZ07	1.343	0.97	0.928	0.751
Q8IZ83	23		B4DLQ1; C9JBH6; hsa:126133; Q86YF0; Q8IYL4; Q8IZ83; Q8TEI8	0.818	0.701	1.771	1.102
Q8IZL8	28		hsa:27043; O15450; Q5EGN3; Q6NTE6; Q8IZL8; Q96FT1; Q9BU60	1.174	0.888	1.167	1.057
Q8IZP0	8		A9Z1Y6; B3KX62; B4DQ58; H7BXI6; hsa:10006; O15147; O76049; O95060; Q5T2R3; Q5T2R4; Q5T2R6; Q5T2R7; Q5T2R9; Q5W070; Q5W072; Q8IZP0; Q8TB63; Q96S81; Q9NXZ9; Q9NYB8	1.017	0.77	1.321	1.18
Q8N0U8	20		B4E222; E7ETM5; hsa:154807; Q6AHW9; Q6TEK6; Q8N0U8	1.001	1.122	1.318	1.251
Q8N0X7	32		hsa:23111; O60349; Q86Y67; Q8N0X7; Q9H1T2; Q9H1T3	1.134	1.036	1.312	1.284
Q8N163	8		A6NL03; B2RB79; D3DSR6; hsa:57805; Q6P0Q9; Q8N163; Q8N3G7; Q8N8M1; Q8TF34; Q9H9Q9; Q9HD12; Q9NT55	0.913	0.711	1.239	1.135
Q8N183	7		A8K5I1; hsa:91942; Q8N183	1.866	1.03	1.459	0.907
Q8N1G4	42		hsa:57470; Q8N1G4; Q9ULN5	1.023	0.873	1.306	1.18
Q8N2C7	12		B2RN50; B4DQY9; B4DZB3; C4IXS8; C9J1U3; hsa:285175; Q8N2C7; Q96JI4; Q96SS0	1.561	1.347	0.682	0.796
Q8N2K0	7		A6NED4; A6NJ90; A8K450; B4DE71; hsa:26090; Q5T710; Q5T711; Q8N2K0; Q96CR1; Q9BX05; Q9NPX7; Q9UFV6	1.578	1.403	1.506	1.28
Q8N392	43		E1P575; hsa:93663; Q58EZ3; Q6P679; Q6PJD7; Q8N392; Q96S64	1.254	0.929	1.914	1.627
Q8N3E9	35	PLCD3	hsa:113026; Q8N3E9; Q8TEC1; Q8TF37; Q96FL6	1.296	1.143	0.001	0
Q8N584	48		B7WP63; hsa:125488; J3QRR1; Q0VAJ2; Q8N284; Q8N584	0.652	0.592	0.603	0.736
Q8N5K1	4		hsa:493856; Q7Z3D5; Q8N5K1	0.921	0.758	1.642	1.176
Q8N5M9	18		hsa:84522; Q8N5M9; Q8NCF6; Q96SW1	0.976	1.024	1.026	1.128
Q8N684	23		B3KU04; C9K0Q4; hsa:79869; Q7Z3H9; Q8N684; Q9H025; Q9H9V1	0.901	0.764	1.763	1.269
Q8N6T3	32		B7Z3U0; B7Z8H8; B7ZBI3; E1P5I9; E7EV62; hsa:55738; Q6PK71; Q8N6T3; Q96KC4; Q96T02; Q9NSU3; Q9NVF6; Q9UIL0	1.185	0.986	1.555	1.213
Q8N7H5	35	PAF1	hsa:54623; M0QX35; O75239; Q8N7H5; Q9H166; Q9NUU9	1.071	1.441	0	0
Q8NB37	6		B7ZKW5; hsa:347862; Q2NL76; Q6ZQY0; Q8NAE0; Q8NB37	0.911	0.871	1.187	1.367
Q8NBF2	8		hsa:374354; Q8N1H1; Q8N5A6; Q8NBF2	1.047	0.771	1.146	1.067
Q8NBJ5	28		hsa:79709; Q8NBJ5; Q8NC64	1.245	1.143	1.154	1.067
Q8NBJ7	31		B4DU41; B4DWQ0; hsa:25870; Q14DW5; Q53ZE3; Q8NBJ7; Q96BH2; Q9BRN3; Q9BWI1; Q9Y405	0.702	0.717	1.111	1.071
Q8NBL1	23		B2RD13; hsa:56983; Q53GJ4; Q8N2T1; Q8NBL1	1.306	0.667	2.345	0.997
Q8NBN3	9		hsa:25963; Q6NT77; Q8NBN3; Q8NCA4; Q9BS46; Q9P103; Q9Y3Y7	0	0	1.511	1.304
Q8NBS9	8		B2RDM2; hsa:81567; Q5TCQ0; Q8NBS9; Q8ND33; Q8TCT2; Q9BVH9	0.885	0.86	1.278	1.103
Q8NBU5	12		D3DR26; hsa:84896; Q6DKG1; Q6P4B9; Q8N3G1; Q8NBU5; Q8WYR9; Q969Y3	1.643	1.218	1.084	1.088
Q8NBX0	31		hsa:51097; Q8NBX0; Q8TAR0; Q9Y363	0.797	0.71	1.041	1.043
Q8NC51	28		hsa:26135; Q5VU19; Q5VU20; Q5VU22; Q8NC51; Q8WUH0; Q96SE2; Q9BTY3; Q9BUM4; Q9Y367; Q9Y4S3	1.208	1.21	1.17	1.121
Q8NCH0	32		hsa:113189; Q6PJ31; Q6UXA0; Q8NCH0; Q96P94	1.21	1.055	1.402	1.244
Q8NCW5	34		B4DGY3; hsa:128240; Q496C6; Q5T3I2; Q8NCW5	1.001	0.917	1.513	1.388
Q8ND56	35	LS14A	B4DTG6; hsa:26065; Q76LX7; Q8ND56; Q96AR3; Q96K73; Q96SN5; Q9UFR3	0.716	0.718	0	0
Q8NDI1	46		hsa:23301; O94977; Q53TG7; Q53TV6; Q580X2; Q6NX72; Q6PIT3; Q6QNV2; Q8NDI1; Q9NWI9	0.784	0.767	0.908	0.866
Q8NE71	3		A2BF75; hsa:23; O14897; Q69YP6; Q8NE71	0.976	0.676	1.596	1.333
Q8NEU8	3		B7Z411; B7Z4B0; F5GZG0; F8W1P5; hsa:55198; Q8N4R7; Q8NEU8; Q9NVL2	0.94	0.854	1.581	1.371
Q8NEZ2	41	VP37A	hsa:137492; Q336D5; Q6NW27; Q8N3D7; Q8NEZ2; Q8TBL7; Q96DL9	0	0	0	0
Q8NF37	43		hsa:79888; Q1HAQ1; Q7Z4G6; Q8N3U7; Q8NF37; Q8WUL8; Q9GZW6	1.144	0.912	1.694	1.663
Q8NF91	4		B3W695; E7EQI5; H0Y4C0; hsa:23345; O94890; Q3ZCV0; Q5JV19; Q5JV22; Q8N9P7; Q8NF91; Q8TCP1; Q8WWW6; Q8WWW7; Q8WXF6; Q96N17; Q9C0A7; Q9H525; Q9H526; Q9NS36; Q9NU50; Q9UJ06; Q9UJ07; Q9ULF8	0.764	0.875	1.44	1.098
Q8NFH3	31		B4E2F0; hsa:348995; Q8NFH3; Q9H8S0	0.663	0.693	0.945	1.132
Q8NFH4	35	NUP37	hsa:79023; Q8NFH4; Q9H644	0.732	0.931	0	0
Q8NFQ8	8		hsa:163590; Q8NFQ8	1.085	0.708	1.155	1.086
Q8NFV4	25		H7BYM8; hsa:83451; Q6PJU0; Q8N722; Q8N723; Q8NFV2; Q8NFV3; Q8NFV4; Q9HBS8	1.355	1.023	2.209	1.668
Q8NGA1	43		B9EHA6; hsa:125963; Q6IFJ3; Q8NGA1; Q96R91	1.206	0.994	2.046	1.413
Q8NHP6	28		hsa:158747; Q8N3H2; Q8NA83; Q8NHP6	1.09	1.051	1.09	1.132
Q8NHP8	5		F5H5E2; hsa:196463; Q8NHP8	0.927	0.784	1.932	1.748
Q8TAE8	9		hsa:90480; Q8IVM3; Q8TAE8; Q8TE51; Q969P9; Q9BSM6	0	0	1.544	1.35
Q8TAQ2	31		F8VTJ5; hsa:6601; Q59GV3; Q8TAQ2; Q92923; Q96E12; Q96GY4	0.68	0.528	1.342	0.965
Q8TAT6	40		hsa:55666; Q8N3J1; Q8TAT6; Q9H8V2; Q9H964; Q9NWR5; Q9P229	1.316	1.091	1.251	1.265
Q8TB03	41	CX038	B3KW28; D3DWB5; hsa:159013; Q5JPF5; Q8N941; Q8TB03	0	0	0	0
Q8TB61	9	S35B2	B4DDM2; B4DDU9; F5H7Y9; hsa:347734; Q2VY06; Q53GA3; Q5T9W1; Q5T9W2; Q7Z2G3; Q8NBK6; Q8TB61; Q96AR6	0	0	1.63	1.306
Q8TBC4	8		A6NLB5; A8K027; hsa:9039; O76088; Q8TBC4; Q9NTU3	0.903	0.853	1.265	1.201
Q8TBQ9	4		hsa:153339; Q0P692; Q8TBQ9	1.045	0.846	1.626	1.074
Q8TBX8	7		B2RDL3; B4DM11; B4DY44; hsa:79837; Q8TBX8; Q9H6N2	1.657	1.465	1.606	1.33
Q8TC07	6		B4DMT9; B9A6L6; hsa:64786; J3KNI9; Q8TC07; Q9HA83	0.959	0.753	1.232	1.372
Q8TC12	6		A6NDK3; A8K062; B2RB26; B4DDW0; hsa:51109; Q0QD40; Q6IAH5; Q8TC12; Q9NRW0; Q9Y391	0.809	0.728	1.348	1.486
Q8TCD5	23		hsa:30833; Q8TCD5; Q96HS6; Q9NP82	0.837	0.654	1.705	1.135
Q8TCE6	8		B1AMV6; B4DDC3; D3DRC8; hsa:404636; Q8TCE6; Q9NXW4	0.945	0.713	1.227	1.102
Q8TCJ2	28		hsa:201595; Q8TCJ2; Q96JZ4; Q96KY7	1.067	1.11	1.202	0.993
Q8TCS8	25		hsa:87178; Q53SU0; Q68CN1; Q7Z7D1; Q8IWX1; Q8TCS8; Q96T05; Q9BRU3; Q9BVX0	1.118	1.094	2.107	1.96
Q8TCT8	8		B2RDS0; hsa:84888; Q8TAW1; Q8TCT8; Q96SZ8	0.856	0.808	1.411	0.828
Q8TD16	12		hsa:23299; O75181; Q5TBQ2; Q5TBQ3; Q8TD16; Q96LH2; Q9BT84; Q9H561	1.551	0.999	0.913	0.821
Q8TD55	28		hsa:80301; Q7L4H4; Q8TD55; Q8WYS8	1.134	0.859	0.948	1.233
Q8TDB6	10	DTX3L	B3KWH6; hsa:151636; Q53ZZ3; Q5MJP7; Q8TDB6	0.756	0.916	2.205	2.188
Q8TDX7	12	NEK7	A6NGT8; hsa:140609; Q8TDX7	2.321	1.591	1.012	0.861
Q8TDZ2	7		B7Z3R5; E1P5F0; hsa:64780; Q7Z633; Q8IVS9; Q8TDZ2; Q96G47; Q9H6X6; Q9H7I0; Q9HAA1; Q9UFF7	1.923	1.338	1.155	1.093
Q8TEA8	20		A8K5X5; D3DW37; hsa:92675; Q496D1; Q5W184; Q8TEA8; Q8WXU8; Q9BW67; Q9H464; Q9H474	1.014	1.104	1.415	1.184
Q8TED1	8		hsa:493869; Q8TED1	0.886	0.884	1.356	1.069
Q8TEQ0	30		B5MDW2; hsa:92017; Q8N2X2; Q8TEQ0; Q9HA26	0.955	0.699	1.126	0.966
Q8TER5	35	ARH40	A5PL07; hsa:55701; Q8TER5; Q9BWP5; Q9H7L6; Q9NTF9; Q9NW24	1.417	1.244	0	0
Q8TEX9	30		B2RN95; hsa:79711; Q2NL96; Q86TZ9; Q8NCG8; Q8TEX9; Q96SJ3; Q9BTI4; Q9H5L0	1.01	0.883	1.1	0.998
Q8TF05	8		hsa:9989; Q8TF05; Q99774; Q9UNQ7	1.026	0.908	1.197	1.126
Q8TF66	39	LRC15	hsa:131578; Q495Q6; Q7RTN7; Q8TF66	1.365	1.15	1.868	1.385
Q8WTS6	39		B5WWL3; hsa:80854; Q0VAH3; Q4W5A9; Q8WTS6; Q9C0E6	1.3	1.113	1.661	1.355
Q8WU76	30		hsa:152579; Q8N5F3; Q8N8H0; Q8WU76; Q96ED3	1.079	0.849	0.987	1.028
Q8WU90	3		B4DMW2; D3DPG7; hsa:55854; Q5QTQ4; Q8WU90; Q8WZ06; Q9NUZ3; Q9NZ37; Q9P079	0.862	0.782	1.661	1.361
Q8WUA2	9		B2RD34; hsa:85313; Q7Z3Q5; Q8WUA2	0	0	1.468	1.337
Q8WUM0	13		B2RAZ8; hsa:55746; Q5T8N0; Q8WUM0; Q9H9W2; Q9NV71; Q9NVC4	0.88	0.397	1.377	1.42
Q8WUM4	8		C5MQH7; E9PFU1; hsa:10015; Q6NUS1; Q8WUM4; Q9BX86; Q9NUN0; Q9P2H2; Q9UKL5	1.069	0.945	1.185	1.088
Q8WUP2	12		B3KNY0; hsa:54751; Q5VVE0; Q5VVE1; Q8IX23; Q8WUP2; Q96T00; Q9UFD6	1.433	1.463	0.725	0.708
Q8WV24	29	PHLA1	A1A4G9; hsa:22822; Q15184; Q2TAN2; Q8WV24; Q9NZ17	0	0	3.472	3.315
Q8WVC6	35	DCAKD	A8K3Z0; D3DX60; D3DX62; hsa:79877; Q8WVC6; Q9BR71; Q9H5W1	0.843	0.748	0	0
Q8WVJ2	46		B2R4V0; hsa:134492; Q8WVJ2	0.797	1.033	0.852	0.795
Q8WVV9	41	HNRLL	hsa:92906; Q53T80; Q5JB51; Q5JB52; Q659B9; Q8IVH5; Q8IVH6; Q8WVV9; Q96HR5	0	0	0	0
Q8WVY7	42		D3DQJ7; hsa:134510; Q8WVY7; Q96DK5	1.097	0.903	1.401	1.124
Q8WW12	13		B2RBE7; D3DN52; hsa:57092; Q53GF3; Q6AI44; Q8WW12; Q96CU3; Q9NS81	0.729	0.673	1.527	1.045
Q8WW59	20		A8K7A5; hsa:283377; Q8WW59	1.032	1.02	1.293	1.17
Q8WWM7	8		A8K1R6; B9EGM2; E9PAR9; hsa:11273; O95135; Q63ZY4; Q6NVJ8; Q6PJW6; Q8IU61; Q8IU95; Q8WWM3; Q8WWM4; Q8WWM5; Q8WWM6; Q8WWM7; Q99703	0.899	0.854	1.269	1.138
Q8WX93	49	PALLD	B3KTG2; B5MD56; B7ZMM5; hsa:23022; Q7L3E0; Q7Z3W0; Q86WE8; Q8N1M2; Q8WX93; Q9UGA0; Q9UQF5; Q9Y2J6; Q9Y3E9	2.832	2.513	1.185	1.005
Q8WXF1	17		hsa:55269; Q5JTQ3; Q8NCZ9; Q8WXE8; Q8WXF1; Q9NV36	1.029	0.982	1.513	1.289
Q8WXX5	13	DNJC9	B2RMW6; hsa:23234; Q8WXX5	0.798	0.727	1.414	1.311
Q8WYA6	13		B4DE16; hsa:56259; Q0VAL9; Q0VAM0; Q53HI8; Q5JWZ2; Q5JWZ3; Q5JWZ7; Q5JWZ8; Q8N454; Q8NCL2; Q8TBD6; Q8WYA6; Q96KD2; Q9H7A5; Q9NQF9; Q9NTX0; Q9Y3M7	0.753	0.61	1.281	1.194
Q8WZ42	13		A6NKB1; E7EQE6; E7ET18; hsa:7273; K7ENY1; Q10465; Q10466; Q15598; Q2XUS3; Q32Q60; Q4U1Z6; Q4ZG20; Q6NSG0; Q6PDB1; Q6PJP0; Q7KYM2; Q7KYN4; Q7KYN5; Q7LDM3; Q7Z2X3; Q8TCG8; Q8WZ42; Q8WZ51; Q8WZ52; Q8WZ53; Q8WZB3; Q92761; Q92762; Q9UD97; Q9UP84; Q9Y6L9	0.818	0.745	1.307	1.199
Q8WZ82	35	OVCA2	hsa:124641; Q86XN3; Q8IW87; Q8WZ82; Q9UCX9	1.128	1.049	0	0
Q8WZA0	42		B2R6F0; B4E2N0; hsa:84328; Q8WZA0; Q96IU1	1.183	0.916	1.396	0.832
Q8WZA9	28		B2RNP3; hsa:126298; Q8WZA9	1.246	1.002	1.041	1.177
Q92478	41	CLC2B	B2R9U1; hsa:9976; Q8IZE9; Q92478; Q9BS74; Q9UQB4	0	0	0	0
Q92520	17		A6NDN2; A8K3R7; hsa:10447; Q92520	0.946	1.013	1.582	1.456
Q92522	3		hsa:8971; Q92522	0.743	0.819	1.57	1.381
Q92538	32		hsa:8729; Q149P0; Q149P1; Q5VXX3; Q92538; Q96CK6; Q96HZ3; Q9H473	1.222	1.061	1.444	1.185
Q92542	42		hsa:23385; Q5T207; Q5T208; Q86VV5; Q92542	1.151	0.829	1.383	1.111
Q92572	32		hsa:1176; O00647; O00676; O00721; O00727; Q53XL4; Q6ICQ2; Q92572	1.23	0.994	1.343	1.227
Q92575	3		A8K9W4; hsa:23190; Q4ZG56; Q8IYM5; Q92575	0.657	0.777	1.546	1.374
Q92597	22	NDRG1	B3KR80; B7Z446; hsa:10397; O15207; Q6IBG2; Q92597; Q9NYR6; Q9UK29	0.389	0.246	1.187	0.913
Q92598	39		B4DYH1; hsa:10808; O95739; Q5TBM6; Q5TBM7; Q5TBM8; Q92598; Q9UPC4	1.328	1.081	1.647	1.578
Q92600	9	CNOT9	B2RPI0; B5MDQ4; B7Z1E5; hsa:9125; Q92600; Q96IX4	0.125	0.101	1.325	1.035
Q92614	32		hsa:399687; Q5H9U3; Q5QD01; Q5W9F9; Q5W9G1; Q8IXP8; Q92614	1.228	1.027	1.348	1.272
Q92616	42		A8KAY1; hsa:10985; O95001; O95651; Q6P2S3; Q86X65; Q8N5I5; Q8WU80; Q92616; Q99736; Q9UE60	1.102	0.906	1.315	1.178
Q92621	41	NU205	A6H8X3; hsa:23165; Q86YC1; Q92621	0.001	0.001	0	0
Q92626	1		A8QM65; D6W4Y0; hsa:7837; Q4KMG2; Q92626	1.227	1.026	0.828	0.678
Q92629	8		A8K9S9; hsa:6444; Q53XA5; Q92629; Q99644	0.89	0.735	1.185	1.043
Q92665	34		B2RCS3; hsa:10240; Q5VYC8; Q8WTV8; Q92665	1.479	0.639	1.617	1.283
Q92688	22		B2R9C7; hsa:10541; O00655; P78458; P78459; Q92688	0.549	0.519	1.197	1.116
Q92734	12		D3DN49; G5E9V1; hsa:10342; K0J5S8; K0J6K2; Q15656; Q92734; Q969I2	1.476	1.233	0.768	0.762
Q92747	1		A4D276; B4DLQ7; D6W5S1; hsa:10552; Q7Z5U8; Q86WU5; Q8IXQ0; Q92747	1.312	1.06	1.138	0.739
Q92769	5		B3KRS5; B4DL58; E1P561; hsa:3066; Q5SRI8; Q5SZ86; Q8NEH4; Q92769	0.967	0.652	2.248	1.606
Q92783	28		B0YJ99; D3DRU5; hsa:8027; Q8N6D9; Q92783	1.227	1.029	1.272	1.042
Q92791	14		hsa:10609; Q53GI6; Q92791; Q9H4F6	0.918	0.948	1.293	1.283
Q92804	41	RBP56	B2R837; hsa:8148; Q86X94; Q92751; Q92804	0.001	0	0	0
Q92805	6	GOGA1	hsa:2800; Q5T164; Q8IYZ9; Q92805	1.035	0.826	0.925	1.441
Q92820	23		hsa:8836; Q92820	1.15	0.837	1.92	1.286
Q92878	13		B9EGF5; hsa:10111; O43254; Q6GMT7; Q6P5X3; Q92878; Q9UP86	0.894	0.801	1.426	1.303
Q92882	39		hsa:26578; Q5W126; Q92882; Q96IJ4	1.317	1.308	1.486	1.343
Q92888	8		hsa:9138; O00513; Q6NX52; Q8N4J4; Q92888; Q96BF4; Q96F17; Q9BSB1	0.896	0.777	1.198	1.188
Q92890	32		A8MW31; hsa:7353; Q92890; Q9Y5N0	1.226	1.148	1.412	1.221
Q92896	18		B7Z8Y4; D3DUJ7; hsa:2734; Q13221; Q6P9D1; Q92896	0.923	0.893	1.107	1.037
Q92905	42		hsa:10987; O15386; Q6AW95; Q86WQ4; Q92905; Q9BQ17	1.102	0.942	1.526	1.19
Q92945	8		hsa:8570; O00301; Q59EZ9; Q5U4P6; Q92945; Q9UNT5; Q9UQH5	0.901	0.761	1.269	1.207
Q92973	34		B4DVC6; hsa:3842; Q92957; Q92973; Q92975	1.076	0.902	1.51	1.366
Q93009	8		A6NMY8; B7Z815; H0Y3G8; hsa:7874; Q93009	0.939	0.855	1.112	1.244
Q93034	30		A8K960; hsa:8065; O14766; Q93034; Q9BZC6	0.945	0.779	1.078	0.975
Q93052	30		A1L4L6; D3DNV6; hsa:4026; Q8NFX5; Q93052	1.051	0.884	0.902	0.739
Q969E2	31		hsa:113178; Q8N2N1; Q8NAV0; Q969E2	0.502	0.585	1.215	0.953
Q969G5	8		hsa:112464; Q969G5	0.862	0.712	1.348	1.045
Q969H8	39		D6W628; hsa:56005; O75256; O75272; Q969H8; Q9BTK7; Q9NP69	1.113	1.231	1.626	1.566
Q969M3	11		D3DQF5; hsa:81555; Q4VSN6; Q53EX4; Q8NHE5; Q969M3; Q9H338; Q9H3U4	0	0	0.772	0.918
Q969T9	18		B4DFG2; hsa:23558; O95638; Q969T9	1.058	1.006	0.857	1.184
Q969V3	17		D6W613; hsa:56926; O75252; Q6FI60; Q6ZMB7; Q8TAT7; Q969V3; Q96H48; Q96IS7; Q9BQH9; Q9BTX4; Q9NPP2	1.123	1.026	1.537	1.256
Q969X5	17		hsa:57222; Q969X5; Q9H0L0; Q9H2J2; Q9ULN9	1.134	1.094	1.605	1.281
Q96A33	8		B2RAS8; D3DU20; hsa:57003; Q96A33; Q96D00; Q96JZ7; Q9H3E4; Q9NRG3	0.961	0.8	1.061	1.135
Q96A35	45		D3DVC8; hsa:79590; Q53G65; Q53HT0; Q5SYZ9; Q5SZ00; Q5SZ02; Q96A35; Q96Q70; Q9H7G3	1.092	0.908	1.608	1.703
Q96A49	2		hsa:94056; Q68CP1; Q96A49; Q96C60; Q96JQ6; Q96T20	1.278	1.267	1.468	1.026
Q96A65	30		E9PED2; hsa:60412; Q541U8; Q96A65; Q9C0G4; Q9H9K0; Q9P102	1.314	0.744	1.008	0.96
Q96A72	43		hsa:55110; Q96A72	0.984	0.766	1.938	1.455
Q96AB3	14		hsa:79763; Q6ZN91; Q96AB3; Q9H5G0	1.135	0.788	1.464	1.283
Q96AG4	42		B2RE83; D3DTX8; hsa:55379; Q96AG4; Q9P189	1.066	0.844	1.412	1.2
Q96AJ9	36	VTI1A	A2A307; B4E137; hsa:143187; Q5W0D7; Q96AJ9	0	0	2.615	1.012
Q96AQ6	8		hsa:57326; Q5T174; Q5T176; Q96AQ6; Q9H8X6; Q9HA02; Q9HD85	0.94	0.872	1.248	0.942
Q96AX1	20		hsa:65082; Q547V4; Q96AX1; Q9H5Q0	0.962	1.005	1.332	1.151
Q96AY3	8		hsa:60681; Q7Z3R4; Q96AY3; Q9H3N3; Q9H6J3; Q9H6N5; Q9UF89	0.849	0.738	1.197	1.102
Q96B26	32		hsa:11340; O43480; Q5TBA5; Q96B26	1.138	1.157	1.32	1.349
Q96B36	35	AKTS1	A8MTQ1; B2RE93; hsa:84335; J3KPM3; Q96B36; Q96BI4; Q96IK7; Q96NG2; Q9BWR5	1.548	1.195	0	0
Q96BJ3	6		A8K1F0; hsa:64853; Q49A81; Q5JRA4; Q658P1; Q96BJ3; Q9H9E8	0.984	0.781	1.288	1.387
Q96BM9	40		B3KXD0; hsa:127829; Q96BM9	1.499	0.896	1.21	1.285
Q96C19	32		hsa:79180; Q5JYW9; Q96C19	1.213	1.079	1.333	1.512
Q96C23	20		hsa:130589; Q53RY1; Q8NIA2; Q96C23; V9HWA8	1.057	1.224	1.406	1.239
Q96C36	2		A8K798; hsa:29920; Q7Z515; Q96C36; Q9Y5J4	1.248	1.066	1.56	0.953
Q96C86	6		hsa:28960; Q8NHL8; Q96C86; Q9Y2S5	0.987	0.873	1.246	1.434
Q96C90	18		hsa:26472; Q504S7; Q7KZD7; Q96C90	0.508	1.103	0.887	1.359
Q96CG8	19		G3V141; hsa:115908; Q6UW91; Q8IX63; Q96CG8	0.979	0.942	0.561	0.428
Q96CS3	8		hsa:23197; O94963; Q8IUF2; Q96CS3; Q9BRP2; Q9BVM7	0.872	0.8	1.185	0.959
Q96CT7	18		hsa:115098; Q96CT7	0.866	0.927	1.145	1.082
Q96CV9	43		B3KP00; D3DRS4; D3DRS8; hsa:10133; Q5T672; Q5T673; Q5T674; Q5T675; Q7LDL9; Q8N562; Q96CV9; Q9UET9; Q9UEV4; Q9Y218	1.061	0.88	1.663	1.697
Q96CW5	30		hsa:10426; O43631; O60852; O60853; Q5T8L2; Q7Z4K1; Q96CW5; Q96I79	0.97	0.867	1.172	0.963
Q96CX2	25		hsa:115207; Q96CX2	1.336	1.231	2.146	2.265
Q96D15	34		hsa:57333; Q96D15; Q9HBZ8	1.192	0.631	1.69	1.256
Q96DA6	41	TIM14	B2R4B1; C9JBV1; hsa:131118; Q96DA6	0	0	0	0
Q96DB5	39		A9UMZ8; B4DNF5; B4DZW6; B5MC61; C9JSC6; E7EVI2; hsa:51115; Q96DB5; Q9Y398	1.235	1.156	1.452	1.498
Q96DE0	27		B4E3B4; E9PED4; F5GYJ1; hsa:131870; Q96DE0; Q96N82	1.05	1.017	1.754	0.57
Q96DG6	39		D3DTC7; hsa:134147; Q8TED6; Q96DG6	1.361	1.327	1.564	1.317
Q96DV4	10		B3KN96; hsa:64978; Q96DV4; Q96Q66; Q9P0B9	0.696	0.829	2.613	2.052
Q96DZ1	17		B2RDB4; B5MC72; hsa:27248; O95901; Q6UWN7; Q96DZ1; Q9NUY7; Q9UQL4	0.977	1.091	1.6	1.446
Q96E11	2		A8K6D8; A8K6Z4; B7Z4X5; B7Z6P7; hsa:92399; Q5RKT1; Q5T7T0; Q5T7T1; Q5T7T2; Q5T7T3; Q5T7T4; Q5T7T5; Q96E11	1.237	1.167	1.373	1.108
Q96EK6	13		hsa:64841; Q96EK6	0.926	0.541	1.446	1.231
Q96EM0	28		hsa:112849; Q96EM0; Q96LJ5	1.278	0.896	1.085	1.268
Q96EP5	13		hsa:26528; Q96EP5; Q96MJ3; Q9NRR9	0.756	0.611	1.293	1.229
Q96EY7	6		A6NHD2; D6W5M1; hsa:55037; Q597H0; Q658Y9; Q96EY7; Q9BUZ8; Q9NWL0	0.889	0.773	1.398	1.506
Q96EY8	11	MMAB	C5HU05; hsa:326625; Q96EY8; Q9BSH0	0.001	0.001	0.976	1.086
Q96FQ6	1		A8K439; D3DV52; hsa:140576; Q5RHS6; Q96FQ6	1.164	0.933	0.927	0.727
Q96G03	4		B4E0G8; hsa:55276; Q53FP5; Q5QTR0; Q96G03; Q9H0P9; Q9NV22	0.929	0.841	1.443	1.161
Q96GK7	2		hsa:51011; Q96GK7; Q9Y3B0	1.315	1.397	1.922	1.098
Q96GQ7	35	DDX27	A0AVB6; B7ZLY1; hsa:55661; Q5VXM7; Q8WYG4; Q969N7; Q96F57; Q96GQ7; Q96L97; Q9BWY9; Q9BXF0; Q9H990; Q9NWU3; Q9P0C2; Q9UGD6	1.384	1.254	0	0
Q96H20	42		hsa:11267; Q8IXY3; Q96H20; Q9UN50	1.023	0.884	1.355	1.193
Q96HC4	7		A8K6F9; D6RB78; E9PBF5; hsa:10611; O60705; Q56VN4; Q5UW38; Q8WVK0; Q96HC4	1.697	1.747	1.228	1.042
Q96HE7	13		A8K9X4; A8MYW1; hsa:30001; Q7LD45; Q96HE7; Q9P1Q9; Q9UKV6	0.764	0.675	1.579	1.274
Q96HY6	8		A6NIU5; C9JSZ5; hsa:65992; Q96HY6; Q9BW47	0.845	0.873	1.274	1.162
Q96I24	34		A3KFK8; A3KFL0; hsa:8939; Q92946; Q96I24; Q9BVB6	1.175	0.884	1.609	1.352
[truncated: 537 more rows]
